# Supplementary material for: A Multi-Omics Approach Revealed Common Dysregulated Pathways in Type One and Type Two Endometrial Cancers
Source: Int J Mol Sci. 2023 Nov 7;24(22):16057. doi: 10.3390/ijms242216057 (PMC10671314; doi:10.3390/ijms242216057)
Supplement: Supplementary file 1 [file ijms-24-16057-s001.zip]

Archive with 2 entries (2 files):
- Supplement Metabolomics data Table S1.xlsx
- Supplement Proteomics Table S2.xlsx
