# Supplementary material for: A Multi-Omics Approach Revealed Common Dysregulated Pathways in Type One and Type Two Endometrial Cancers
Source: Int J Mol Sci. 2023 Nov 7;24(22):16057. doi: 10.3390/ijms242216057 (PMC10671314; doi:10.3390/ijms242216057)
Supplement: Supplementary file 1 [file ijms-24-16057-s001.zip › Supplement Metabolomics data Table S1.xlsx]

## Sheet: ANCAvsISHIKAWA
SAMPLE (ANCA/ISHIKAWA)	fold change	p-value
LABEL
Dihydroorotate	0.539047	0.043801
1-Imidazoleacetic acid	0.995698	0.984044
1-Methyltryptophan	0.721566	0.600053
2-Amino-2-methylpropanoate	0.264373	0.0801987
2-Oxoadipate	1.3092	0.0127588
2-Oxobutyric acid	0.17921	0.0576341
4-Aminobutyric acid	0.147364	0.0108422
4-Guanidinobutanoic acid	0.738586	0.108761
5-Aminovaleric acid betaine	0.550126	0.0580768
5'-Methylthioadenosine	0.367256	0.0177179
Acetylcarnitine	0.479982	0.0166651
Adenine	0.18926	0.0983011
Adenosine	0.416815	0.0723177
Adenosine diphosphate	0.103038	0.0398533
Adenosine monophosphate	0.294133	0.0660547
Adipic acid	1.30247	0.47469
Alanine	0.248211	0.000345016
FA 20:4	0.568243	0.0446991
Argininosuccinic acid	0.298951	0.0433992
Azelaic acid	0.569341	0.11574
Nicotinamide mononucleotide (NMN)	0.103636	0.00230346
Butyryl carnitine	0.24915	0.0221144
Carnosine	0.336148	0.00859969
Choline	1.8224	0.148605
Citrulline	0.537074	0.043025
Creatinine	0.771277	0.267229
Cyclo(proline-leucine)	0.998451	0.994977
Cystathionine	0.243819	0.0184095
Cysteine S-sulfate	0.339129	0.0597321
Cysteinylglycine	0.716778	0.418338
Cytidine	0.167091	0.0153501
Cytidine diphosphocholine	0.788619	0.699887
Cytidine monophosphate	0.124601	0.0504516
Cytosine	0.0925584	0.0341489
Malic acid	0.124364	0.166593
Pantothenic acid	0.634519	0.15927
2-Aminoadipic acid	11.8591	0.0188595
Fructose	0.0670842	0.00743731
Gluconic acid	0.700234	0.447605
Glucosamine-6-phosphate	0.0984599	0.00156321
Dihydrosphingosine	0.435343	0.0258143
Norleucine	0.212282	0.0441177
Hydroxyphenyllactic acid	2.07388	0.0265907
FA 22:6	0.431594	0.0622013
FA 22:4	2.33704	0.0737692
D-Ribose 5-phosphate	0.146555	0.00484276
FA 18:4+1O	0.70972	0.575168
Folic acid	0.15399	0.0165963
Fumaric acid	0.1518	0.00211799
gamma-Glutamylglutamine	0.0805583	0.00356571
Glucose phosphate	0.0922003	0.0130426
Glutamine	0.340997	0.128978
Glutathione (reduced)	1.73098	0.191615
Glutathione (oxidized)	0.221426	0.0284338
Glyceric acid	0.184535	0.0309528
Glycine	0.14269	0.00540305
Glycylproline	0.366629	0.0504421
Guanidinoacetic acid	1.51264	0.189943
Guanine	0.390041	0.103292
Guanosine monophosphate	0.124761	0.095262
Guanosine	0.568439	0.0407721
Heptadecanoic acid	1.16628	0.331711
Hippuric acid	0.950536	0.862335
Hypoxanthine	0.139598	0.0122379
Indoleacetic acid	0.631713	0.0187983
Inosine	0.206806	0.0164377
Isonicotinic acid	0.653963	0.217119
Ketoleucine	0.81283	0.602909
Threonine	0.318293	0.00397171
5-Oxoproline	0.116904	0.000176177
Asparagine	0.421429	0.0214727
Aspartic acid	0.141116	2.52936e-06
Carnitine	0.162075	0.0300206
Glutamic acid	0.116553	4.47343e-05
FA 18:2	0.769728	0.267612
Tyrosine	0.364446	0.0509343
Lysine	4.53447	0.0669731
Mesaconic acid	0.184285	0.0567352
Methionine	0.167137	0.0353716
Methionine sulfoxide	0.468528	0.0347712
Methyl-2-hydroxyisobutyric acid	0.395496	0.000724495
FA 14:0	0.814581	0.0611009
N-Acetylaspartic acid	0.0893983	0.00194871
N-Acetylaspartylglutamic acid	0.148952	0.0373578
N-Acetyl-methionine	0.0904746	0.00627437
N-Acetylglutamic acid	0.57353	0.151789
N-Acetylneuraminic acid	0.282794	0.0327502
NAD+	0.129355	0.0363345
N-Acetylysine	0.587491	0.0210623
N6-Acetyllysine	0.300232	0.0023598
Nervonic acid	0.689492	0.445913
N-Formylmethionine	0.590081	0.0374238
Nicotinamide	0.22567	0.0221539
N-Methylproline	2.35671	0.250046
FA 18:1	0.995937	0.940751
O-Phosphoethanolamine	0.366335	0.219919
Ophthalmic acid	0.0597884	0.02792
FA 16:0	0.773846	0.0932353
Panthenol	0.687451	0.181785
FA 15:0	1.20753	0.030095
Phenylalanine	0.190722	0.0368967
Phosphocholine	0.731522	0.349791
Phosphoenolpyruvic acid	0.0713477	0.00170833
4-Hydroxybenzoic acid	0.91691	0.57491
Proline	0.262173	0.00110018
Propionic acid	0.748127	0.196307
Propionylcarnitine	0.170701	0.0203794
Pyroglutamic acid	0.151076	0.00171521
Pyruvic acid	0.576137	0.104861
Glycerol 3-phosphoate	0.493648	0.138013
S-Adenosylhomocysteine	0.0461895	0.00209278
Serine	0.262101	0.00128404
sn-Glycero-3-phosphocholine	0.117545	0.0592533
FA 18:0	1.11791	0.333151
Succinic acid	0.623262	0.204822
Taurine	0.233531	0.15345
Hydroxyproline	0.71317	0.21572
Vaccenic acid	0.44279	0.0124191
FA 13:0	1.12198	0.359286
Triethanolamine	0.563618	0.34092
Trimethylamine N-oxide	0.988229	0.951151
Tryptophan	0.260066	0.0606044
Uridine diphosphate-glucose	0.365368	0.0974617
FA 11:0	0.868758	0.602429
Uric acid	0.283651	0.00741744
Uridine	0.228956	0.0160093
Uridine diphosphoglucuronic acid	0.0634487	0.023271
Uridine monophosphate	0.143319	0.00383029
Uridine diphosphoacetylglucosamine	0.0963743	0.0312694
Urocanic acid	0.480872	0.0154184
Valine	0.474238	0.307304
Xanthine	0.0156043	0.00535072

## Sheet: KLEvsANCA
SAMPLE (KLE/ANCA)	fold change	p-value
LABEL
Dihydroorotate	1.20881	0.298365
1-Imidazoleacetic acid	9.49867	7.82186e-05
1-Methyltryptophan	16.8346	0.0159341
2-Amino-2-methylpropanoate	7.03746	0.0325466
2-Oxoadipate	0.70679	0.00251398
2-Oxobutyric acid	2.18095	0.00580454
4-Aminobutyric acid	67.2692	1.05202e-05
4-Guanidinobutanoic acid	5.41466	1.16754e-06
5-Aminovaleric acid betaine	80.6579	0.000153683
5'-Methylthioadenosine	36.743	3.67799e-05
Acetylcarnitine	223.235	1.85637e-05
Adenine	13.5906	0.000256125
Adenosine	36.3784	0.000227451
Adenosine diphosphate	178.687	0.000127792
Adenosine monophosphate	109.337	0.000413566
Adipic acid	1.29396	0.399862
Alanine	6.26164	1.62441e-05
FA 20:4	2.17923	0.0154703
Argininosuccinic acid	3.79582	0.000569128
Azelaic acid	1.75072	0.0795869
Nicotinamide mononucleotide (NMN)	1.30301	0.218814
Butyryl carnitine	313.209	2.27358e-05
Carnosine	15.1822	1.99293e-05
Choline	0.441879	0.0874527
Citrulline	1.18261	0.349221
Creatinine	25.1189	7.62848e-05
Cyclo(proline-leucine)	0.788702	0.40568
Cystathionine	56.2629	0.000196963
Cysteine S-sulfate	62.7426	0.00909625
Cysteinylglycine	17.2868	0.00678081
Cytidine	10.4248	0.00640171
Cytidine diphosphocholine	184.138	0.000198935
Cytidine monophosphate	109.491	0.000147456
Cytosine	18.7311	0.0276351
Malic acid	28.8384	0.00102745
Pantothenic acid	85.8542	0.000191218
2-Aminoadipic acid	0.0678409	0.0177726
Fructose	64.3547	0.000983377
Gluconic acid	42.8701	0.000625173
Glucosamine-6-phosphate	46.3534	2.91545e-05
Dihydrosphingosine	1.32919	0.206403
Norleucine	14.0449	0.000649117
Hydroxyphenyllactic acid	11.1101	0.00023871
FA 22:6	9.42696	0.00242757
FA 22:4	1.25505	0.356265
D-Ribose 5-phosphate	15.8147	0.00015066
FA 18:4+1O	1.58594	0.193314
Folic acid	1.05791	0.832258
Fumaric acid	18.9384	0.000624964
gamma-Glutamylglutamine	7.53262	0.00199208
Glucose phosphate	84.0701	2.85701e-09
Glutamine	3.58738	0.00191377
Glutathione (reduced)	6.92745	0.00157371
Glutathione (oxidized)	19.8717	0.000308828
Glyceric acid	3.40579	0.00186965
Glycine	115.307	7.51622e-05
Glycylproline	1.35514	0.036349
Guanidinoacetic acid	1.23115	0.414205
Guanine	20.567	0.00050034
Guanosine monophosphate	125.605	0.00457417
Guanosine	22.3076	2.36405e-06
Heptadecanoic acid	1.27504	0.146697
Hippuric acid	4.84665	0.00013014
Hypoxanthine	25.4595	0.000142571
Indoleacetic acid	3.65081	0.00177399
Inosine	33.4457	1.14618e-06
Isonicotinic acid	0.722754	0.42366
Ketoleucine	1.26627	0.295769
Threonine	4.60433	0.000402125
5-Oxoproline	9.43103	9.69893e-05
Asparagine	2.99434	0.00245343
Aspartic acid	1.07594	0.557225
Carnitine	133.547	4.82186e-05
Glutamic acid	8.63753	5.49555e-05
FA 18:2	3.06607	0.00230348
Tyrosine	12.866	0.000536517
Lysine	0.182693	0.0523233
Mesaconic acid	7.99783	0.000111201
Methionine	25.0501	0.000169162
Methionine sulfoxide	0.291728	0.0416348
Methyl-2-hydroxyisobutyric acid	35.4126	0.000234455
FA 14:0	1.26191	0.0431762
N-Acetylaspartic acid	25.5664	7.28564e-08
N-Acetylaspartylglutamic acid	67.3409	0.0020035
N-Acetyl-methionine	78.4747	0.000256438
N-Acetylglutamic acid	19.9858	0.000106209
N-Acetylneuraminic acid	76.4252	0.000166316
NAD+	26.6777	8.40643e-06
N-Acetylysine	4.79238	0.000388859
N6-Acetyllysine	4.93657	0.0019104
Nervonic acid	6.0231	0.00163822
N-Formylmethionine	2.44385	0.0223558
Nicotinamide	25.4105	1.89635e-05
N-Methylproline	0.511275	0.321606
FA 18:1	0.974356	0.551814
O-Phosphoethanolamine	73.3202	8.55194e-06
Ophthalmic acid	7.87878	0.0100264
FA 16:0	1.11282	0.237351
Panthenol	2.06563	0.0681852
FA 15:0	1.13439	0.247061
Phenylalanine	13.1497	0.00100377
Phosphocholine	7.51143	0.000814855
Phosphoenolpyruvic acid	1.57097	0.0611266
4-Hydroxybenzoic acid	1.15978	0.403871
Proline	13.6046	2.81783e-07
Propionic acid	4.17103	0.000525282
Propionylcarnitine	193.524	0.00249406
Pyroglutamic acid	36.8318	1.34675e-05
Pyruvic acid	5.89358	0.000122905
Glycerol 3-phosphoate	38.4398	5.39524e-05
S-Adenosylhomocysteine	7.16104	0.000670342
Serine	9.96334	0.000275859
sn-Glycero-3-phosphocholine	14.7931	3.98649e-05
FA 18:0	0.959935	0.620227
Succinic acid	6.68059	0.000426686
Taurine	55.4056	0.000107274
Hydroxyproline	7.70205	6.76536e-06
Vaccenic acid	4.8916	0.000366315
FA 13:0	0.982478	0.836642
Triethanolamine	1.75464	0.400645
Trimethylamine N-oxide	1.25444	0.117877
Tryptophan	11.97	0.00405045
Uridine diphosphate-glucose	22.3812	0.00315893
FA 11:0	0.819859	0.138454
Uric acid	10.993	3.47487e-05
Uridine	8.54964	0.000774823
Uridine diphosphoglucuronic acid	69.8683	4.33462e-05
Uridine monophosphate	28.208	0.000637879
Uridine diphosphoacetylglucosamine	37.2608	1.96651e-07
Urocanic acid	2.5396	0.00215738
Valine	26.6539	0.00650359
Xanthine	15.4304	0.000174886

## Sheet: HEC1AvsISHIKAWA
SAMPLE (HEC1A/ISHIKAWA)	fold change	p-value
LABEL
Dihydroorotate	0.255457	0.0207446
1-Imidazoleacetic acid	4.23894	0.007943
1-Methyltryptophan	1.62632	0.271258
2-Amino-2-methylpropanoate	0.85136	0.788349
2-Oxoadipate	1.20179	0.067786
2-Oxobutyric acid	0.484955	0.17454
4-Aminobutyric acid	2.38727	0.0264769
4-Guanidinobutanoic acid	1.28005	0.1535
5-Aminovaleric acid betaine	4.69521	0.00942956
5'-Methylthioadenosine	1.98669	0.102642
Acetylcarnitine	12.7967	0.00492013
Adenine	0.0880138	0.0744939
Adenosine	0.440848	0.108151
Adenosine diphosphate	0.882142	0.809054
Adenosine monophosphate	2.79998	0.411873
Adipic acid	1.63582	0.220819
Alanine	0.776593	0.0391724
FA 20:4	0.305763	0.0100224
Argininosuccinic acid	0.787416	0.487261
Azelaic acid	1.0107	0.971268
Nicotinamide mononucleotide (NMN)	0.962996	0.912755
Butyryl carnitine	5.77822	0.0188518
Carnosine	0.783121	0.255033
Choline	0.897906	0.724478
Citrulline	0.25231	0.0213694
Creatinine	0.805528	0.36328
Cyclo(proline-leucine)	0.805338	0.427193
Cystathionine	0.498985	0.08758
Cysteine S-sulfate	3.54124	0.013712
Cysteinylglycine	4.56394	0.0224114
Cytidine	0.486145	0.0963751
Cytidine diphosphocholine	10.3033	0.0297398
Cytidine monophosphate	1.31359	0.502018
Cytosine	0.285134	0.070096
Malic acid	0.086416	0.153195
Pantothenic acid	2.33682	0.0241442
2-Aminoadipic acid	3.22963	0.398668
Fructose	0.512806	0.0784645
Gluconic acid	0.826182	0.657766
Glucosamine-6-phosphate	0.26196	0.00510403
Dihydrosphingosine	0.701526	0.182355
Norleucine	1.15176	0.806425
Hydroxyphenyllactic acid	1.0102	0.985887
FA 22:6	0.81209	0.592863
FA 22:4	0.803324	0.671218
D-Ribose 5-phosphate	0.529961	0.107785
FA 18:4+1O	0.921307	0.884967
Folic acid	5.66436	0.0436726
Fumaric acid	0.368583	0.00629228
gamma-Glutamylglutamine	0.368913	0.0163561
Glucose phosphate	0.539228	0.141161
Glutamine	1.144	0.698283
Glutathione (reduced)	9.48433	0.00729735
Glutathione (oxidized)	2.58294	0.0875293
Glyceric acid	0.319356	0.0544628
Glycine	1.55487	0.274272
Glycylproline	0.419208	0.0699551
Guanidinoacetic acid	1.47297	0.183546
Guanine	0.140648	0.0377514
Guanosine monophosphate	4.4682	0.022726
Guanosine	0.603996	0.187104
Heptadecanoic acid	1.46233	0.0648649
Hippuric acid	3.74626	0.0380723
Hypoxanthine	0.526263	0.0799229
Indoleacetic acid	1.12242	0.391066
Inosine	0.660619	0.211794
Isonicotinic acid	0.75889	0.325684
Ketoleucine	0.744315	0.456487
Threonine	0.689759	0.0494728
5-Oxoproline	1.00845	0.948709
Asparagine	2.03129	0.0380696
Aspartic acid	1.11559	0.207285
Carnitine	1.76825	0.144783
Glutamic acid	0.994394	0.96213
FA 18:2	0.855283	0.395399
Tyrosine	1.03814	0.909933
Lysine	0.625464	0.507569
Mesaconic acid	0.441875	0.156148
Methionine	0.714796	0.553241
Methionine sulfoxide	2.10594	0.0222049
Methyl-2-hydroxyisobutyric acid	0.587413	0.0105019
FA 14:0	0.906564	0.429127
N-Acetylaspartic acid	0.261903	0.00439854
N-Acetylaspartylglutamic acid	0.760529	0.536506
N-Acetyl-methionine	0.772927	0.454266
N-Acetylglutamic acid	0.846877	0.611987
N-Acetylneuraminic acid	1.86063	0.118707
NAD+	3.14531	0.070689
N-Acetylysine	0.844034	0.254322
N6-Acetyllysine	0.731158	0.1393
Nervonic acid	1.26796	0.578843
N-Formylmethionine	1.16228	0.346804
Nicotinamide	1.31019	0.223939
N-Methylproline	1.72955	0.380083
FA 18:1	0.990674	0.874896
O-Phosphoethanolamine	9.61597	0.0181261
Ophthalmic acid	0.843117	0.713436
FA 16:0	1.22436	0.433803
Panthenol	1.16573	0.570607
FA 15:0	1.27004	0.0472179
Phenylalanine	0.79907	0.650928
Phosphocholine	2.61464	0.0112677
Phosphoenolpyruvic acid	0.306758	0.0201431
4-Hydroxybenzoic acid	1.02939	0.903436
Proline	1.17296	0.233616
Propionic acid	0.988034	0.945052
Propionylcarnitine	1.38387	0.475663
Pyroglutamic acid	1.12618	0.775793
Pyruvic acid	3.4801	0.0371224
Glycerol 3-phosphoate	2.8123	0.0418961
S-Adenosylhomocysteine	0.182368	0.00380539
Serine	1.71207	0.105543
sn-Glycero-3-phosphocholine	4.23506	0.00556495
FA 18:0	2.01787	0.0732367
Succinic acid	0.955826	0.871056
Taurine	5.91076	0.00199902
Hydroxyproline	0.701845	0.270205
Vaccenic acid	0.573963	0.0591832
FA 13:0	0.806996	0.129469
Triethanolamine	0.600284	0.445578
Trimethylamine N-oxide	1.40107	0.541798
Tryptophan	0.702572	0.52309
Uridine diphosphate-glucose	13.022	0.0568442
FA 11:0	0.695685	0.234448
Uric acid	0.63556	0.0773752
Uridine	0.534591	0.101791
Uridine diphosphoglucuronic acid	4.66661	0.0617214
Uridine monophosphate	5.23365	0.013848
Uridine diphosphoacetylglucosamine	5.33502	0.00863428
Urocanic acid	0.961427	0.892537
Valine	0.7563	0.673458
Xanthine	0.424686	0.0369593

## Sheet: KLEvsHEC1A
SAMPLE (KLE/HEC1A)	fold change	p-value
LABEL
Dihydroorotate	2.55076	0.0632799
1-Imidazoleacetic acid	2.23117	0.00297333
1-Methyltryptophan	7.46917	0.0208996
2-Amino-2-methylpropanoate	2.18535	0.192548
2-Oxoadipate	0.669961	0.0152978
2-Oxobutyric acid	0.805945	0.127563
4-Aminobutyric acid	4.15247	0.00011738
4-Guanidinobutanoic acid	3.12424	2.09987e-05
5-Aminovaleric acid betaine	9.45048	0.000254459
5'-Methylthioadenosine	6.79227	0.000128593
Acetylcarnitine	8.37315	4.46827e-05
Adenine	29.2245	0.0002409
Adenosine	34.3953	0.000234087
Adenosine diphosphate	20.8714	0.000175094
Adenosine monophosphate	11.4857	0.00114122
Adipic acid	1.03027	0.91927
Alanine	2.00131	0.000239021
FA 20:4	4.04996	0.00500406
Argininosuccinic acid	1.44113	0.100248
Azelaic acid	0.986207	0.95906
Nicotinamide mononucleotide (NMN)	0.140227	0.0462762
Butyryl carnitine	13.5052	3.87444e-05
Carnosine	6.51683	4.11269e-05
Choline	0.896842	0.734511
Citrulline	2.51733	0.0726859
Creatinine	24.0508	7.73852e-05
Cyclo(proline-leucine)	0.977825	0.938159
Cystathionine	27.4917	0.000216577
Cysteine S-sulfate	6.00858	0.0164409
Cysteinylglycine	2.71494	0.0332663
Cytidine	3.58305	0.0179315
Cytidine diphosphocholine	14.094	0.000292518
Cytidine monophosphate	10.3858	0.000249699
Cytosine	6.08036	0.0410074
Malic acid	41.5023	0.000990793
Pantothenic acid	23.3121	0.000219412
2-Aminoadipic acid	0.249109	0.362468
Fructose	8.41875	0.00159897
Gluconic acid	36.3347	0.000636386
Glucosamine-6-phosphate	17.4223	3.96761e-05
Dihydrosphingosine	0.824851	0.395823
Norleucine	2.58863	0.0356872
Hydroxyphenyllactic acid	22.8083	0.000224139
FA 22:6	5.01006	0.00506585
FA 22:4	3.65121	0.00918575
D-Ribose 5-phosphate	4.37338	0.00148075
FA 18:4+1O	1.22171	0.562042
Folic acid	0.0287601	0.0257675
Fumaric acid	7.79976	0.000861268
gamma-Glutamylglutamine	1.64487	0.0569235
Glucose phosphate	14.3748	8.20708e-07
Glutamine	1.0693	0.552125
Glutathione (reduced)	1.26432	0.299095
Glutathione (oxidized)	1.70353	0.0736186
Glyceric acid	1.96798	0.0125735
Glycine	10.5816	0.000147886
Glycylproline	1.18517	0.346555
Guanidinoacetic acid	1.26431	0.338731
Guanine	57.0357	0.000433644
Guanosine monophosphate	3.50715	0.0170472
Guanosine	20.9943	4.98552e-06
Heptadecanoic acid	1.01691	0.910412
Hippuric acid	1.22974	0.391228
Hypoxanthine	6.75345	0.000243766
Indoleacetic acid	2.05472	0.00797094
Inosine	10.4701	4.03542e-06
Isonicotinic acid	0.622823	0.184785
Ketoleucine	1.38284	0.105484
Threonine	2.1247	0.00160254
5-Oxoproline	1.09328	0.483914
Asparagine	0.621231	0.0762792
Aspartic acid	0.136101	0.00021816
Carnitine	12.2407	7.74494e-05
Glutamic acid	1.0124	0.917745
FA 18:2	2.75937	0.0020099
Tyrosine	4.51667	0.00159532
Lysine	1.32448	0.55963
Mesaconic acid	3.33552	0.00112127
Methionine	5.8573	0.00164134
Methionine sulfoxide	0.0649034	0.00207798
Methyl-2-hydroxyisobutyric acid	23.8427	0.000249544
FA 14:0	1.13387	0.320733
N-Acetylaspartic acid	8.72689	2.5221e-07
N-Acetylaspartylglutamic acid	13.1889	0.00266801
N-Acetyl-methionine	9.18582	0.000491678
N-Acetylglutamic acid	13.535	0.000126492
N-Acetylneuraminic acid	11.6157	0.000250598
NAD+	1.09715	0.733942
N-Acetylysine	3.33574	0.000662017
N6-Acetyllysine	2.02708	0.0177975
Nervonic acid	3.27525	0.00521213
N-Formylmethionine	1.24073	0.31963
Nicotinamide	4.37675	4.70664e-05
N-Methylproline	0.696672	0.524654
FA 18:1	0.979532	0.673862
O-Phosphoethanolamine	2.79325	0.00190414
Ophthalmic acid	0.558713	0.279528
FA 16:0	0.703349	0.212165
Panthenol	1.21814	0.506727
FA 15:0	1.07855	0.51419
Phenylalanine	3.13856	0.0147402
Phosphocholine	2.10154	0.00791935
Phosphoenolpyruvic acid	0.365385	0.232886
4-Hydroxybenzoic acid	1.03305	0.894347
Proline	3.04081	1.76133e-05
Propionic acid	3.15826	0.000797916
Propionylcarnitine	23.8713	0.00291147
Pyroglutamic acid	4.94094	0.000594055
Pyruvic acid	0.975692	0.921246
Glycerol 3-phosphoate	6.74741	0.000151846
S-Adenosylhomocysteine	1.81372	0.0117746
Serine	1.52529	0.078657
sn-Glycero-3-phosphocholine	0.410585	0.00738075
FA 18:0	0.53181	0.0857653
Succinic acid	4.35619	0.000661484
Taurine	2.18904	0.00204312
Hydroxyproline	7.82633	1.85622e-05
Vaccenic acid	3.77367	0.000977006
FA 13:0	1.36595	0.0110079
Triethanolamine	1.64747	0.492499
Trimethylamine N-oxide	0.884807	0.797369
Tryptophan	4.43083	0.0138046
Uridine diphosphate-glucose	0.627963	0.359756
FA 11:0	1.02382	0.500375
Uric acid	4.90617	8.05166e-05
Uridine	3.66166	0.00275152
Uridine diphosphoglucuronic acid	0.949951	0.87721
Uridine monophosphate	0.772451	0.331762
Uridine diphosphoacetylglucosamine	0.673097	0.11254
Urocanic acid	1.27022	0.370878
Valine	16.7133	0.0072684
Xanthine	0.566964	0.0295133
