# Supplementary material for: A Multi-Omics Approach Revealed Common Dysregulated Pathways in Type One and Type Two Endometrial Cancers
Source: Int J Mol Sci. 2023 Nov 7;24(22):16057. doi: 10.3390/ijms242216057 (PMC10671314; doi:10.3390/ijms242216057)
Supplement: Supplementary file 1 [file ijms-24-16057-s001.zip › Supplement Proteomics Table S2.xlsx]

## Sheet: Total proteins
Checked	Protein FDR Confidence: Combined	Master	Accession	Description	Exp. q-value: Combined	Sum PEP Score	Coverage [%]	# Peptides	# PSMs	# Unique Peptides	# AAs	MW [kDa]	calc. pI	Score Sequest HT: Sequest HT	# Peptides (by Search Engine): Sequest HT	# Protein Pathway Groups	# Razor Peptides
FALSE	High	Master Protein	P35579	Myosin-9 [OS=Homo sapiens]	0	708.672	68	158	1154	123	1960	226.4	5.6	1807.01	158	0	29
FALSE	High	Master Protein	P21333	Filamin-A [OS=Homo sapiens]	0	697.454	66	145	1040	128	2647	280.6	6.06	1687.82	145	0	16
FALSE	High	Master Protein	Q00610	Clathrin heavy chain 1 [OS=Homo sapiens]	0	452.013	72	104	687	83	1675	191.5	5.69	1042.49	104	0	20
FALSE	High	Master Protein	P49327	Fatty acid synthase [OS=Homo sapiens]	0	448.956	58	108	397	107	2511	273.3	6.44	567.67	108	0	0
FALSE	High	Master Protein	P13639	Elongation factor 2 [OS=Homo sapiens]	0	444.175	80	69	855	67	858	95.3	6.83	1524.29	69	0	2
FALSE	High	Master Protein	O43707	Alpha-actinin-4 [OS=Homo sapiens]	0	394.123	78	66	572	44	911	104.8	5.44	969.9	66	0	21
FALSE	High	Master Protein	P08238	Heat shock protein HSP 90-beta [OS=Homo sapiens]	0	386.816	72	57	1034	16	724	83.2	5.03	2014.53	57	0	38
FALSE	High	Master Protein	P07900	Heat shock protein HSP 90-alpha [OS=Homo sapiens]	0	375.03	72	57	905	27	732	84.6	5.02	1861.65	57	0	6
FALSE	High	Master Protein	P14618	Pyruvate kinase PKM [OS=Homo sapiens]	0	363.787	81	43	768	39	531	57.9	7.84	1634.18	43	0	3
FALSE	High	Master Protein	O75369	Filamin-B [OS=Homo sapiens]	0	343.492	53	111	424	94	2602	278	5.73	401.46	111	0	3
FALSE	High	Master Protein	P11142	Heat shock cognate 71 kDa protein [OS=Homo sapiens]	0	343.086	86	49	948	31	646	70.9	5.52	1922.24	49	0	14
FALSE	High	Master Protein	P10809	60 kDa heat shock protein, mitochondrial [OS=Homo sapiens]	0	343.007	81	46	688	46	573	61	5.87	1428.91	46	0	0
FALSE	High	Master Protein	P60709	Actin, cytoplasmic 1 [OS=Homo sapiens]	0	338.716	90	33	1138	11	375	41.7	5.48	2408.7	33	0	29
FALSE	High	Master Protein	P18206	Vinculin [OS=Homo sapiens]	0	328.067	76	86	603	86	1134	123.7	5.66	797.24	86	0	0
FALSE	High	Master Protein	Q9Y490	Talin-1 [OS=Homo sapiens]	0	310.136	58	105	347	89	2541	269.6	6.07	330.44	105	0	11
FALSE	High	Master Protein	P14625	Endoplasmin [OS=Homo sapiens]	0	306.88	65	56	686	42	803	92.4	4.84	1093.44	56	0	12
FALSE	High	Master Protein	P04406	Glyceraldehyde-3-phosphate dehydrogenase [OS=Homo sapiens]	0	300.72	79	27	903	26	335	36	8.46	1967.58	27	0	2
FALSE	High	Master Protein	P06733	Alpha-enolase [OS=Homo sapiens]	0	291.459	85	37	937	28	434	47.1	7.39	1824.9	37	0	9
FALSE	High	Master Protein	P68104	Elongation factor 1-alpha 1 [OS=Homo sapiens]	0	281.482	78	31	648	20	462	50.1	9.01	1310.32	31	0	13
FALSE	High	Master Protein	P04264	Keratin, type II cytoskeletal 1 [OS=Homo sapiens]	0	273.762	61	47	668	36	644	66	8.12	1222.56	47	0	3
FALSE	High	Master Protein	P05787	Keratin, type II cytoskeletal 8 [OS=Homo sapiens]	0	272.318	85	49	510	35	483	53.7	5.59	877.08	49	0	10
FALSE	High	Master Protein	P07437	Tubulin beta chain [OS=Homo sapiens]	0	270.989	76	31	730	7	444	49.6	4.89	1548.13	31	0	33
FALSE	High	Master Protein	P08670	Vimentin [OS=Homo sapiens]	0	263.289	77	40	459	30	466	53.6	5.12	937.83	40	0	6
FALSE	High	Master Protein	P11021	Endoplasmic reticulum chaperone BiP [OS=Homo sapiens]	0	259.368	65	50	668	47	654	72.3	5.16	1322.96	50	0	3
FALSE	High	Master Protein	P12814	Alpha-actinin-1 [OS=Homo sapiens]	0	258.447	71	55	345	33	892	103	5.41	520.9	55	0	2
FALSE	High	Master Protein	P35908	Keratin, type II cytoskeletal 2 epidermal [OS=Homo sapiens]	0	251.46	83	52	423	36	639	65.4	8	686.12	52	0	14
FALSE	High	Master Protein	P68371	Tubulin beta-4B chain [OS=Homo sapiens]	0	251.014	75	29	677	1	445	49.8	4.89	1366.63	29	0	7
FALSE	High	Master Protein	P13645	Keratin, type I cytoskeletal 10 [OS=Homo sapiens]	0	247.266	59	35	507	25	584	58.8	5.21	965.28	35	0	9
FALSE	High	Master Protein	P29401	Transketolase [OS=Homo sapiens]	0	245.587	72	40	383	39	623	67.8	7.66	768.47	40	0	1
FALSE	High	Master Protein	P15311	Ezrin [OS=Homo sapiens]	0	240.248	69	54	529	38	586	69.4	6.27	803.19	54	0	16
FALSE	High	Master Protein	P13796	Plastin-2 [OS=Homo sapiens]	0	238.64	80	39	239	31	627	70.2	5.43	408.61	39	0	8
FALSE	High	Master Protein	P78371	T-complex protein 1 subunit beta [OS=Homo sapiens]	0	237.461	81	40	346	40	535	57.5	6.46	603.68	40	0	0
FALSE	High	Master Protein	P22314	Ubiquitin-like modifier-activating enzyme 1 [OS=Homo sapiens]	0	234.458	60	52	435	51	1058	117.8	5.76	797.55	52	0	1
FALSE	High	Master Protein	P0DMV9	Heat shock 70 kDa protein 1B [OS=Homo sapiens]	0	228.58	69	40	531	19	641	70	5.66	1013.53	40	0	18
FALSE	High	Master Protein	P06576	ATP synthase subunit beta, mitochondrial [OS=Homo sapiens]	0	225.799	83	29	341	29	529	56.5	5.4	640.47	29	0	0
FALSE	High	Master Protein	P35527	Keratin, type I cytoskeletal 9 [OS=Homo sapiens]	0	224.989	64	38	397	35	623	62	5.24	665.54	38	0	1
FALSE	High	Master Protein	P42704	Leucine-rich PPR motif-containing protein, mitochondrial [OS=Homo sapiens]	0	220.359	63	78	270	77	1394	157.8	6.13	304.18	78	0	1
FALSE	High	Master Protein	P46940	Ras GTPase-activating-like protein IQGAP1 [OS=Homo sapiens]	0	219.056	52	70	224	61	1657	189.1	6.48	221.13	70	0	7
FALSE	High	Master Protein	Q08211	ATP-dependent RNA helicase A [OS=Homo sapiens]	0	218.974	57	60	303	60	1270	140.9	6.84	397.51	60	0	0
FALSE	High	Master Protein	P34932	Heat shock 70 kDa protein 4 [OS=Homo sapiens]	0	217.313	75	52	396	46	840	94.3	5.19	534.47	52	0	7
FALSE	High	Master Protein	P38646	Stress-70 protein, mitochondrial [OS=Homo sapiens]	0	215.06	67	47	432	46	679	73.6	6.16	744.71	47	0	0
FALSE	High	Master Protein	P04350	Tubulin beta-4A chain [OS=Homo sapiens]	0	208.841	68	24	523	1	444	49.6	4.88	983.54	24	0	0
FALSE	High	Master Protein	P13010	X-ray repair cross-complementing protein 5 [OS=Homo sapiens]	0	208.222	77	49	377	48	732	82.7	5.81	524.45	49	0	0
FALSE	High	Master Protein	Q71U36	Tubulin alpha-1A chain [OS=Homo sapiens]	0	207.296	72	27	572	1	451	50.1	5.06	1270.59	27	0	4
FALSE	High	Master Protein	Q9BVA1	Tubulin beta-2B chain [OS=Homo sapiens]	0	206.332	68	27	574	4	445	49.9	4.89	1138.08	27	0	2
FALSE	High	Master Protein	P52272	Heterogeneous nuclear ribonucleoprotein M [OS=Homo sapiens]	0	204.66	79	60	394	60	730	77.5	8.7	458.26	60	0	0
FALSE	High	Master Protein	P04075	Fructose-bisphosphate aldolase A [OS=Homo sapiens]	0	204.515	84	34	439	26	364	39.4	8.09	900.41	34	0	8
FALSE	High	Master Protein	P12956	X-ray repair cross-complementing protein 6 [OS=Homo sapiens]	0	203.467	71	51	423	50	609	69.8	6.64	546.2	51	0	1
FALSE	High	Master Protein	P19338	Nucleolin [OS=Homo sapiens]	0	202.296	57	58	767	57	710	76.6	4.7	963.14	58	0	1
FALSE	High	Master Protein	P07237	Protein disulfide-isomerase [OS=Homo sapiens]	0	201.964	75	43	483	41	508	57.1	4.87	742.45	43	0	2
FALSE	High	Master Protein	Q00839	Heterogeneous nuclear ribonucleoprotein U [OS=Homo sapiens]	0	197.97	52	44	464	43	825	90.5	6	772.5	44	0	1
FALSE	High	Master Protein	P05783	Keratin, type I cytoskeletal 18 [OS=Homo sapiens]	0	194.721	81	41	358	37	430	48	5.45	549.83	41	0	4
FALSE	High	Master Protein	P55072	Transitional endoplasmic reticulum ATPase [OS=Homo sapiens]	0	194.157	81	53	247	52	806	89.3	5.26	294.92	53	0	1
FALSE	High	Master Protein	P07814	Bifunctional glutamate/proline--tRNA ligase [OS=Homo sapiens]	0	193.983	50	61	198	57	1512	170.5	7.33	199.15	61	0	2
FALSE	High	Master Protein	P04083	Annexin A1 [OS=Homo sapiens]	0	193.651	81	30	318	30	346	38.7	7.02	536.54	30	0	0
FALSE	High	Master Protein	Q9BQE3	Tubulin alpha-1C chain [OS=Homo sapiens]	0	190.42	70	27	534	3	449	49.9	5.1	1147.86	27	0	27
FALSE	High	Master Protein	Q14204	Cytoplasmic dynein 1 heavy chain 1 [OS=Homo sapiens]	0	188.718	28	106	260	103	4646	532.1	6.4	83.87	106	0	2
FALSE	High	Master Protein	P27797	Calreticulin [OS=Homo sapiens]	0	188.353	82	31	386	31	417	48.1	4.44	773.22	31	0	0
FALSE	High	Master Protein	P68366	Tubulin alpha-4A chain [OS=Homo sapiens]	0	186.303	63	26	460	5	448	49.9	5.06	1028.63	26	0	0
FALSE	High	Master Protein	P48643	T-complex protein 1 subunit epsilon [OS=Homo sapiens]	0	185.346	72	39	362	39	541	59.6	5.66	525.72	39	0	0
FALSE	High	Master Protein	P26038	Moesin [OS=Homo sapiens]	0	182.408	73	49	376	32	577	67.8	6.4	475.21	49	0	3
FALSE	High	Master Protein	P08727	Keratin, type I cytoskeletal 19 [OS=Homo sapiens]	0	181.852	84	40	317	22	400	44.1	5.14	433.81	40	0	15
FALSE	High	Master Protein	P68032	Actin, alpha cardiac muscle 1 [OS=Homo sapiens]	0	181.498	67	24	793	6	377	42	5.39	1398.57	24	0	0
FALSE	High	Master Protein	P25705	ATP synthase subunit alpha, mitochondrial [OS=Homo sapiens]	0	180.744	69	41	418	40	553	59.7	9.13	735.01	41	0	1
FALSE	High	Master Protein	P13667	Protein disulfide-isomerase A4 [OS=Homo sapiens]	0	180.31	74	46	332	43	645	72.9	5.07	417.17	46	0	2
FALSE	High	Master Protein	P06744	Glucose-6-phosphate isomerase [OS=Homo sapiens]	0	180.201	76	40	410	38	558	63.1	8.32	634.08	40	0	1
FALSE	High	Master Protein	P00558	Phosphoglycerate kinase 1 [OS=Homo sapiens]	0	179.37	76	30	412	25	417	44.6	8.1	760.15	30	0	6
FALSE	High	Master Protein	P78527	DNA-dependent protein kinase catalytic subunit [OS=Homo sapiens]	0	179.274	26	93	258	93	4128	468.8	7.12	132.44	93	0	0
FALSE	High	Master Protein	Q04637	Eukaryotic translation initiation factor 4 gamma 1 [OS=Homo sapiens]	0	179.137	40	61	259	52	1599	175.4	5.33	236.91	61	0	6
FALSE	High	Master Protein	P60174	Triosephosphate isomerase [OS=Homo sapiens]	0	177.746	92	20	399	20	249	26.7	6.9	971.08	20	0	0
FALSE	High	Master Protein	P49368	T-complex protein 1 subunit gamma [OS=Homo sapiens]	0	176.479	74	39	322	39	545	60.5	6.49	427.89	39	0	0
FALSE	High	Master Protein	P30101	Protein disulfide-isomerase A3 [OS=Homo sapiens]	0	174.522	72	36	331	34	505	56.7	6.35	559.53	36	0	1
FALSE	High	Master Protein	P17987	T-complex protein 1 subunit alpha [OS=Homo sapiens]	0	174.138	73	32	258	32	556	60.3	6.11	352.29	32	0	0
FALSE	High	Master Protein	P02545	Prelamin-A/C [OS=Homo sapiens]	0	173.278	67	51	302	48	664	74.1	7.02	401.19	51	0	1
FALSE	High	Master Protein	P11388	DNA topoisomerase 2-alpha [OS=Homo sapiens]	0	173.029	53	76	259	59	1531	174.3	8.72	231.31	76	0	12
FALSE	High	Master Protein	P09874	Poly [ADP-ribose] polymerase 1 [OS=Homo sapiens]	0	170.581	54	54	239	54	1014	113	8.88	253.2	54	0	0
FALSE	High	Master Protein	P50395	Rab GDP dissociation inhibitor beta [OS=Homo sapiens]	0	168.562	78	31	266	22	445	50.6	6.47	416.04	31	0	8
FALSE	High	Master Protein	P50991	T-complex protein 1 subunit delta [OS=Homo sapiens]	0	167.559	75	35	360	35	539	57.9	7.83	505.14	35	0	0
FALSE	High	Master Protein	P26641	Elongation factor 1-gamma [OS=Homo sapiens]	0	167.279	76	35	351	35	437	50.1	6.67	564.87	35	0	0
FALSE	High	Master Protein	P49588	Alanine--tRNA ligase, cytoplasmic [OS=Homo sapiens]	0	167.126	55	44	183	43	968	106.7	5.53	247.76	44	0	1
FALSE	High	Master Protein	P07355	Annexin A2 [OS=Homo sapiens]	0	166.315	74	32	344	32	339	38.6	7.75	556.98	32	0	0
FALSE	High	Master Protein	P07195	L-lactate dehydrogenase B chain [OS=Homo sapiens]	0	165.956	66	21	392	20	334	36.6	6.05	794.26	21	0	0
FALSE	High	Master Protein	Q99832	T-complex protein 1 subunit eta [OS=Homo sapiens]	0	163.301	72	35	255	35	543	59.3	7.65	374.3	35	0	0
FALSE	High	Master Protein	O00410	Importin-5 [OS=Homo sapiens]	0	162.231	54	45	217	41	1097	123.6	4.94	172.44	45	0	4
FALSE	High	Master Protein	P50990	T-complex protein 1 subunit theta [OS=Homo sapiens]	0	158.662	72	37	321	37	548	59.6	5.6	499.03	37	0	0
FALSE	High	Master Protein	P35241	Radixin [OS=Homo sapiens]	0	158.558	64	45	322	24	583	68.5	6.37	430.18	45	0	2
FALSE	High	Master Protein	P00338	L-lactate dehydrogenase A chain [OS=Homo sapiens]	0	156.752	86	32	432	28	332	36.7	8.27	755.37	32	0	4
FALSE	High	Master Protein	P60842	Eukaryotic initiation factor 4A-I [OS=Homo sapiens]	0	155.23	71	31	336	15	406	46.1	5.48	642.83	31	0	14
FALSE	High	Master Protein	P17844	Probable ATP-dependent RNA helicase DDX5 [OS=Homo sapiens]	0	155.028	64	39	257	31	614	69.1	8.92	337.25	39	0	8
FALSE	High	Master Protein	P50454	Serpin H1 [OS=Homo sapiens]	0	151.72	67	26	246	26	418	46.4	8.69	476.9	26	0	0
FALSE	High	Master Protein	P20700	Lamin-B1 [OS=Homo sapiens]	0	150.054	70	43	256	37	586	66.4	5.16	307.19	43	0	2
FALSE	High	Master Protein	P13797	Plastin-3 [OS=Homo sapiens]	0	149.006	64	36	236	28	630	70.8	5.6	306.81	36	0	2
FALSE	High	Master Protein	P22626	Heterogeneous nuclear ribonucleoproteins A2/B1 [OS=Homo sapiens]	0	148.695	74	25	373	21	353	37.4	8.95	673.55	25	0	3
FALSE	High	Master Protein	Q92616	eIF-2-alpha kinase activator GCN1 [OS=Homo sapiens]	0	148.301	34	65	143	65	2671	292.5	7.43	107.49	65	0	0
FALSE	High	Master Protein	P35580	Myosin-10 [OS=Homo sapiens]	0	147.916	35	63	287	33	1976	228.9	5.54	318.87	63	0	3
FALSE	High	Master Protein	P61978	Heterogeneous nuclear ribonucleoprotein K [OS=Homo sapiens]	0	147.7	61	26	277	26	463	50.9	5.54	456.52	26	0	0
FALSE	High	Master Protein	P40926	Malate dehydrogenase, mitochondrial [OS=Homo sapiens]	0	147.058	71	22	364	20	338	35.5	8.68	661.16	22	0	2
FALSE	High	Master Protein	P63104	14-3-3 protein zeta/delta [OS=Homo sapiens]	0	146.224	83	24	396	13	245	27.7	4.79	715.52	24	0	12
FALSE	High	Master Protein	Q16881	Thioredoxin reductase 1, cytoplasmic [OS=Homo sapiens]	0	144.771	61	33	172	32	649	70.9	7.39	226.69	33	0	1
FALSE	High	Master Protein	P21796	Voltage-dependent anion-selective channel protein 1 [OS=Homo sapiens]	0	144.467	82	21	248	19	283	30.8	8.54	478.31	21	0	2
FALSE	High	Master Protein	P02786	Transferrin receptor protein 1 [OS=Homo sapiens]	0	144.397	54	37	162	36	760	84.8	6.61	250.24	37	0	1
FALSE	High	Master Protein	P08729	Keratin, type II cytoskeletal 7 [OS=Homo sapiens]	0	144.135	68	38	257	24	469	51.4	5.48	351.95	38	0	5
FALSE	High	Master Protein	O60506	Heterogeneous nuclear ribonucleoprotein Q [OS=Homo sapiens]	0	143.712	52	29	253	19	623	69.6	8.59	383.73	29	0	8
FALSE	High	Master Protein	P31948	Stress-induced-phosphoprotein 1 [OS=Homo sapiens]	0	142.092	76	48	357	48	543	62.6	6.8	402.25	48	0	0
FALSE	High	Master Protein	Q13813	Spectrin alpha chain, non-erythrocytic 1 [OS=Homo sapiens]	0	142.082	33	64	183	63	2472	284.4	5.35	127.18	64	0	1
FALSE	High	Master Protein	P52209	6-phosphogluconate dehydrogenase, decarboxylating [OS=Homo sapiens]	0	141.571	69	30	217	29	483	53.1	7.23	311.55	30	0	0
FALSE	High	Master Protein	P40227	T-complex protein 1 subunit zeta [OS=Homo sapiens]	0	141.139	76	34	217	25	531	58	6.68	312.78	34	0	8
FALSE	High	Master Protein	P35221	Catenin alpha-1 [OS=Homo sapiens]	0	140.243	61	43	124	31	906	100	6.29	147.09	43	0	6
FALSE	High	Master Protein	Q14974	Importin subunit beta-1 [OS=Homo sapiens]	0	139.073	50	33	179	33	876	97.1	4.78	203.74	33	0	0
FALSE	High	Master Protein	P27824	Calnexin [OS=Homo sapiens]	0	138.693	58	29	336	28	592	67.5	4.6	507.39	29	0	1
FALSE	High	Master Protein	P11940	Polyadenylate-binding protein 1 [OS=Homo sapiens]	0	138.634	64	39	251	9	636	70.6	9.5	305.85	39	0	29
FALSE	High	Master Protein	P34897	Serine hydroxymethyltransferase, mitochondrial [OS=Homo sapiens]	0	138.092	75	32	178	31	504	56	8.53	227	32	0	2
FALSE	High	Master Protein	P49411	Elongation factor Tu, mitochondrial [OS=Homo sapiens]	0	137.986	74	28	250	28	452	49.5	7.61	362.2	28	0	0
FALSE	High	Master Protein	P04843	Dolichyl-diphosphooligosaccharide--protein glycosyltransferase subunit 1 [OS=Homo sapiens]	0	137.824	65	35	266	35	607	68.5	6.38	322.87	35	0	0
FALSE	High	Master Protein	P55060	Exportin-2 [OS=Homo sapiens]	0	136.067	45	40	167	40	971	110.3	5.77	197.22	40	0	0
FALSE	High	Master Protein	Q13509	Tubulin beta-3 chain [OS=Homo sapiens]	0	134.946	41	19	383	5	450	50.4	4.93	753.46	19	0	0
FALSE	High	Master Protein	P14866	Heterogeneous nuclear ribonucleoprotein L [OS=Homo sapiens]	0	134.551	59	21	206	20	589	64.1	8.22	299.68	21	0	1
FALSE	High	Master Protein	P23526	Adenosylhomocysteinase [OS=Homo sapiens]	0	133.539	62	27	242	26	432	47.7	6.34	345.29	27	0	1
FALSE	High	Master Protein	Q7KZF4	Staphylococcal nuclease domain-containing protein 1 [OS=Homo sapiens]	0	133.467	54	45	191	44	910	101.9	7.17	197.07	45	0	0
FALSE	High	Master Protein	Q05639	Elongation factor 1-alpha 2 [OS=Homo sapiens]	0	133.282	63	21	314	10	463	50.4	9.03	655.98	21	0	0
FALSE	High	Master Protein	Q06830	Peroxiredoxin-1 [OS=Homo sapiens]	0	132.938	90	21	354	18	199	22.1	8.13	701.17	21	0	3
FALSE	High	Master Protein	P26599	Polypyrimidine tract-binding protein 1 [OS=Homo sapiens]	0	132.731	61	22	214	19	531	57.2	9.17	400.46	22	0	3
FALSE	High	Master Protein	P12268	Inosine-5'-monophosphate dehydrogenase 2 [OS=Homo sapiens]	0	130.451	64	26	174	24	514	55.8	6.9	263.49	26	0	2
FALSE	High	Master Protein	Q13200	26S proteasome non-ATPase regulatory subunit 2 [OS=Homo sapiens]	0	129.148	56	42	151	41	908	100.1	5.2	184.89	42	0	1
FALSE	High	Master Protein	P06748	Nucleophosmin [OS=Homo sapiens]	0	129.147	53	18	392	17	294	32.6	4.78	884	18	0	1
FALSE	High	Master Protein	Q13263	Transcription intermediary factor 1-beta [OS=Homo sapiens]	0	129.121	53	33	226	33	835	88.5	5.77	334.91	33	0	0
FALSE	High	Master Protein	O43175	D-3-phosphoglycerate dehydrogenase [OS=Homo sapiens]	0	128.834	60	25	188	25	533	56.6	6.71	302.19	25	0	0
FALSE	High	Master Protein	P37802	Transgelin-2 [OS=Homo sapiens]	0	126.917	88	16	163	15	199	22.4	8.25	279.16	16	0	1
FALSE	High	Master Protein	Q6PEY2	Tubulin alpha-3E chain [OS=Homo sapiens]	0	126.665	57	18	369	4	450	49.8	5.14	865.47	18	0	0
FALSE	High	Master Protein	Q58FF7	Putative heat shock protein HSP 90-beta-3 [OS=Homo sapiens]	0	126.376	30	30	404	1	597	68.3	4.79	686.18	30	0	0
FALSE	High	Master Protein	P62258	14-3-3 protein epsilon [OS=Homo sapiens]	0	125.844	79	19	340	16	255	29.2	4.74	628.12	19	0	0
FALSE	High	Master Protein	P08865	40S ribosomal protein SA [OS=Homo sapiens]	0	124.823	62	18	231	16	295	32.8	4.87	441.92	18	0	2
FALSE	High	Master Protein	Q16658	Fascin [OS=Homo sapiens]	0	123.651	55	23	145	23	493	54.5	7.24	244.92	23	0	0
FALSE	High	Master Protein	P05141	ADP/ATP translocase 2 [OS=Homo sapiens]	0	123.099	67	23	301	9	298	32.8	9.69	435.46	23	0	16
FALSE	High	Master Protein	Q12905	Interleukin enhancer-binding factor 2 [OS=Homo sapiens]	0	122.635	83	21	158	21	390	43	5.26	285.08	21	0	0
FALSE	High	Master Protein	Q02790	Peptidyl-prolyl cis-trans isomerase FKBP4 [OS=Homo sapiens]	0	122.194	70	33	201	32	459	51.8	5.43	296.44	33	0	1
FALSE	High	Master Protein	Q12906	Interleukin enhancer-binding factor 3 [OS=Homo sapiens]	0	122.066	36	31	217	27	894	95.3	8.76	265.8	31	0	3
FALSE	High	Master Protein	P23528	Cofilin-1 [OS=Homo sapiens]	0	122.008	90	22	301	16	166	18.5	8.09	563.33	22	0	8
FALSE	High	Master Protein	Q9P2E9	Ribosome-binding protein 1 [OS=Homo sapiens]	0	121.489	50	53	172	50	1410	152.4	8.6	168.22	53	0	2
FALSE	High	Master Protein	O75643	U5 small nuclear ribonucleoprotein 200 kDa helicase [OS=Homo sapiens]	0	121.132	34	59	185	59	2136	244.4	6.06	86.21	59	0	0
FALSE	High	Master Protein	P63244	Receptor of activated protein C kinase 1 [OS=Homo sapiens]	0	121.017	82	23	245	23	317	35.1	7.69	369.13	23	0	0
FALSE	High	Master Protein	P07910	Heterogeneous nuclear ribonucleoproteins C1/C2 [OS=Homo sapiens]	0	120.864	49	24	263	13	306	33.7	5.08	407.4	24	0	10
FALSE	High	Master Protein	P01024	Complement C3 [OS=Homo sapiens]	0	120.852	17	28	336	27	1663	187	6.4	584.2	28	0	0
FALSE	High	Master Protein	P62805	Histone H4 [OS=Homo sapiens]	0	119.936	67	14	333	14	103	11.4	11.36	595.09	14	0	0
FALSE	High	Master Protein	Q14152	Eukaryotic translation initiation factor 3 subunit A [OS=Homo sapiens]	0	119.665	41	59	267	57	1382	166.5	6.79	163.83	59	0	1
FALSE	High	Master Protein	P54886	Delta-1-pyrroline-5-carboxylate synthase [OS=Homo sapiens]	0	119.409	47	32	114	32	795	87.2	7.12	132.55	32	0	0
FALSE	High	Master Protein	Q15181	Inorganic pyrophosphatase [OS=Homo sapiens]	0	119.296	78	24	202	22	289	32.6	5.86	342.51	24	0	2
FALSE	High	Master Protein	P05023	Sodium/potassium-transporting ATPase subunit alpha-1 [OS=Homo sapiens]	0	118.697	46	40	135	23	1023	112.8	5.49	161.33	40	0	14
FALSE	High	Master Protein	P08758	Annexin A5 [OS=Homo sapiens]	0	118.62	82	27	330	25	320	35.9	5.05	506.67	27	0	2
FALSE	High	Master Protein	P02751	Fibronectin [OS=Homo sapiens]	0	118.495	22	42	224	42	2477	272.2	5.5	222.49	42	0	0
FALSE	High	Master Protein	Q7Z406	Myosin-14 [OS=Homo sapiens]	0	118.377	31	54	193	35	1995	227.7	5.6	183.15	54	0	2
FALSE	High	Master Protein	Q562R1	Beta-actin-like protein 2 [OS=Homo sapiens]	0	118.367	40	15	484	4	376	42	5.59	883.59	15	0	0
FALSE	High	Master Protein	P62937	Peptidyl-prolyl cis-trans isomerase A [OS=Homo sapiens]	0	117.283	91	17	365	11	165	18	7.81	722.86	17	0	5
FALSE	High	Master Protein	P11586	C-1-tetrahydrofolate synthase, cytoplasmic [OS=Homo sapiens]	0	116.948	49	37	183	37	935	101.5	7.3	162.47	37	0	0
FALSE	High	Master Protein	P30153	Serine/threonine-protein phosphatase 2A 65 kDa regulatory subunit A alpha isoform [OS=Homo sapiens]	0	116.749	62	32	198	21	589	65.3	5.11	211.13	32	0	10
FALSE	High	Master Protein	O75083	WD repeat-containing protein 1 [OS=Homo sapiens]	0	116.574	59	28	177	28	606	66.2	6.65	225.1	28	0	0
FALSE	High	Master Protein	P16615	Sarcoplasmic/endoplasmic reticulum calcium ATPase 2 [OS=Homo sapiens]	0	116.483	40	40	120	24	1042	114.7	5.34	128.24	40	0	9
FALSE	High	Master Protein	Q99460	26S proteasome non-ATPase regulatory subunit 1 [OS=Homo sapiens]	0	115.669	46	35	123	35	953	105.8	5.39	102.56	35	0	0
FALSE	High	Master Protein	P34931	Heat shock 70 kDa protein 1-like [OS=Homo sapiens]	0	114.456	33	22	311	3	641	70.3	6.02	623.71	22	0	0
FALSE	High	Master Protein	Q9Y4L1	Hypoxia up-regulated protein 1 [OS=Homo sapiens]	0	113.956	46	37	192	36	999	111.3	5.22	188.15	37	0	1
FALSE	High	Master Protein	Q9Y617	Phosphoserine aminotransferase [OS=Homo sapiens]	0	113.872	74	26	202	25	370	40.4	7.66	262.44	26	0	0
FALSE	High	Master Protein	Q86VP6	Cullin-associated NEDD8-dissociated protein 1 [OS=Homo sapiens]	0	113.372	41	44	147	42	1230	136.3	5.78	108.65	44	0	2
FALSE	High	Master Protein	P09651	Heterogeneous nuclear ribonucleoprotein A1 [OS=Homo sapiens]	0	112.612	52	23	354	8	372	38.7	9.13	669.62	23	0	11
FALSE	High	Master Protein	P22102	Trifunctional purine biosynthetic protein adenosine-3 [OS=Homo sapiens]	0	111.677	53	41	170	41	1010	107.7	6.7	158	41	0	0
FALSE	High	Master Protein	Q15084	Protein disulfide-isomerase A6 [OS=Homo sapiens]	0	111.582	54	24	244	23	440	48.1	5.08	320.32	24	0	0
FALSE	High	Master Protein	P43243	Matrin-3 [OS=Homo sapiens]	0	111.512	43	37	177	36	847	94.6	6.25	182.33	37	0	0
FALSE	High	Master Protein	Q92841	Probable ATP-dependent RNA helicase DDX17 [OS=Homo sapiens]	0	110.978	47	28	161	20	729	80.2	8.27	180.34	28	0	0
FALSE	High	Master Protein	Q14697	Neutral alpha-glucosidase AB [OS=Homo sapiens]	0	110.962	54	38	216	37	944	106.8	6.14	214.8	38	0	0
FALSE	High	Master Protein	P23396	40S ribosomal protein S3 [OS=Homo sapiens]	0	110.118	79	21	244	21	243	26.7	9.66	330.65	21	0	0
FALSE	High	Master Protein	P35232	Prohibitin 1 [OS=Homo sapiens]	0	109.386	93	21	169	21	272	29.8	5.76	290.8	21	0	0
FALSE	High	Master Protein	P49321	Nuclear autoantigenic sperm protein [OS=Homo sapiens]	0	107.715	52	28	118	27	788	85.2	4.3	122.36	28	0	0
FALSE	High	Master Protein	P31939	Bifunctional purine biosynthesis protein ATIC [OS=Homo sapiens]	0	107.068	68	31	164	31	592	64.6	6.71	211.12	31	0	0
FALSE	High	Master Protein	Q07065	Cytoskeleton-associated protein 4 [OS=Homo sapiens]	0	106.749	62	38	149	34	602	66	5.92	140.31	38	0	2
FALSE	High	Master Protein	P45880	Voltage-dependent anion-selective channel protein 2 [OS=Homo sapiens]	0	106.748	67	16	215	15	294	31.5	7.56	310.07	16	0	0
FALSE	High	Master Protein	Q9NY65	Tubulin alpha-8 chain [OS=Homo sapiens]	0	106.289	46	18	285	4	449	50.1	5.06	627.48	18	0	0
FALSE	High	Master Protein	Q15365	Poly(rC)-binding protein 1 [OS=Homo sapiens]	0	106.121	80	21	176	14	356	37.5	7.09	274.93	21	0	8
FALSE	High	Master Protein	Q13838	Spliceosome RNA helicase DDX39B [OS=Homo sapiens]	0	105.577	67	27	233	14	428	49	5.67	352.28	27	0	12
FALSE	High	Master Protein	P09211	Glutathione S-transferase P [OS=Homo sapiens]	0	105.434	87	13	211	13	210	23.3	5.64	436.5	13	0	0
FALSE	High	Master Protein	P26639	Threonine--tRNA ligase 1, cytoplasmic [OS=Homo sapiens]	0	105.244	55	37	148	33	723	83.4	6.67	136.97	37	0	1
FALSE	High	Master Protein	P27348	14-3-3 protein theta [OS=Homo sapiens]	0	104.856	77	21	295	15	245	27.7	4.78	557.07	21	0	1
FALSE	High	Master Protein	O43390	Heterogeneous nuclear ribonucleoprotein R [OS=Homo sapiens]	0	104.301	46	26	161	15	633	70.9	8.13	214.67	26	0	1
FALSE	High	Master Protein	P08133	Annexin A6 [OS=Homo sapiens]	0	104.078	51	36	192	36	673	75.8	5.6	209.94	36	0	0
FALSE	High	Master Protein	P41250	Glycine--tRNA ligase [OS=Homo sapiens]	0	104.022	53	34	139	33	739	83.1	7.03	151.67	34	0	1
FALSE	High	Master Protein	P67936	Tropomyosin alpha-4 chain [OS=Homo sapiens]	0	103.854	68	30	288	16	248	28.5	4.69	394.65	30	0	14
FALSE	High	Master Protein	P40939	Trifunctional enzyme subunit alpha, mitochondrial [OS=Homo sapiens]	0	103.696	52	32	166	32	763	82.9	9.04	160.83	32	0	0
FALSE	High	Master Protein	Q9UQ80	Proliferation-associated protein 2G4 [OS=Homo sapiens]	0	103.363	66	25	212	23	394	43.8	6.55	335.68	25	0	1
FALSE	High	Master Protein	P53621	Coatomer subunit alpha [OS=Homo sapiens]	0	103.183	40	44	109	44	1224	138.3	7.66	77.64	44	0	0
FALSE	High	Master Protein	P54577	Tyrosine--tRNA ligase, cytoplasmic [OS=Homo sapiens]	0	100.23	64	39	171	39	528	59.1	7.05	145.94	39	0	0
FALSE	High	Master Protein	Q9NR30	Nucleolar RNA helicase 2 [OS=Homo sapiens]	0	99.651	49	34	141	31	783	87.3	9.28	136.72	34	0	1
FALSE	High	Master Protein	P32119	Peroxiredoxin-2 [OS=Homo sapiens]	0	99.494	90	18	207	16	198	21.9	5.97	372.89	18	0	0
FALSE	High	Master Protein	P23246	Splicing factor, proline- and glutamine-rich [OS=Homo sapiens]	0	99.442	39	29	188	28	707	76.1	9.44	220.24	29	0	0
FALSE	High	Master Protein	P12236	ADP/ATP translocase 3 [OS=Homo sapiens]	0	99.331	63	19	261	3	298	32.8	9.74	373.58	19	0	3
FALSE	High	Master Protein	P31946	14-3-3 protein beta/alpha [OS=Homo sapiens]	0	98.739	80	19	305	9	246	28.1	4.83	504.87	19	0	0
FALSE	High	Master Protein	P61981	14-3-3 protein gamma [OS=Homo sapiens]	0	98.489	79	21	303	14	247	28.3	4.89	449.52	21	0	1
FALSE	High	Master Protein	P07996	Thrombospondin-1 [OS=Homo sapiens]	0	98.37	34	36	185	34	1170	129.3	4.94	128.05	36	0	0
FALSE	High	Master Protein	P00505	Aspartate aminotransferase, mitochondrial [OS=Homo sapiens]	0	98.214	66	29	177	29	430	47.5	9.01	309.06	29	0	0
FALSE	High	Master Protein	O00571	ATP-dependent RNA helicase DDX3X [OS=Homo sapiens]	0	98.102	49	31	147	9	662	73.2	7.18	151.92	31	0	17
FALSE	High	Master Protein	Q01518	Adenylyl cyclase-associated protein 1 [OS=Homo sapiens]	0	98.02	57	26	163	24	475	51.9	8.06	201.63	26	0	1
FALSE	High	Master Protein	P22392	Nucleoside diphosphate kinase B [OS=Homo sapiens]	0	97.452	77	13	253	7	152	17.3	8.41	516.44	13	0	7
FALSE	High	Master Protein	P08195	4F2 cell-surface antigen heavy chain [OS=Homo sapiens]	0	97.298	41	24	141	24	630	68	5.01	239.04	24	0	0
FALSE	High	Master Protein	P15531	Nucleoside diphosphate kinase A [OS=Homo sapiens]	0	96.827	80	11	189	5	152	17.1	6.19	397.18	11	0	0
FALSE	High	Master Protein	P12277	Creatine kinase B-type [OS=Homo sapiens]	0	96.807	59	19	123	17	381	42.6	5.59	223.42	19	0	2
FALSE	High	Master Protein	P53675	Clathrin heavy chain 2 [OS=Homo sapiens]	0	96.25	17	27	163	6	1640	186.9	5.85	202.3	27	0	0
FALSE	High	Master Protein	P09429	High mobility group protein B1 [OS=Homo sapiens]	0	96.142	72	21	275	9	215	24.9	5.74	347.2	21	0	13
FALSE	High	Master Protein	Q15233	Non-POU domain-containing octamer-binding protein [OS=Homo sapiens]	0	96.138	61	30	224	27	471	54.2	8.95	293.5	30	0	3
FALSE	High	Master Protein	P05388	60S acidic ribosomal protein P0 [OS=Homo sapiens]	0	96	68	19	237	8	317	34.3	5.97	467.03	19	0	10
FALSE	High	Master Protein	O14980	Exportin-1 [OS=Homo sapiens]	0	95.164	44	39	144	38	1071	123.3	6.06	136.46	39	0	0
FALSE	High	Master Protein	P29692	Elongation factor 1-delta [OS=Homo sapiens]	0	95.118	57	18	146	15	281	31.1	5.01	245.84	18	0	3
FALSE	High	Master Protein	P06396	Gelsolin [OS=Homo sapiens]	0	95.111	46	30	228	30	782	85.6	6.28	299.68	30	0	0
FALSE	High	Master Protein	Q15366	Poly(rC)-binding protein 2 [OS=Homo sapiens]	0	94.889	60	16	150	8	365	38.6	6.79	265.1	16	0	1
FALSE	High	Master Protein	P55209	Nucleosome assembly protein 1-like 1 [OS=Homo sapiens]	0	94.207	66	17	135	15	391	45.3	4.46	198.2	17	0	0
FALSE	High	Master Protein	P04844	Dolichyl-diphosphooligosaccharide--protein glycosyltransferase subunit 2 [OS=Homo sapiens]	0	94.062	52	24	121	24	631	69.2	5.69	158.59	24	0	0
FALSE	High	Master Protein	Q99623	Prohibitin-2 [OS=Homo sapiens]	0	93.947	90	29	212	29	299	33.3	9.83	273.52	29	0	0
FALSE	High	Master Protein	P52292	Importin subunit alpha-1 [OS=Homo sapiens]	0	93.836	61	23	118	22	529	57.8	5.4	193.38	23	0	0
FALSE	High	Master Protein	P54136	Arginine--tRNA ligase, cytoplasmic [OS=Homo sapiens]	0	92.818	62	32	148	32	660	75.3	6.68	143.62	32	0	0
FALSE	High	Master Protein	P37837	Transaldolase [OS=Homo sapiens]	0	92.778	54	24	189	24	337	37.5	6.81	233.25	24	0	0
FALSE	High	Master Protein	P54652	Heat shock-related 70 kDa protein 2 [OS=Homo sapiens]	0	92.751	34	22	330	5	639	70	5.74	653.47	22	0	0
FALSE	High	Master Protein	P22234	Bifunctional phosphoribosylaminoimidazole carboxylase/phosphoribosylaminoimidazole succinocarboxamide synthetase [OS=Homo sapiens]	0	92.345	68	25	192	25	425	47	7.23	224.88	25	0	0
FALSE	High	Master Protein	Q99497	Parkinson disease protein 7 [OS=Homo sapiens]	0	92.217	83	17	167	17	189	19.9	6.79	263.69	17	0	0
FALSE	High	Master Protein	Q3ZCM7	Tubulin beta-8 chain [OS=Homo sapiens]	0	91.824	32	15	330	2	444	49.7	4.89	601.21	15	0	0
FALSE	High	Master Protein	Q06210	Glutamine--fructose-6-phosphate aminotransferase [isomerizing] 1 [OS=Homo sapiens]	0	91.126	52	29	114	24	699	78.8	7.11	126.78	29	0	4
FALSE	High	Master Protein	P15880	40S ribosomal protein S2 [OS=Homo sapiens]	0	90.107	63	19	261	18	293	31.3	10.24	392.98	19	0	1
FALSE	High	Master Protein	Q00325	Phosphate carrier protein, mitochondrial [OS=Homo sapiens]	0	89.988	62	20	164	20	362	40.1	9.38	233.69	20	0	0
FALSE	High	Master Protein	P62424	60S ribosomal protein L7a [OS=Homo sapiens]	0	89.891	63	20	157	19	266	30	10.61	262.99	20	0	1
FALSE	High	Master Protein	Q9BUF5	Tubulin beta-6 chain [OS=Homo sapiens]	0	89.879	46	20	276	8	446	49.8	4.88	480.88	20	0	1
FALSE	High	Master Protein	P36578	60S ribosomal protein L4 [OS=Homo sapiens]	0	89.442	66	36	300	35	427	47.7	11.06	298.18	36	0	1
FALSE	High	Master Protein	P05455	Lupus La protein [OS=Homo sapiens]	0	89.206	67	33	201	32	408	46.8	7.12	223.84	33	0	1
FALSE	High	Master Protein	P31150	Rab GDP dissociation inhibitor alpha [OS=Homo sapiens]	0	89.123	53	19	137	10	447	50.6	5.14	189.84	19	0	0
FALSE	High	Master Protein	P18669	Phosphoglycerate mutase 1 [OS=Homo sapiens]	0	88.572	84	17	199	6	254	28.8	7.18	378.33	17	0	9
FALSE	High	Master Protein	P30041	Peroxiredoxin-6 [OS=Homo sapiens]	0	88.507	78	20	252	20	224	25	6.38	407.43	20	0	0
FALSE	High	Master Protein	O75390	Citrate synthase, mitochondrial [OS=Homo sapiens]	0	87.684	54	19	168	19	466	51.7	8.32	199.14	19	0	0
FALSE	High	Master Protein	Q99714	3-hydroxyacyl-CoA dehydrogenase type-2 [OS=Homo sapiens]	0	87.659	91	16	109	16	261	26.9	7.78	161.89	16	0	0
FALSE	High	Master Protein	P12235	ADP/ATP translocase 1 [OS=Homo sapiens]	0	87.566	65	18	211	4	298	33	9.76	266.07	18	0	0
FALSE	High	Master Protein	P62701	40S ribosomal protein S4, X isoform [OS=Homo sapiens]	0	86.692	69	23	275	14	263	29.6	10.15	358.42	23	0	9
FALSE	High	Master Protein	P61204	ADP-ribosylation factor 3 [OS=Homo sapiens]	0	86.507	58	10	170	4	181	20.6	7.43	294.61	10	0	1
FALSE	High	Master Protein	Q00341	Vigilin [OS=Homo sapiens]	0	86.224	40	45	109	43	1268	141.4	6.87	58.93	45	0	1
FALSE	High	Master Protein	P19823	Inter-alpha-trypsin inhibitor heavy chain H2 [OS=Homo sapiens]	0	85.715	18	19	296	19	946	106.4	6.86	564.76	19	0	0
FALSE	High	Master Protein	P27708	CAD protein [OS=Homo sapiens]	0	85.334	21	34	86	32	2225	242.8	6.46	55.34	34	0	1
FALSE	High	Master Protein	P46777	60S ribosomal protein L5 [OS=Homo sapiens]	0	84.975	67	19	172	19	297	34.3	9.72	263	19	0	0
FALSE	High	Master Protein	P49915	GMP synthase [glutamine-hydrolyzing] [OS=Homo sapiens]	0	84.893	52	29	83	27	693	76.7	6.87	53.86	29	0	2
FALSE	High	Master Protein	Q8N257	Histone H2B type 3-B [OS=Homo sapiens]	0	84.774	73	14	429	2	126	13.9	10.32	859.25	14	0	14
FALSE	High	Master Protein	P58876	Histone H2B type 1-D [OS=Homo sapiens]	0	84.579	73	13	495	3	126	13.9	10.32	950.84	13	0	2
FALSE	High	Master Protein	P07737	Profilin-1 [OS=Homo sapiens]	0	84.527	75	11	232	11	140	15	8.27	449.21	11	0	0
FALSE	High	Master Protein	P62906	60S ribosomal protein L10a [OS=Homo sapiens]	0	84.511	71	18	186	18	217	24.8	9.94	318.86	18	0	0
FALSE	High	Master Protein	P12004	Proliferating cell nuclear antigen [OS=Homo sapiens]	0	84.318	76	19	157	18	261	28.8	4.69	212.23	19	0	1
FALSE	High	Master Protein	P31943	Heterogeneous nuclear ribonucleoprotein H [OS=Homo sapiens]	0	84.297	49	17	192	7	449	49.2	6.3	363.72	17	0	8
FALSE	High	Master Protein	P02768	Albumin [OS=Homo sapiens]	0	84.104	22	15	1640	15	609	69.3	6.28	2863.37	15	0	0
FALSE	High	Master Protein	P38919	Eukaryotic initiation factor 4A-III [OS=Homo sapiens]	0	83.711	65	25	152	20	411	46.8	6.73	187.62	25	0	0
FALSE	High	Master Protein	P51659	Peroxisomal multifunctional enzyme type 2 [OS=Homo sapiens]	0	83.698	58	35	120	34	736	79.6	8.84	78.88	35	0	1
FALSE	High	Master Protein	Q16891	MICOS complex subunit MIC60 [OS=Homo sapiens]	0	83.512	50	33	107	32	758	83.6	6.48	76.1	33	0	0
FALSE	High	Master Protein	P13647	Keratin, type II cytoskeletal 5 [OS=Homo sapiens]	0	83.419	45	32	233	14	590	62.3	7.74	245.1	32	0	4
FALSE	High	Master Protein	P40925	Malate dehydrogenase, cytoplasmic [OS=Homo sapiens]	0	83.051	68	23	153	23	334	36.4	7.36	213.99	23	0	0
FALSE	High	Master Protein	Q9BSJ8	Extended synaptotagmin-1 [OS=Homo sapiens]	0	82.971	30	23	79	23	1104	122.8	5.83	91.61	23	0	0
FALSE	High	Master Protein	P35609	Alpha-actinin-2 [OS=Homo sapiens]	0	82.952	24	18	121	5	894	103.8	5.45	199.46	18	0	0
FALSE	High	Master Protein	P39023	60S ribosomal protein L3 [OS=Homo sapiens]	0	82.912	46	23	208	20	403	46.1	10.18	302.62	23	0	2
FALSE	High	Master Protein	P12429	Annexin A3 [OS=Homo sapiens]	0	82.879	73	27	129	27	323	36.4	5.92	148.74	27	0	0
FALSE	High	Master Protein	P42166	Lamina-associated polypeptide 2, isoform alpha [OS=Homo sapiens]	0	82.784	46	20	67	11	694	75.4	7.66	84.52	20	0	8
FALSE	High	Master Protein	P23284	Peptidyl-prolyl cis-trans isomerase B [OS=Homo sapiens]	0	82.592	66	17	282	15	216	23.7	9.41	380.78	17	0	2
FALSE	High	Master Protein	P55884	Eukaryotic translation initiation factor 3 subunit B [OS=Homo sapiens]	0	82.211	36	27	121	27	814	92.4	5	94.01	27	0	0
FALSE	High	Master Protein	O43852	Calumenin [OS=Homo sapiens]	0	81.9	61	19	107	18	315	37.1	4.64	146.24	19	0	0
FALSE	High	Master Protein	P51991	Heterogeneous nuclear ribonucleoprotein A3 [OS=Homo sapiens]	0	81.549	41	19	252	14	378	39.6	9.01	367.53	19	0	0
FALSE	High	Master Protein	Q99798	Aconitate hydratase, mitochondrial [OS=Homo sapiens]	0	81.449	45	26	96	26	780	85.4	7.61	93.56	26	0	0
FALSE	High	Master Protein	P55786	Puromycin-sensitive aminopeptidase [OS=Homo sapiens]	0	81.365	43	34	92	22	919	103.2	5.72	55.6	34	0	7
FALSE	High	Master Protein	Q9H0U4	Ras-related protein Rab-1B [OS=Homo sapiens]	0	81.233	84	16	165	2	201	22.2	5.73	205.07	16	0	4
FALSE	High	Master Protein	P08243	Asparagine synthetase [glutamine-hydrolyzing] [OS=Homo sapiens]	0	81.124	52	25	101	25	561	64.3	6.86	91.68	25	0	0
FALSE	High	Master Protein	P17980	26S proteasome regulatory subunit 6A [OS=Homo sapiens]	0	81.084	71	25	100	25	439	49.2	5.24	127.17	25	0	0
FALSE	High	Master Protein	P53396	ATP-citrate synthase [OS=Homo sapiens]	0	80.972	38	35	154	35	1101	120.8	7.33	95.28	35	0	0
FALSE	High	Master Protein	Q8NBS9	Thioredoxin domain-containing protein 5 [OS=Homo sapiens]	0	80.735	51	18	113	17	432	47.6	5.97	156.44	18	0	0
FALSE	High	Master Protein	Q6S8J3	POTE ankyrin domain family member E [OS=Homo sapiens]	0	80.2	20	18	359	1	1075	121.3	6.2	692.58	18	0	1
FALSE	High	Master Protein	Q9Y5B9	FACT complex subunit SPT16 [OS=Homo sapiens]	0	79.785	36	34	115	34	1047	119.8	5.66	84.12	34	0	0
FALSE	High	Master Protein	P18085	ADP-ribosylation factor 4 [OS=Homo sapiens]	0	79.679	87	12	164	6	180	20.5	7.14	264.34	12	0	7
FALSE	High	Master Protein	Q12931	Heat shock protein 75 kDa, mitochondrial [OS=Homo sapiens]	0	79.454	52	28	111	27	704	80.1	8.21	137.88	28	0	0
FALSE	High	Master Protein	Q99613	Eukaryotic translation initiation factor 3 subunit C [OS=Homo sapiens]	0	79.185	35	27	113	26	913	105.3	5.68	73.04	27	0	0
FALSE	High	Master Protein	P14923	Junction plakoglobin [OS=Homo sapiens]	0	79.151	44	25	84	19	745	81.7	6.14	107.1	25	0	6
FALSE	High	Master Protein	P53618	Coatomer subunit beta [OS=Homo sapiens]	0	78.65	42	31	100	31	953	107.1	6.05	61.34	31	0	0
FALSE	High	Master Protein	P24534	Elongation factor 1-beta [OS=Homo sapiens]	0	78.581	71	13	248	10	225	24.7	4.67	454.49	13	0	0
FALSE	High	Master Protein	P30084	Enoyl-CoA hydratase, mitochondrial [OS=Homo sapiens]	0	78.121	68	17	108	17	290	31.4	8.07	173.51	17	0	0
FALSE	High	Master Protein	P41252	Isoleucine--tRNA ligase, cytoplasmic [OS=Homo sapiens]	0	77.801	38	36	94	36	1262	144.4	6.15	51.49	36	0	0
FALSE	High	Master Protein	P62826	GTP-binding nuclear protein Ran [OS=Homo sapiens]	0	77.74	57	13	149	13	216	24.4	7.49	323.96	13	0	0
FALSE	High	Master Protein	Q01813	ATP-dependent 6-phosphofructokinase, platelet type [OS=Homo sapiens]	0	77.671	42	27	88	20	784	85.5	7.55	95.38	27	0	7
FALSE	High	Master Protein	P10412	Histone H1.4 [OS=Homo sapiens]	0	77.599	50	17	181	6	219	21.9	11.03	254.92	17	0	9
FALSE	High	Master Protein	Q09666	Neuroblast differentiation-associated protein AHNAK [OS=Homo sapiens]	0	77.376	40	95	244	91	5890	628.7	6.15	65.58	95	0	1
FALSE	High	Master Protein	Q04828	Aldo-keto reductase family 1 member C1 [OS=Homo sapiens]	0	77.375	70	22	137	2	323	36.8	7.88	162.26	22	0	8
FALSE	High	Master Protein	P16403	Histone H1.2 [OS=Homo sapiens]	0	76.97	48	16	153	6	213	21.4	10.93	249.69	16	0	0
FALSE	High	Master Protein	P18124	60S ribosomal protein L7 [OS=Homo sapiens]	0	75.695	62	20	162	19	248	29.2	10.65	243.47	20	0	0
FALSE	High	Master Protein	P09493	Tropomyosin alpha-1 chain [OS=Homo sapiens]	0	75.603	63	25	194	10	284	32.7	4.74	269.5	25	0	6
FALSE	High	Master Protein	Q15393	Splicing factor 3B subunit 3 [OS=Homo sapiens]	0	75.545	34	35	126	33	1217	135.5	5.26	72.11	35	0	1
FALSE	High	Master Protein	Q01105	Protein SET [OS=Homo sapiens]	0	75.399	52	14	129	13	290	33.5	4.32	254.04	14	0	0
FALSE	High	Master Protein	Q14240	Eukaryotic initiation factor 4A-II [OS=Homo sapiens]	0	75.391	44	21	224	5	407	46.4	5.48	414.36	21	0	0
FALSE	High	Master Protein	P62081	40S ribosomal protein S7 [OS=Homo sapiens]	0	75.297	63	13	104	13	194	22.1	10.1	191.28	13	0	0
FALSE	High	Master Protein	P06753	Tropomyosin alpha-3 chain [OS=Homo sapiens]	0	75.296	52	24	239	5	285	32.9	4.72	316.9	24	0	0
FALSE	High	Master Protein	P62820	Ras-related protein Rab-1A [OS=Homo sapiens]	0	75.09	84	18	157	7	205	22.7	6.21	200.64	18	0	10
FALSE	High	Master Protein	P32969	60S ribosomal protein L9 [OS=Homo sapiens]	0	74.987	75	13	130	13	192	21.9	9.95	220.14	13	0	0
FALSE	High	Master Protein	P17174	Aspartate aminotransferase, cytoplasmic [OS=Homo sapiens]	0	74.358	66	25	105	25	413	46.2	7.01	125.02	25	0	0
FALSE	High	Master Protein	P14314	Glucosidase 2 subunit beta [OS=Homo sapiens]	0	74.143	36	20	166	18	528	59.4	4.41	204.89	20	0	2
FALSE	High	Master Protein	P45974	Ubiquitin carboxyl-terminal hydrolase 5 [OS=Homo sapiens]	0	74.035	38	25	81	24	858	95.7	5.03	74.26	25	0	1
FALSE	High	Master Protein	Q15029	116 kDa U5 small nuclear ribonucleoprotein component [OS=Homo sapiens]	0	73.815	35	26	93	24	972	109.4	5	54.32	26	0	1
FALSE	High	Master Protein	Q02878	60S ribosomal protein L6 [OS=Homo sapiens]	0	73.516	60	24	216	24	288	32.7	10.58	264.56	24	0	0
FALSE	High	Master Protein	O75533	Splicing factor 3B subunit 1 [OS=Homo sapiens]	0	73.418	41	35	94	35	1304	145.7	7.09	48.5	35	0	0
FALSE	High	Master Protein	P02538	Keratin, type II cytoskeletal 6A [OS=Homo sapiens]	0	73.316	31	24	203	1	564	60	8	260.33	24	0	4
FALSE	High	Master Protein	O75367	Core histone macro-H2A.1 [OS=Homo sapiens]	0	73.312	52	17	90	15	372	39.6	9.79	131.52	17	0	1
FALSE	High	Master Protein	Q32P51	Heterogeneous nuclear ribonucleoprotein A1-like 2 [OS=Homo sapiens]	0	73.202	40	16	309	1	320	34.2	9	586.15	16	0	0
FALSE	High	Master Protein	Q9Y262	Eukaryotic translation initiation factor 3 subunit L [OS=Homo sapiens]	0	72.963	52	24	94	24	564	66.7	6.34	86.87	24	0	0
FALSE	High	Master Protein	Q8NC51	Plasminogen activator inhibitor 1 RNA-binding protein [OS=Homo sapiens]	0	72.891	46	20	118	20	408	44.9	8.65	181.84	20	0	0
FALSE	High	Master Protein	P33176	Kinesin-1 heavy chain [OS=Homo sapiens]	0	72.875	43	38	87	29	963	109.6	6.51	67.27	38	0	6
FALSE	High	Master Protein	P62191	26S proteasome regulatory subunit 4 [OS=Homo sapiens]	0	72.785	64	21	116	19	440	49.2	6.21	150.92	21	0	2
FALSE	High	Master Protein	P05387	60S acidic ribosomal protein P2 [OS=Homo sapiens]	0	72.757	77	7	99	7	115	11.7	4.54	247.61	7	0	0
FALSE	High	Master Protein	P04259	Keratin, type II cytoskeletal 6B [OS=Homo sapiens]	0	72.747	29	23	209	1	564	60	8	285.19	23	0	0
FALSE	High	Master Protein	P27695	DNA-(apurinic or apyrimidinic site) endonuclease [OS=Homo sapiens]	0	72.597	57	15	110	14	318	35.5	8.12	157.99	15	0	1
FALSE	High	Master Protein	Q13310	Polyadenylate-binding protein 4 [OS=Homo sapiens]	0	72.167	33	21	117	13	644	70.7	9.26	138.23	21	0	0
FALSE	High	Master Protein	P35749	Myosin-11 [OS=Homo sapiens]	0	71.818	17	36	169	10	1972	227.2	5.5	228.31	36	0	0
FALSE	High	Master Protein	P10599	Thioredoxin [OS=Homo sapiens]	0	71.531	90	9	118	9	105	11.7	4.92	260.05	9	0	0
FALSE	High	Master Protein	P35998	26S proteasome regulatory subunit 7 [OS=Homo sapiens]	0	71.492	67	27	119	26	433	48.6	5.95	95.98	27	0	1
FALSE	High	Master Protein	Q16531	DNA damage-binding protein 1 [OS=Homo sapiens]	0	71.394	33	35	107	35	1140	126.9	5.26	80.03	35	0	0
FALSE	High	Master Protein	P42330	Aldo-keto reductase family 1 member C3 [OS=Homo sapiens]	0	71.325	68	23	127	11	323	36.8	7.94	132.19	23	0	12
FALSE	High	Master Protein	P02774	Vitamin D-binding protein [OS=Homo sapiens]	0	71.299	20	11	208	11	474	52.9	5.45	417.95	11	0	0
FALSE	High	Master Protein	P30040	Endoplasmic reticulum resident protein 29 [OS=Homo sapiens]	0	71.292	69	17	95	16	261	29	7.31	115.98	17	0	0
FALSE	High	Master Protein	Q58FF8	Putative heat shock protein HSP 90-beta 2 [OS=Homo sapiens]	0	70.956	27	15	243	3	381	44.3	4.84	433.51	15	0	0
FALSE	High	Master Protein	O00299	Chloride intracellular channel protein 1 [OS=Homo sapiens]	0	70.926	71	16	150	15	241	26.9	5.17	231.59	16	0	0
FALSE	High	Master Protein	P09622	Dihydrolipoyl dehydrogenase, mitochondrial [OS=Homo sapiens]	0	70.561	40	15	80	15	509	54.1	7.85	83.34	15	0	0
FALSE	High	Master Protein	O43143	ATP-dependent RNA helicase DHX15 [OS=Homo sapiens]	0	70.378	35	24	86	24	795	90.9	7.46	105.5	24	0	0
FALSE	High	Master Protein	P56192	Methionine--tRNA ligase, cytoplasmic [OS=Homo sapiens]	0	69.97	40	26	66	26	900	101.1	6.16	44.33	26	0	0
FALSE	High	Master Protein	P35606	Coatomer subunit beta' [OS=Homo sapiens]	0	69.818	32	24	106	24	906	102.4	5.27	81.64	24	0	0
FALSE	High	Master Protein	P61247	40S ribosomal protein S3a [OS=Homo sapiens]	0	69.572	61	21	197	21	264	29.9	9.73	268.93	21	0	0
FALSE	High	Master Protein	Q16643	Drebrin [OS=Homo sapiens]	0	69.465	41	20	79	20	649	71.4	4.45	78.73	20	0	0
FALSE	High	Master Protein	Q9H361	Polyadenylate-binding protein 3 [OS=Homo sapiens]	0	69.417	32	24	143	2	631	70	9.67	153.25	24	0	0
FALSE	High	Master Protein	Q96KP4	Cytosolic non-specific dipeptidase [OS=Homo sapiens]	0	69.033	57	20	76	20	475	52.8	5.97	91.85	20	0	0
FALSE	High	Master Protein	P07954	Fumarate hydratase, mitochondrial [OS=Homo sapiens]	0	68.84	52	21	68	21	510	54.6	8.76	54.45	21	0	0
FALSE	High	Master Protein	Q14315	Filamin-C [OS=Homo sapiens]	0	68.448	15	39	167	20	2725	290.8	5.97	166.51	39	0	1
FALSE	High	Master Protein	P63241	Eukaryotic translation initiation factor 5A-1 [OS=Homo sapiens]	0	68.141	58	10	150	4	154	16.8	5.24	324.04	10	0	6
FALSE	High	Master Protein	P36873	Serine/threonine-protein phosphatase PP1-gamma catalytic subunit [OS=Homo sapiens]	0	68.096	57	15	101	3	323	37	6.54	151.59	15	0	2
FALSE	High	Master Protein	Q92499	ATP-dependent RNA helicase DDX1 [OS=Homo sapiens]	0	68.057	42	29	96	28	740	82.4	7.23	74.61	29	0	1
FALSE	High	Master Protein	P27816	Microtubule-associated protein 4 [OS=Homo sapiens]	0	68.035	35	34	110	33	1152	120.9	5.43	50.66	34	0	1
FALSE	High	Master Protein	Q04917	14-3-3 protein eta [OS=Homo sapiens]	0	67.979	75	19	218	13	246	28.2	4.84	300.84	19	0	0
FALSE	High	Master Protein	P42167	Lamina-associated polypeptide 2, isoforms beta/gamma [OS=Homo sapiens]	0	67.903	50	17	82	8	454	50.6	9.38	97.26	17	0	0
FALSE	High	Master Protein	P62136	Serine/threonine-protein phosphatase PP1-alpha catalytic subunit [OS=Homo sapiens]	0	67.901	53	14	101	2	330	37.5	6.33	151.59	14	0	0
FALSE	High	Master Protein	Q9Y3F4	Serine-threonine kinase receptor-associated protein [OS=Homo sapiens]	0	67.679	55	16	79	16	350	38.4	5.12	96.31	16	0	0
FALSE	High	Master Protein	Q9BXJ9	N-alpha-acetyltransferase 15, NatA auxiliary subunit [OS=Homo sapiens]	0	67.518	35	30	89	23	866	101.2	7.42	46.26	30	0	5
FALSE	High	Master Protein	O00148	ATP-dependent RNA helicase DDX39A [OS=Homo sapiens]	0	67.443	54	24	151	11	427	49.1	5.68	206.92	24	0	1
FALSE	High	Master Protein	Q92945	Far upstream element-binding protein 2 [OS=Homo sapiens]	0	67.097	40	25	113	21	711	73.1	7.3	115.48	25	0	0
FALSE	High	Master Protein	O15523	ATP-dependent RNA helicase DDX3Y [OS=Homo sapiens]	0	67.051	47	26	105	3	660	73.1	7.55	81.27	26	0	0
FALSE	High	Master Protein	Q6P2Q9	Pre-mRNA-processing-splicing factor 8 [OS=Homo sapiens]	0	67.034	19	38	88	38	2335	273.4	8.84	57.56	38	0	0
FALSE	High	Master Protein	Q9P2J5	Leucine--tRNA ligase, cytoplasmic [OS=Homo sapiens]	0	66.777	35	31	79	31	1176	134.4	7.3	22.5	31	0	0
FALSE	High	Master Protein	P02533	Keratin, type I cytoskeletal 14 [OS=Homo sapiens]	0	66.722	54	29	191	7	472	51.5	5.16	204.24	29	0	6
FALSE	High	Master Protein	Q99873	Protein arginine N-methyltransferase 1 [OS=Homo sapiens]	0	66.716	58	20	110	17	371	42.4	5.35	105.01	20	0	2
FALSE	High	Master Protein	Q92598	Heat shock protein 105 kDa [OS=Homo sapiens]	0	66.685	38	28	94	25	858	96.8	5.39	115.57	28	0	0
FALSE	High	Master Protein	P62140	Serine/threonine-protein phosphatase PP1-beta catalytic subunit [OS=Homo sapiens]	0	66.262	57	15	112	5	327	37.2	6.19	156.34	15	0	9
FALSE	High	Master Protein	P62495	Eukaryotic peptide chain release factor subunit 1 [OS=Homo sapiens]	0	66.244	62	24	115	24	437	49	5.71	75.13	24	0	0
FALSE	High	Master Protein	P04114	Apolipoprotein B-100 [OS=Homo sapiens]	0	66.058	13	53	304	48	4563	515.3	7.05	254.21	53	0	4
FALSE	High	Master Protein	Q14103	Heterogeneous nuclear ribonucleoprotein D0 [OS=Homo sapiens]	0	65.948	30	13	171	9	355	38.4	7.81	224.42	13	0	0
FALSE	High	Master Protein	P01023	Alpha-2-macroglobulin [OS=Homo sapiens]	0	65.402	11	15	355	12	1474	163.2	6.46	573.04	15	0	4
FALSE	High	Master Protein	P80723	Brain acid soluble protein 1 [OS=Homo sapiens]	0	65.148	81	15	39	15	227	22.7	4.63	69.06	15	0	0
FALSE	High	Master Protein	Q8WUM4	Programmed cell death 6-interacting protein [OS=Homo sapiens]	0	65.139	41	29	136	29	868	96	6.52	83.86	29	0	0
FALSE	High	Master Protein	P62979	Ubiquitin-40S ribosomal protein S27a [OS=Homo sapiens]	0	65.099	72	14	381	4	156	18	9.64	439.4	14	0	10
FALSE	High	Master Protein	P63010	AP-2 complex subunit beta [OS=Homo sapiens]	0	64.813	36	27	90	12	937	104.5	5.38	74.89	27	0	9
FALSE	High	Master Protein	O43242	26S proteasome non-ATPase regulatory subunit 3 [OS=Homo sapiens]	0	64.745	44	25	103	25	534	60.9	8.44	100.72	25	0	0
FALSE	High	Master Protein	Q99729	Heterogeneous nuclear ribonucleoprotein A/B [OS=Homo sapiens]	0	64.741	35	16	152	13	332	36.2	8.21	153.63	16	0	3
FALSE	High	Master Protein	P39019	40S ribosomal protein S19 [OS=Homo sapiens]	0	64.625	59	13	144	13	145	16.1	10.32	219.55	13	0	0
FALSE	High	Master Protein	P15559	NAD(P)H dehydrogenase [quinone] 1 [OS=Homo sapiens]	0	64.593	65	16	87	16	274	30.8	8.88	152.88	16	0	0
FALSE	High	Master Protein	O43776	Asparagine--tRNA ligase, cytoplasmic [OS=Homo sapiens]	0	64.525	48	23	105	22	548	62.9	6.25	96.99	23	0	1
FALSE	High	Master Protein	Q02880	DNA topoisomerase 2-beta [OS=Homo sapiens]	0	64.523	24	34	94	17	1626	183.2	8	63.87	34	0	0
FALSE	High	Master Protein	P62753	40S ribosomal protein S6 [OS=Homo sapiens]	0	64.437	53	16	126	16	249	28.7	10.84	220.38	16	0	0
FALSE	High	Master Protein	P13929	Beta-enolase [OS=Homo sapiens]	0	63.632	24	9	172	1	434	47	7.71	387.89	9	0	0
FALSE	High	Master Protein	P13804	Electron transfer flavoprotein subunit alpha, mitochondrial [OS=Homo sapiens]	0	63.515	68	19	138	19	333	35.1	8.38	111.49	19	0	0
FALSE	High	Master Protein	P28066	Proteasome subunit alpha type-5 [OS=Homo sapiens]	0	63.515	60	12	87	12	241	26.4	4.79	137.25	12	0	0
FALSE	High	Master Protein	P25786	Proteasome subunit alpha type-1 [OS=Homo sapiens]	0	63.11	66	17	125	17	263	29.5	6.61	156.17	17	0	0
FALSE	High	Master Protein	Q9Y265	RuvB-like 1 [OS=Homo sapiens]	0	63.1	59	22	121	22	456	50.2	6.42	106.87	22	0	0
FALSE	High	Master Protein	P16152	Carbonyl reductase [NADPH] 1 [OS=Homo sapiens]	0	63.08	70	15	93	15	277	30.4	8.32	98.76	15	0	0
FALSE	High	Master Protein	P35222	Catenin beta-1 [OS=Homo sapiens]	0	63.035	34	19	55	13	781	85.4	5.86	71.25	19	0	0
FALSE	High	Master Protein	P15924	Desmoplakin [OS=Homo sapiens]	0	62.951	25	60	103	59	2871	331.6	6.81	20.51	60	0	1
FALSE	High	Master Protein	P30086	Phosphatidylethanolamine-binding protein 1 [OS=Homo sapiens]	0	62.882	64	10	122	10	187	21	7.53	250.71	10	0	0
FALSE	High	Master Protein	P51149	Ras-related protein Rab-7a [OS=Homo sapiens]	0	62.823	79	15	90	14	207	23.5	6.7	104.38	15	0	1
FALSE	High	Master Protein	P54819	Adenylate kinase 2, mitochondrial [OS=Homo sapiens]	0	62.749	69	14	57	14	239	26.5	7.81	50.01	14	0	0
FALSE	High	Master Protein	Q96AE4	Far upstream element-binding protein 1 [OS=Homo sapiens]	0	62.474	42	29	101	21	644	67.5	7.61	104.47	29	0	4
FALSE	High	Master Protein	P0DP23	Calmodulin-1 [OS=Homo sapiens]	0	62.085	74	10	108	10	149	16.8	4.22	177.12	10	0	0
FALSE	High	Master Protein	P58107	Epiplakin [OS=Homo sapiens]	0	61.823	30	28	86	26	5088	555.3	5.62	52.86	28	0	0
FALSE	High	Master Protein	Q01995	Transgelin [OS=Homo sapiens]	0	61.815	74	17	90	16	201	22.6	8.84	130.9	17	0	1
FALSE	High	Master Protein	P16104	Histone H2AX [OS=Homo sapiens]	0	61.575	78	14	161	6	143	15.1	10.74	217.59	14	0	6
FALSE	High	Master Protein	P60891	Ribose-phosphate pyrophosphokinase 1 [OS=Homo sapiens]	0	61.567	55	17	100	5	318	34.8	6.98	127.86	17	0	9
FALSE	High	Master Protein	P61221	ATP-binding cassette sub-family E member 1 [OS=Homo sapiens]	0	61.367	39	23	80	23	599	67.3	8.34	67.91	23	0	0
FALSE	High	Master Protein	P61224	Ras-related protein Rap-1b [OS=Homo sapiens]	0	61.173	81	13	65	12	184	20.8	5.78	96.36	13	0	1
FALSE	High	Master Protein	P84085	ADP-ribosylation factor 5 [OS=Homo sapiens]	0	61.06	64	10	139	4	180	20.5	6.79	227.1	10	0	0
FALSE	High	Master Protein	P25789	Proteasome subunit alpha type-4 [OS=Homo sapiens]	0	61.014	61	13	97	12	261	29.5	7.72	121.76	13	0	0
FALSE	High	Master Protein	O00232	26S proteasome non-ATPase regulatory subunit 12 [OS=Homo sapiens]	0	60.834	60	26	96	25	456	52.9	7.65	61.7	26	0	1
FALSE	High	Master Protein	Q9Y3I0	RNA-splicing ligase RtcB homolog [OS=Homo sapiens]	0	60.822	50	19	69	19	505	55.2	7.23	71.52	19	0	0
FALSE	High	Master Protein	Q9NTK5	Obg-like ATPase 1 [OS=Homo sapiens]	0	60.25	64	20	87	20	396	44.7	7.81	89.12	20	0	0
FALSE	High	Master Protein	Q07021	Complement component 1 Q subcomponent-binding protein, mitochondrial [OS=Homo sapiens]	0	60.078	70	12	95	12	282	31.3	4.84	120.47	12	0	0
FALSE	High	Master Protein	Q8NHW5	60S acidic ribosomal protein P0-like [OS=Homo sapiens]	0	59.908	45	12	173	1	317	34.3	5.55	345.68	12	0	0
FALSE	High	Master Protein	Q15293	Reticulocalbin-1 [OS=Homo sapiens]	0	59.905	49	16	102	16	331	38.9	5	112.66	16	0	0
FALSE	High	Master Protein	Q9NZI8	Insulin-like growth factor 2 mRNA-binding protein 1 [OS=Homo sapiens]	0	59.759	48	26	62	23	577	63.4	9.2	53.57	26	0	3
FALSE	High	Master Protein	P15170	Eukaryotic peptide chain release factor GTP-binding subunit ERF3A [OS=Homo sapiens]	0	59.514	59	31	83	11	499	55.7	5.62	60.89	31	0	9
FALSE	High	Master Protein	P00491	Purine nucleoside phosphorylase [OS=Homo sapiens]	0	59.288	76	18	72	18	289	32.1	6.95	68.48	18	0	0
FALSE	High	Master Protein	Q9Y230	RuvB-like 2 [OS=Homo sapiens]	0	59.022	55	23	109	23	463	51.1	5.64	87.27	23	0	0
FALSE	High	Master Protein	Q9Y678	Coatomer subunit gamma-1 [OS=Homo sapiens]	0	59.009	36	25	92	21	874	97.7	5.47	63.75	25	0	2
FALSE	High	Master Protein	P09960	Leukotriene A-4 hydrolase [OS=Homo sapiens]	0	58.936	44	22	79	22	611	69.2	6.18	68.94	22	0	0
FALSE	High	Master Protein	P62917	60S ribosomal protein L8 [OS=Homo sapiens]	0	58.883	57	18	194	17	257	28	11.03	222.28	18	0	1
FALSE	High	Master Protein	P14868	Aspartate--tRNA ligase, cytoplasmic [OS=Homo sapiens]	0	58.741	44	21	101	21	501	57.1	6.55	88.5	21	0	0
FALSE	High	Master Protein	P52895	Aldo-keto reductase family 1 member C2 [OS=Homo sapiens]	0	58.679	57	17	98	1	323	36.7	7.49	120.37	17	0	0
FALSE	High	Master Protein	Q9Y281	Cofilin-2 [OS=Homo sapiens]	0	58.557	70	12	143	6	166	18.7	7.88	232.49	12	0	0
FALSE	High	Master Protein	Q9Y266	Nuclear migration protein nudC [OS=Homo sapiens]	0	58.447	58	20	93	19	331	38.2	5.38	76.76	20	0	0
FALSE	High	Master Protein	P16402	Histone H1.3 [OS=Homo sapiens]	0	58.414	36	11	137	1	221	22.3	11.02	214.77	11	0	0
FALSE	High	Master Protein	Q16777	Histone H2A type 2-C [OS=Homo sapiens]	0	58.349	70	11	206	2	129	14	10.9	318.67	11	0	4
FALSE	High	Master Protein	P09104	Gamma-enolase [OS=Homo sapiens]	0	58.181	33	11	149	4	434	47.2	5.03	310.68	11	0	1
FALSE	High	Master Protein	P51858	Hepatoma-derived growth factor [OS=Homo sapiens]	0	58.166	69	16	98	15	240	26.8	4.73	98.11	16	0	0
FALSE	High	Master Protein	P62195	26S proteasome regulatory subunit 8 [OS=Homo sapiens]	0	58.114	47	18	79	16	406	45.6	7.55	74.92	18	0	0
FALSE	High	Master Protein	Q9Y277	Voltage-dependent anion-selective channel protein 3 [OS=Homo sapiens]	0	57.373	53	13	119	10	283	30.6	8.66	124.5	13	0	0
FALSE	High	Master Protein	O60812	Heterogeneous nuclear ribonucleoprotein C-like 1 [OS=Homo sapiens]	0	57.371	35	13	110	3	293	32.1	5.06	205.98	13	0	0
FALSE	High	Master Protein	P48444	Coatomer subunit delta [OS=Homo sapiens]	0	57.157	40	23	75	23	511	57.2	6.21	43.54	23	0	0
FALSE	High	Master Protein	P04181	Ornithine aminotransferase, mitochondrial [OS=Homo sapiens]	0	57.022	69	23	91	22	439	48.5	7.03	95.43	23	0	0
FALSE	High	Master Protein	P61604	10 kDa heat shock protein, mitochondrial [OS=Homo sapiens]	0	57.015	77	12	201	12	102	10.9	8.92	327.27	12	0	0
FALSE	High	Master Protein	P17858	ATP-dependent 6-phosphofructokinase, liver type [OS=Homo sapiens]	0	56.891	33	20	76	13	780	85	7.5	75.27	20	0	1
FALSE	High	Master Protein	P18621	60S ribosomal protein L17 [OS=Homo sapiens]	0	56.746	51	11	118	9	184	21.4	10.17	222.14	11	0	0
FALSE	High	Master Protein	P46782	40S ribosomal protein S5 [OS=Homo sapiens]	0	56.739	77	15	94	15	204	22.9	9.72	151.01	15	0	0
FALSE	High	Master Protein	P04792	Heat shock protein beta-1 [OS=Homo sapiens]	0	56.725	89	15	110	15	205	22.8	6.4	209.36	15	0	0
FALSE	High	Master Protein	Q86UP2	Kinectin [OS=Homo sapiens]	0	56.627	33	36	70	35	1357	156.2	5.64	29.18	36	0	1
FALSE	High	Master Protein	P62280	40S ribosomal protein S11 [OS=Homo sapiens]	0	56.549	58	13	113	13	158	18.4	10.3	208.53	13	0	0
FALSE	High	Master Protein	P13637	Sodium/potassium-transporting ATPase subunit alpha-3 [OS=Homo sapiens]	0	56.544	19	17	62	2	1013	111.7	5.38	80.91	17	0	0
FALSE	High	Master Protein	Q01082	Spectrin beta chain, non-erythrocytic 1 [OS=Homo sapiens]	0	56.481	23	46	80	35	2364	274.4	5.57	29.47	46	0	7
FALSE	High	Master Protein	O14818	Proteasome subunit alpha type-7 [OS=Homo sapiens]	0	56.371	71	17	105	17	248	27.9	8.46	108.41	17	0	0
FALSE	High	Master Protein	Q9Y696	Chloride intracellular channel protein 4 [OS=Homo sapiens]	0	56.367	81	18	74	16	253	28.8	5.59	81.04	18	0	1
FALSE	High	Master Protein	P09972	Fructose-bisphosphate aldolase C [OS=Homo sapiens]	0	56.33	36	12	134	4	364	39.4	6.87	246.62	12	0	0
FALSE	High	Master Protein	P60981	Destrin [OS=Homo sapiens]	0	56.327	81	16	119	15	165	18.5	7.85	149.97	16	0	0
FALSE	High	Master Protein	P11908	Ribose-phosphate pyrophosphokinase 2 [OS=Homo sapiens]	0	56.297	50	16	91	4	318	34.7	6.61	106.93	16	0	0
FALSE	High	Master Protein	O14950	Myosin regulatory light chain 12B [OS=Homo sapiens]	0	56.126	66	12	94	3	172	19.8	4.84	144.67	12	0	10
FALSE	High	Master Protein	Q14566	DNA replication licensing factor MCM6 [OS=Homo sapiens]	0	55.995	40	30	77	30	821	92.8	5.41	26.76	30	0	0
FALSE	High	Master Protein	B2RPK0	Putative high mobility group protein B1-like 1 [OS=Homo sapiens]	0	55.984	36	12	173	1	211	24.2	6.21	191.1	12	0	0
FALSE	High	Master Protein	P46783	40S ribosomal protein S10 [OS=Homo sapiens]	0	55.947	56	14	164	5	165	18.9	10.15	227.55	14	0	8
FALSE	High	Master Protein	Q15046	Lysine--tRNA ligase [OS=Homo sapiens]	0	55.929	38	23	97	23	597	68	6.35	51.29	23	0	0
FALSE	High	Master Protein	P15121	Aldo-keto reductase family 1 member B1 [OS=Homo sapiens]	0	55.837	62	16	89	14	316	35.8	6.98	65.1	16	0	2
FALSE	High	Master Protein	Q06033	Inter-alpha-trypsin inhibitor heavy chain H3 [OS=Homo sapiens]	0	55.833	17	17	211	16	890	99.8	5.74	321.4	17	0	1
FALSE	High	Master Protein	P27635	60S ribosomal protein L10 [OS=Homo sapiens]	0	55.428	66	18	131	7	214	24.6	10.08	116.18	18	0	11
FALSE	High	Master Protein	Q08043	Alpha-actinin-3 [OS=Homo sapiens]	0	55.296	21	15	100	5	901	103.2	5.52	161.17	15	0	0
FALSE	High	Master Protein	P23381	Tryptophan--tRNA ligase, cytoplasmic [OS=Homo sapiens]	0	55.27	46	15	82	15	471	53.1	6.23	118.44	15	0	0
FALSE	High	Master Protein	P13646	Keratin, type I cytoskeletal 13 [OS=Homo sapiens]	0	55.248	28	12	174	2	458	49.6	4.96	207.98	12	0	0
FALSE	High	Master Protein	P68036	Ubiquitin-conjugating enzyme E2 L3 [OS=Homo sapiens]	0	55.222	68	7	91	3	154	17.9	8.51	155.73	7	0	4
FALSE	High	Master Protein	Q8IUE6	Histone H2A type 2-B [OS=Homo sapiens]	0	55.06	69	10	119	2	130	14	10.89	173.77	10	0	0
FALSE	High	Master Protein	P00441	Superoxide dismutase [Cu-Zn] [OS=Homo sapiens]	0	55.049	89	14	138	14	154	15.9	6.13	242.48	14	0	0
FALSE	High	Master Protein	Q9UMS4	Pre-mRNA-processing factor 19 [OS=Homo sapiens]	0	54.914	40	15	74	15	504	55.1	6.61	64.54	15	0	0
FALSE	High	Master Protein	Q7L1Q6	eIF5-mimic protein 2 [OS=Homo sapiens]	0	54.846	40	18	63	14	419	48	5.92	70.54	18	0	2
FALSE	High	Master Protein	P50502	Hsc70-interacting protein [OS=Homo sapiens]	0	54.772	43	19	172	19	369	41.3	5.27	199.29	19	0	0
FALSE	High	Master Protein	P07741	Adenine phosphoribosyltransferase [OS=Homo sapiens]	0	54.76	77	13	88	13	180	19.6	6.02	86.1	13	0	0
FALSE	High	Master Protein	P30050	60S ribosomal protein L12 [OS=Homo sapiens]	0	54.592	71	11	154	10	165	17.8	9.42	344.2	11	0	1
FALSE	High	Master Protein	Q14157	Ubiquitin-associated protein 2-like [OS=Homo sapiens]	0	54.342	21	16	51	15	1087	114.5	7.11	46	16	0	0
FALSE	High	Master Protein	P41091	Eukaryotic translation initiation factor 2 subunit 3 [OS=Homo sapiens]	0	54.196	43	16	69	2	472	51.1	8.4	63.4	16	0	10
FALSE	High	Master Protein	O00567	Nucleolar protein 56 [OS=Homo sapiens]	0	54.137	39	17	63	17	594	66	9.19	35.02	17	0	0
FALSE	High	Master Protein	Q9HB71	Calcyclin-binding protein [OS=Homo sapiens]	0	54.112	71	15	114	13	228	26.2	8.25	138.96	15	0	1
FALSE	High	Master Protein	P0C0L4	Complement C4-A [OS=Homo sapiens]	0	54.1	12	20	137	2	1744	192.7	7.08	220.59	20	0	14
FALSE	High	Master Protein	P08708	40S ribosomal protein S17 [OS=Homo sapiens]	0	54.083	63	11	110	10	135	15.5	9.85	156.61	11	0	0
FALSE	High	Master Protein	P23142	Fibulin-1 [OS=Homo sapiens]	0	54.069	21	16	194	15	703	77.2	5.22	241.44	16	0	1
FALSE	High	Master Protein	Q99733	Nucleosome assembly protein 1-like 4 [OS=Homo sapiens]	0	54.046	59	17	85	16	375	42.8	4.69	111.21	17	0	1
FALSE	High	Master Protein	P21266	Glutathione S-transferase Mu 3 [OS=Homo sapiens]	0	53.771	68	15	63	14	225	26.5	5.54	71.27	15	0	1
FALSE	High	Master Protein	P21964	Catechol O-methyltransferase [OS=Homo sapiens]	0	53.709	57	9	54	9	271	30	5.47	79.1	9	0	0
FALSE	High	Master Protein	Q99439	Calponin-2 [OS=Homo sapiens]	0	53.438	46	12	61	11	309	33.7	7.33	79.6	12	0	1
FALSE	High	Master Protein	P07339	Cathepsin D [OS=Homo sapiens]	0	53.354	41	14	85	14	412	44.5	6.54	85.83	14	0	0
FALSE	High	Master Protein	P62266	40S ribosomal protein S23 [OS=Homo sapiens]	0	53.255	61	10	121	9	143	15.8	10.49	217.3	10	0	1
FALSE	High	Master Protein	P06737	Glycogen phosphorylase, liver form [OS=Homo sapiens]	0	53.156	37	27	80	19	847	97.1	7.17	29.8	27	0	5
FALSE	High	Master Protein	P00390	Glutathione reductase, mitochondrial [OS=Homo sapiens]	0	53.142	51	18	76	17	522	56.2	8.5	75.38	18	0	1
FALSE	High	Master Protein	P62987	Ubiquitin-60S ribosomal protein L40 [OS=Homo sapiens]	0	53.079	61	11	355	1	128	14.7	9.83	403	11	0	0
FALSE	High	Master Protein	P16949	Stathmin [OS=Homo sapiens]	0	52.942	64	13	123	12	149	17.3	5.97	171.23	13	0	1
FALSE	High	Master Protein	O14979	Heterogeneous nuclear ribonucleoprotein D-like [OS=Homo sapiens]	0	52.937	32	14	122	11	420	46.4	9.57	178.68	14	0	2
FALSE	High	Master Protein	P51148	Ras-related protein Rab-5C [OS=Homo sapiens]	0	52.901	68	11	72	8	216	23.5	8.41	90.17	11	0	3
FALSE	High	Master Protein	P62269	40S ribosomal protein S18 [OS=Homo sapiens]	0	52.88	49	11	128	11	152	17.7	10.99	182.25	11	0	0
FALSE	High	Master Protein	P43686	26S proteasome regulatory subunit 6B [OS=Homo sapiens]	0	52.844	64	21	90	20	418	47.3	5.21	62.69	21	0	0
FALSE	High	Master Protein	P31689	DnaJ homolog subfamily A member 1 [OS=Homo sapiens]	0	52.805	50	16	83	14	397	44.8	7.08	103.76	16	0	1
FALSE	High	Master Protein	P61160	Actin-related protein 2 [OS=Homo sapiens]	0	52.8	64	21	68	21	394	44.7	6.74	50.96	21	0	0
FALSE	High	Master Protein	P54578	Ubiquitin carboxyl-terminal hydrolase 14 [OS=Homo sapiens]	0	52.784	47	22	66	21	494	56	5.3	56.27	22	0	0
FALSE	High	Master Protein	P83731	60S ribosomal protein L24 [OS=Homo sapiens]	0	52.721	57	13	93	13	157	17.8	11.25	122.83	13	0	0
FALSE	High	Master Protein	P20290	Transcription factor BTF3 [OS=Homo sapiens]	0	52.662	67	14	79	11	206	22.2	9.38	87.28	14	0	3
FALSE	High	Master Protein	P38159	RNA-binding motif protein, X chromosome [OS=Homo sapiens]	0	52.541	48	24	171	17	391	42.3	10.05	186.23	24	0	4
FALSE	High	Master Protein	P31947	14-3-3 protein sigma [OS=Homo sapiens]	0	52.493	58	15	147	10	248	27.8	4.74	220.91	15	0	0
FALSE	High	Master Protein	Q9P258	Protein RCC2 [OS=Homo sapiens]	0	52.471	54	24	86	24	522	56	8.78	67.52	24	0	0
FALSE	High	Master Protein	P48735	Isocitrate dehydrogenase [NADP], mitochondrial [OS=Homo sapiens]	0	52.309	45	19	64	17	452	50.9	8.69	83.15	19	0	0
FALSE	High	Master Protein	P28838	Cytosol aminopeptidase [OS=Homo sapiens]	0	52.226	54	21	89	21	519	56.1	7.93	63.59	21	0	0
FALSE	High	Master Protein	Q7L2H7	Eukaryotic translation initiation factor 3 subunit M [OS=Homo sapiens]	0	52.137	63	19	60	19	374	42.5	5.63	33.88	19	0	0
FALSE	High	Master Protein	P21291	Cysteine and glycine-rich protein 1 [OS=Homo sapiens]	0	52.08	82	15	86	13	193	20.6	8.57	69.45	15	0	2
FALSE	High	Master Protein	P39687	Acidic leucine-rich nuclear phosphoprotein 32 family member A [OS=Homo sapiens]	0	52.018	58	13	116	9	249	28.6	4.09	129.06	13	0	4
FALSE	High	Master Protein	O00231	26S proteasome non-ATPase regulatory subunit 11 [OS=Homo sapiens]	0	51.958	59	24	90	23	422	47.4	6.48	45.5	24	0	1
FALSE	High	Master Protein	P31930	Cytochrome b-c1 complex subunit 1, mitochondrial [OS=Homo sapiens]	0	51.549	41	14	45	13	480	52.6	6.37	52.18	14	0	0
FALSE	High	Master Protein	P00387	NADH-cytochrome b5 reductase 3 [OS=Homo sapiens]	0	51.426	55	11	60	11	301	34.2	7.59	92.6	11	0	0
FALSE	High	Master Protein	P25205	DNA replication licensing factor MCM3 [OS=Homo sapiens]	0	51.054	30	19	76	19	808	90.9	5.77	47.8	19	0	0
FALSE	High	Master Protein	P62333	26S proteasome regulatory subunit 10B [OS=Homo sapiens]	0	50.893	54	18	84	18	389	44.1	7.49	84.06	18	0	0
FALSE	High	Master Protein	P11766	Alcohol dehydrogenase class-3 [OS=Homo sapiens]	0	50.893	49	16	87	16	374	39.7	7.49	101.5	16	0	0
FALSE	High	Master Protein	P68431	Histone H3.1 [OS=Homo sapiens]	0	50.862	71	12	236	1	136	15.4	11.12	320.51	12	0	11
FALSE	High	Master Protein	P28074	Proteasome subunit beta type-5 [OS=Homo sapiens]	0	50.773	57	12	67	12	263	28.5	6.92	89.99	12	0	0
FALSE	High	Master Protein	P62241	40S ribosomal protein S8 [OS=Homo sapiens]	0	50.77	66	12	124	12	208	24.2	10.32	227.75	12	0	0
FALSE	High	Master Protein	Q04760	Lactoylglutathione lyase [OS=Homo sapiens]	0	50.705	58	11	135	11	184	20.8	5.31	198.56	11	0	0
FALSE	High	Master Protein	P38606	V-type proton ATPase catalytic subunit A [OS=Homo sapiens]	0	50.67	45	20	55	20	617	68.3	5.52	53	20	0	0
FALSE	High	Master Protein	P61026	Ras-related protein Rab-10 [OS=Homo sapiens]	0	50.657	78	16	88	11	200	22.5	8.38	102.32	16	0	3
FALSE	High	Master Protein	P33993	DNA replication licensing factor MCM7 [OS=Homo sapiens]	0	50.63	32	22	64	21	719	81.3	6.46	26.28	22	0	1
FALSE	High	Master Protein	P0C0L5	Complement C4-B [OS=Homo sapiens]	0	50.394	11	19	128	1	1744	192.6	7.27	218.39	19	0	0
FALSE	High	Master Protein	P61019	Ras-related protein Rab-2A [OS=Homo sapiens]	0	50.235	69	14	55	14	212	23.5	6.54	55.75	14	0	0
FALSE	High	Master Protein	P46781	40S ribosomal protein S9 [OS=Homo sapiens]	0	50.151	63	20	161	19	194	22.6	10.65	185.78	20	0	1
FALSE	High	Master Protein	P26373	60S ribosomal protein L13 [OS=Homo sapiens]	0	50.148	45	11	142	10	211	24.2	11.65	171.2	11	0	0
FALSE	High	Master Protein	P13489	Ribonuclease inhibitor [OS=Homo sapiens]	0	50.126	59	21	57	20	461	49.9	4.82	30.08	21	0	1
FALSE	High	Master Protein	P47897	Glutamine--tRNA ligase [OS=Homo sapiens]	0	49.994	32	22	50	21	775	87.7	7.15	59.3	22	0	0
FALSE	High	Master Protein	Q09028	Histone-binding protein RBBP4 [OS=Homo sapiens]	0	49.89	36	13	102	5	425	47.6	4.89	109.96	13	0	1
FALSE	High	Master Protein	Q13151	Heterogeneous nuclear ribonucleoprotein A0 [OS=Homo sapiens]	0	49.875	50	12	135	10	305	30.8	9.29	199.47	12	0	0
FALSE	High	Master Protein	Q10567	AP-1 complex subunit beta-1 [OS=Homo sapiens]	0	49.667	29	23	86	8	949	104.5	5.06	65.86	23	0	0
FALSE	High	Master Protein	P39656	Dolichyl-diphosphooligosaccharide--protein glycosyltransferase 48 kDa subunit [OS=Homo sapiens]	0	49.636	40	15	82	15	456	50.8	6.55	72.68	15	0	0
FALSE	High	Master Protein	P78347	General transcription factor II-I [OS=Homo sapiens]	0	49.525	31	24	55	23	998	112.3	6.39	37.76	24	0	0
FALSE	High	Master Protein	P62244	40S ribosomal protein S15a [OS=Homo sapiens]	0	49.434	72	11	112	11	130	14.8	10.13	167.82	11	0	0
FALSE	High	Master Protein	Q7L7L0	Histone H2A type 3 [OS=Homo sapiens]	0	49.258	70	10	169	2	130	14.1	11.05	291.85	10	0	0
FALSE	High	Master Protein	P60228	Eukaryotic translation initiation factor 3 subunit E [OS=Homo sapiens]	0	49.155	42	16	60	16	445	52.2	6.04	47.81	16	0	0
FALSE	High	Master Protein	P50993	Sodium/potassium-transporting ATPase subunit alpha-2 [OS=Homo sapiens]	0	49.029	24	19	58	6	1020	112.2	5.66	72.07	19	0	0
FALSE	High	Master Protein	P26368	Splicing factor U2AF 65 kDa subunit [OS=Homo sapiens]	0	48.972	41	14	68	14	475	53.5	9.09	72.54	14	0	0
FALSE	High	Master Protein	P62841	40S ribosomal protein S15 [OS=Homo sapiens]	0	48.903	59	5	45	5	145	17	10.39	98.31	5	0	0
FALSE	High	Master Protein	P11387	DNA topoisomerase 1 [OS=Homo sapiens]	0	48.805	37	30	70	25	765	90.7	9.31	31.18	30	0	1
FALSE	High	Master Protein	P27694	Replication protein A 70 kDa DNA-binding subunit [OS=Homo sapiens]	0	48.768	42	21	66	20	616	68.1	7.21	27.88	21	0	1
FALSE	High	Master Protein	P62879	Guanine nucleotide-binding protein G(I)/G(S)/G(T) subunit beta-2 [OS=Homo sapiens]	0	48.728	52	11	54	5	340	37.3	6	49.57	11	0	5
FALSE	High	Master Protein	O75874	Isocitrate dehydrogenase [NADP] cytoplasmic [OS=Homo sapiens]	0	48.687	53	22	98	20	414	46.6	7.01	60.07	22	0	2
FALSE	High	Master Protein	Q14839	Chromodomain-helicase-DNA-binding protein 4 [OS=Homo sapiens]	0	48.395	24	33	59	18	1912	217.9	5.86	31.96	33	0	10
FALSE	High	Master Protein	Q9NR31	GTP-binding protein SAR1a [OS=Homo sapiens]	0	48.213	76	12	60	8	198	22.4	6.68	55.71	12	0	3
FALSE	High	Master Protein	P26196	Probable ATP-dependent RNA helicase DDX6 [OS=Homo sapiens]	0	47.944	37	14	35	11	483	54.4	8.66	43.7	14	0	2
FALSE	High	Master Protein	P05198	Eukaryotic translation initiation factor 2 subunit 1 [OS=Homo sapiens]	0	47.924	57	16	72	16	315	36.1	5.08	69.25	16	0	0
FALSE	High	Master Protein	Q9UHD1	Cysteine and histidine-rich domain-containing protein 1 [OS=Homo sapiens]	0	47.856	49	16	76	15	332	37.5	7.87	57.18	16	0	1
FALSE	High	Master Protein	P62249	40S ribosomal protein S16 [OS=Homo sapiens]	0	47.791	76	16	163	16	146	16.4	10.21	201.76	16	0	0
FALSE	High	Master Protein	Q71DI3	Histone H3.2 [OS=Homo sapiens]	0	47.572	71	12	244	1	136	15.4	11.27	342.34	12	0	0
FALSE	High	Master Protein	Q13185	Chromobox protein homolog 3 [OS=Homo sapiens]	0	47.41	63	9	76	7	183	20.8	5.33	129.93	9	0	3
FALSE	High	Master Protein	Q14019	Coactosin-like protein [OS=Homo sapiens]	0	47.409	75	12	101	12	142	15.9	5.67	139.34	12	0	0
FALSE	High	Master Protein	P08779	Keratin, type I cytoskeletal 16 [OS=Homo sapiens]	0	47.351	29	17	145	3	473	51.2	5.05	162.35	17	0	0
FALSE	High	Master Protein	P60660	Myosin light polypeptide 6 [OS=Homo sapiens]	0	47.218	70	12	102	8	151	16.9	4.65	173.01	12	0	4
FALSE	High	Master Protein	O43747	AP-1 complex subunit gamma-1 [OS=Homo sapiens]	0	47.101	27	19	60	17	822	91.3	6.8	60.88	19	0	1
FALSE	High	Master Protein	P62829	60S ribosomal protein L23 [OS=Homo sapiens]	0	47.081	68	9	73	9	140	14.9	10.51	127.1	9	0	0
FALSE	High	Master Protein	Q92928	Putative Ras-related protein Rab-1C [OS=Homo sapiens]	0	47.08	69	12	122	2	201	22	5.43	145.27	12	0	0
FALSE	High	Master Protein	P02771	Alpha-fetoprotein [OS=Homo sapiens]	0	47.036	16	10	196	9	609	68.6	5.68	415.52	10	0	0
FALSE	High	Master Protein	P46060	Ran GTPase-activating protein 1 [OS=Homo sapiens]	0	46.968	38	17	38	17	587	63.5	4.68	19.76	17	0	0
FALSE	High	Master Protein	P26640	Valine--tRNA ligase [OS=Homo sapiens]	0	46.942	25	28	67	27	1264	140.4	7.59	40.17	28	0	0
FALSE	High	Master Protein	P61158	Actin-related protein 3 [OS=Homo sapiens]	0	46.792	42	12	47	11	418	47.3	5.88	55.69	12	0	1
FALSE	High	Master Protein	O15371	Eukaryotic translation initiation factor 3 subunit D [OS=Homo sapiens]	0	46.741	36	16	52	16	548	63.9	6.05	56.99	16	0	0
FALSE	High	Master Protein	P10768	S-formylglutathione hydrolase [OS=Homo sapiens]	0	46.707	60	13	72	13	282	31.4	7.02	98.57	13	0	0
FALSE	High	Master Protein	P61088	Ubiquitin-conjugating enzyme E2 N [OS=Homo sapiens]	0	46.667	84	12	75	7	152	17.1	6.57	99.6	12	0	5
FALSE	High	Master Protein	Q14257	Reticulocalbin-2 [OS=Homo sapiens]	0	46.589	57	16	45	16	317	36.9	4.4	41.04	16	0	0
FALSE	High	Master Protein	P43487	Ran-specific GTPase-activating protein [OS=Homo sapiens]	0	46.584	61	15	86	14	201	23.3	5.29	92.96	15	0	1
FALSE	High	Master Protein	O00429	Dynamin-1-like protein [OS=Homo sapiens]	0	46.311	33	17	44	17	736	81.8	6.81	40.82	17	0	0
FALSE	High	Master Protein	P62873	Guanine nucleotide-binding protein G(I)/G(S)/G(T) subunit beta-1 [OS=Homo sapiens]	0	46.278	41	9	54	4	340	37.4	6	59.28	9	0	0
FALSE	High	Master Protein	Q9UGI8	Testin [OS=Homo sapiens]	0	46.203	50	19	43	19	421	48	7.68	34.57	19	0	0
FALSE	High	Master Protein	O95433	Activator of 90 kDa heat shock protein ATPase homolog 1 [OS=Homo sapiens]	0	46.195	54	15	52	15	338	38.3	5.53	72.97	15	0	0
FALSE	High	Master Protein	O95678	Keratin, type II cytoskeletal 75 [OS=Homo sapiens]	0	46.169	28	18	172	3	551	59.5	7.74	204.84	18	0	0
FALSE	High	Master Protein	P61586	Transforming protein RhoA [OS=Homo sapiens]	0	46.087	78	14	85	5	193	21.8	6.1	138.31	14	0	5
FALSE	High	Master Protein	Q9BZZ5	Apoptosis inhibitor 5 [OS=Homo sapiens]	0	46.042	39	17	53	17	524	59	7.34	46.81	17	0	0
FALSE	High	Master Protein	P08134	Rho-related GTP-binding protein RhoC [OS=Homo sapiens]	0	45.993	73	13	71	4	193	22	6.58	126.17	13	0	0
FALSE	High	Master Protein	Q58FF6	Putative heat shock protein HSP 90-beta 4 [OS=Homo sapiens]	0	45.93	12	9	93	1	505	58.2	4.73	180.75	9	0	0
FALSE	High	Master Protein	P23921	Ribonucleoside-diphosphate reductase large subunit [OS=Homo sapiens]	0	45.912	45	25	46	25	792	90	7.15	23.35	25	0	0
FALSE	High	Master Protein	P23588	Eukaryotic translation initiation factor 4B [OS=Homo sapiens]	0	45.565	42	29	121	29	611	69.1	5.73	75.97	29	0	0
FALSE	High	Master Protein	Q9Y2X3	Nucleolar protein 58 [OS=Homo sapiens]	0	45.475	35	18	59	18	529	59.5	8.92	71.06	18	0	0
FALSE	High	Master Protein	P22695	Cytochrome b-c1 complex subunit 2, mitochondrial [OS=Homo sapiens]	0	45.464	43	16	51	15	453	48.4	8.63	60.76	16	0	1
FALSE	High	Master Protein	P22307	Sterol carrier protein 2 [OS=Homo sapiens]	0	45.428	19	12	48	12	547	59	6.89	49.24	12	0	0
FALSE	High	Master Protein	Q08945	FACT complex subunit SSRP1 [OS=Homo sapiens]	0	45.359	39	27	98	26	709	81	6.87	54.05	27	0	1
FALSE	High	Master Protein	Q01546	Keratin, type II cytoskeletal 2 oral [OS=Homo sapiens]	0	45.314	22	16	149	3	638	65.8	8.12	178.23	16	0	0
FALSE	High	Master Protein	P62750	60S ribosomal protein L23a [OS=Homo sapiens]	0	45.292	51	11	122	11	156	17.7	10.45	175.45	11	0	0
FALSE	High	Master Protein	P25398	40S ribosomal protein S12 [OS=Homo sapiens]	0	45.245	55	8	90	8	132	14.5	7.21	163.08	8	0	0
FALSE	High	Master Protein	P29966	Myristoylated alanine-rich C-kinase substrate [OS=Homo sapiens]	0	45.098	34	9	36	8	332	31.5	4.45	64.76	9	0	0
FALSE	High	Master Protein	Q13435	Splicing factor 3B subunit 2 [OS=Homo sapiens]	0	44.942	33	25	67	25	895	100.2	5.67	53.5	25	0	0
FALSE	High	Master Protein	P25788	Proteasome subunit alpha type-3 [OS=Homo sapiens]	0	44.548	44	13	88	13	255	28.4	5.33	88.2	13	0	0
FALSE	High	Master Protein	A5A3E0	POTE ankyrin domain family member F [OS=Homo sapiens]	0	44.475	21	18	277	2	1075	121.4	6.2	509.45	18	0	1
FALSE	High	Master Protein	P22087	rRNA 2'-O-methyltransferase fibrillarin [OS=Homo sapiens]	0	44.239	46	13	93	11	321	33.8	10.18	121.23	13	0	2
FALSE	High	Master Protein	P49591	Serine--tRNA ligase, cytoplasmic [OS=Homo sapiens]	0	44.214	50	20	93	20	514	58.7	6.43	68.25	20	0	0
FALSE	High	Master Protein	Q9UHB9	Signal recognition particle subunit SRP68 [OS=Homo sapiens]	0	44.191	30	15	41	15	627	70.7	8.56	16.55	15	0	0
FALSE	High	Master Protein	P36871	Phosphoglucomutase-1 [OS=Homo sapiens]	0	44.164	52	24	57	24	562	61.4	6.76	23.51	24	0	0
FALSE	High	Master Protein	P39748	Flap endonuclease 1 [OS=Homo sapiens]	0	43.729	44	14	64	14	380	42.6	8.62	77.35	14	0	0
FALSE	High	Master Protein	Q5XKE5	Keratin, type II cytoskeletal 79 [OS=Homo sapiens]	0	43.721	20	14	132	3	535	57.8	7.2	162.87	14	0	0
FALSE	High	Master Protein	P08237	ATP-dependent 6-phosphofructokinase, muscle type [OS=Homo sapiens]	0	43.639	31	18	81	13	780	85.1	7.99	66.9	18	0	0
FALSE	High	Master Protein	P31153	S-adenosylmethionine synthase isoform type-2 [OS=Homo sapiens]	0	43.54	52	17	59	13	395	43.6	6.48	28.96	17	0	3
FALSE	High	Master Protein	O94905	Erlin-2 [OS=Homo sapiens]	0	43.522	51	14	36	11	339	37.8	5.62	47.26	14	0	2
FALSE	High	Master Protein	P30044	Peroxiredoxin-5, mitochondrial [OS=Homo sapiens]	0	43.511	45	9	86	9	214	22.1	8.7	146.21	9	0	0
FALSE	High	Master Protein	P52597	Heterogeneous nuclear ribonucleoprotein F [OS=Homo sapiens]	0	43.503	49	14	94	12	415	45.6	5.58	179.24	14	0	0
FALSE	High	Master Protein	Q14651	Plastin-1 [OS=Homo sapiens]	0	43.425	23	10	60	5	629	70.2	5.41	101.05	10	0	0
FALSE	High	Master Protein	P14550	Aldo-keto reductase family 1 member A1 [OS=Homo sapiens]	0	43.387	46	13	39	10	325	36.6	6.79	38.17	13	0	1
FALSE	High	Master Protein	Q15019	Septin-2 [OS=Homo sapiens]	0	43.192	60	14	78	13	361	41.5	6.6	96.76	14	0	0
FALSE	High	Master Protein	Q2VIR3	Eukaryotic translation initiation factor 2 subunit 3B [OS=Homo sapiens]	0	42.91	41	15	51	1	472	51.2	8.4	46.64	15	0	0
FALSE	High	Master Protein	Q16181	Septin-7 [OS=Homo sapiens]	0	42.892	59	26	79	23	437	50.6	8.63	23.27	26	0	1
FALSE	High	Master Protein	Q8N0Y7	Probable phosphoglycerate mutase 4 [OS=Homo sapiens]	0	42.846	47	10	123	2	254	28.8	6.65	277.5	10	0	0
FALSE	High	Master Protein	P51572	B-cell receptor-associated protein 31 [OS=Homo sapiens]	0	42.687	44	13	87	12	246	28	8.44	112.48	13	0	1
FALSE	High	Master Protein	O76003	Glutaredoxin-3 [OS=Homo sapiens]	0	42.581	46	15	67	14	335	37.4	5.39	68.86	15	0	0
FALSE	High	Master Protein	P07384	Calpain-1 catalytic subunit [OS=Homo sapiens]	0	42.361	33	18	33	18	714	81.8	5.67	16.1	18	0	0
FALSE	High	Master Protein	Q15907	Ras-related protein Rab-11B [OS=Homo sapiens]	0	42.265	55	12	60	11	218	24.5	5.94	67.76	12	0	1
FALSE	High	Master Protein	P40429	60S ribosomal protein L13a [OS=Homo sapiens]	0	42.167	54	16	139	13	203	23.6	10.93	142.52	16	0	4
FALSE	High	Master Protein	P62913	60S ribosomal protein L11 [OS=Homo sapiens]	0	42.098	51	6	61	6	178	20.2	9.6	132.02	6	0	0
FALSE	High	Master Protein	P06454	Prothymosin alpha [OS=Homo sapiens]	0	42.001	23	6	53	6	111	12.2	3.78	107.66	6	0	0
FALSE	High	Master Protein	P00966	Argininosuccinate synthase [OS=Homo sapiens]	0	41.895	55	21	55	21	412	46.5	8.02	52.93	21	0	0
FALSE	High	Master Protein	Q13177	Serine/threonine-protein kinase PAK 2 [OS=Homo sapiens]	0	41.885	40	14	48	9	524	58	5.96	38.13	14	0	4
FALSE	High	Master Protein	P25787	Proteasome subunit alpha type-2 [OS=Homo sapiens]	0	41.839	52	11	94	11	234	25.9	7.43	84.22	11	0	0
FALSE	High	Master Protein	P28070	Proteasome subunit beta type-4 [OS=Homo sapiens]	0	41.823	53	9	50	9	264	29.2	5.97	55.13	9	0	0
FALSE	High	Master Protein	P46013	Proliferation marker protein Ki-67 [OS=Homo sapiens]	0	41.757	18	40	88	40	3256	358.5	9.45	21.04	40	0	0
FALSE	High	Master Protein	Q96AG4	Leucine-rich repeat-containing protein 59 [OS=Homo sapiens]	0	41.696	50	16	100	15	307	34.9	9.57	104.51	16	0	1
FALSE	High	Master Protein	Q15717	ELAV-like protein 1 [OS=Homo sapiens]	0	41.689	40	12	47	11	326	36.1	9.17	61.19	12	0	0
FALSE	High	Master Protein	P16435	NADPH--cytochrome P450 reductase [OS=Homo sapiens]	0	41.631	31	14	43	14	677	76.6	5.58	33.77	14	0	0
FALSE	High	Master Protein	P48047	ATP synthase subunit O, mitochondrial [OS=Homo sapiens]	0	41.63	56	11	50	10	213	23.3	9.96	69.24	11	0	1
FALSE	High	Master Protein	P26583	High mobility group protein B2 [OS=Homo sapiens]	0	41.613	50	19	156	13	209	24	7.81	88.06	19	0	1
FALSE	High	Master Protein	P30048	Thioredoxin-dependent peroxide reductase, mitochondrial [OS=Homo sapiens]	0	41.514	36	7	74	7	256	27.7	7.78	114.61	7	0	0
FALSE	High	Master Protein	P30154	Serine/threonine-protein phosphatase 2A 65 kDa regulatory subunit A beta isoform [OS=Homo sapiens]	0	41.383	29	14	96	3	601	66.2	4.94	96.38	14	0	0
FALSE	High	Master Protein	P33991	DNA replication licensing factor MCM4 [OS=Homo sapiens]	0	41.242	28	19	48	18	863	96.5	6.74	28.72	19	0	0
FALSE	High	Master Protein	P13798	Acylamino-acid-releasing enzyme [OS=Homo sapiens]	0	41.239	34	20	45	20	732	81.2	5.48	21.89	20	0	0
FALSE	High	Master Protein	Q6P996	Pyridoxal-dependent decarboxylase domain-containing protein 1 [OS=Homo sapiens]	0	41.121	28	15	33	10	788	86.7	5.38	14.69	15	0	2
FALSE	High	Master Protein	P02753	Retinol-binding protein 4 [OS=Homo sapiens]	0	41.111	38	9	86	9	201	23	6.07	133.4	9	0	0
FALSE	High	Master Protein	P41219	Peripherin [OS=Homo sapiens]	0	40.984	27	13	74	7	470	53.6	5.47	131.58	13	0	0
FALSE	High	Master Protein	Q9Y224	RNA transcription, translation and transport factor protein [OS=Homo sapiens]	0	40.982	67	14	54	14	244	28.1	6.65	66.42	14	0	0
FALSE	High	Master Protein	P07108	Acyl-CoA-binding protein [OS=Homo sapiens]	0	40.92	83	8	60	7	87	10	6.57	96.52	8	0	1
FALSE	High	Master Protein	Q14444	Caprin-1 [OS=Homo sapiens]	0	40.911	18	14	56	14	709	78.3	5.25	54.25	14	0	0
FALSE	High	Master Protein	Q15185	Prostaglandin E synthase 3 [OS=Homo sapiens]	0	40.867	78	10	100	10	160	18.7	4.54	157.73	10	0	0
FALSE	High	Master Protein	O60716	Catenin delta-1 [OS=Homo sapiens]	0	40.815	24	20	48	20	968	108.1	6.23	32.08	20	0	0
FALSE	High	Master Protein	Q15008	26S proteasome non-ATPase regulatory subunit 6 [OS=Homo sapiens]	0	40.684	49	16	54	16	389	45.5	5.62	41.14	16	0	0
FALSE	High	Master Protein	Q9UL46	Proteasome activator complex subunit 2 [OS=Homo sapiens]	0	40.633	53	12	51	12	239	27.4	5.73	55.51	12	0	0
FALSE	High	Master Protein	P55010	Eukaryotic translation initiation factor 5 [OS=Homo sapiens]	0	40.535	46	17	37	17	431	49.2	5.58	13.87	17	0	0
FALSE	High	Master Protein	P67809	Y-box-binding protein 1 [OS=Homo sapiens]	0	40.518	40	11	59	7	324	35.9	9.88	92	11	0	4
FALSE	High	Master Protein	O14983	Sarcoplasmic/endoplasmic reticulum calcium ATPase 1 [OS=Homo sapiens]	0	40.49	27	21	54	5	1001	110.2	5.16	49.67	21	0	1
FALSE	High	Master Protein	P47756	F-actin-capping protein subunit beta [OS=Homo sapiens]	0	40.425	44	11	49	11	277	31.3	5.59	52.27	11	0	0
FALSE	High	Master Protein	P11216	Glycogen phosphorylase, brain form [OS=Homo sapiens]	0	40.391	34	24	66	15	843	96.6	6.86	23.01	24	0	0
FALSE	High	Master Protein	O75534	Cold shock domain-containing protein E1 [OS=Homo sapiens]	0	40.298	30	27	60	27	798	88.8	6.25	39	27	0	0
FALSE	High	Master Protein	P55795	Heterogeneous nuclear ribonucleoprotein H2 [OS=Homo sapiens]	0	40.069	31	13	129	4	449	49.2	6.3	217.74	13	0	0
FALSE	High	Master Protein	P09382	Galectin-1 [OS=Homo sapiens]	0	39.937	59	8	86	8	135	14.7	5.5	171.64	8	0	0
FALSE	High	Master Protein	P19012	Keratin, type I cytoskeletal 15 [OS=Homo sapiens]	0	39.888	18	11	173	1	456	49.2	4.77	179.19	11	0	0
FALSE	High	Master Protein	Q58FG0	Putative heat shock protein HSP 90-alpha A5 [OS=Homo sapiens]	0	39.719	20	10	136	1	334	38.7	6.57	228.44	10	0	0
FALSE	High	Master Protein	Q15286	Ras-related protein Rab-35 [OS=Homo sapiens]	0	39.685	58	11	71	7	201	23	8.29	86.92	11	0	1
FALSE	High	Master Protein	P36955	Pigment epithelium-derived factor [OS=Homo sapiens]	0	39.617	21	10	89	10	418	46.3	6.38	127.71	10	0	0
FALSE	High	Master Protein	P62318	Small nuclear ribonucleoprotein Sm D3 [OS=Homo sapiens]	0	39.607	54	6	44	6	126	13.9	10.32	77.05	6	0	0
FALSE	High	Master Protein	O15355	Protein phosphatase 1G [OS=Homo sapiens]	0	39.577	29	13	42	13	546	59.2	4.36	44.17	13	0	0
FALSE	High	Master Protein	O95373	Importin-7 [OS=Homo sapiens]	0	39.547	21	20	81	20	1038	119.4	4.82	34.36	20	0	0
FALSE	High	Master Protein	P11413	Glucose-6-phosphate 1-dehydrogenase [OS=Homo sapiens]	0	39.502	43	19	85	18	515	59.2	6.84	44.93	19	0	1
FALSE	High	Master Protein	P60900	Proteasome subunit alpha type-6 [OS=Homo sapiens]	0	39.493	50	11	78	11	246	27.4	6.76	85.63	11	0	0
FALSE	High	Master Protein	P61106	Ras-related protein Rab-14 [OS=Homo sapiens]	0	39.451	57	11	60	10	215	23.9	6.21	62.78	11	0	0
FALSE	High	Master Protein	Q12792	Twinfilin-1 [OS=Homo sapiens]	0	39.414	40	12	51	8	350	40.3	6.96	56.93	12	0	4
FALSE	High	Master Protein	P20618	Proteasome subunit beta type-1 [OS=Homo sapiens]	0	39.372	54	10	79	10	241	26.5	8.13	89.11	10	0	0
FALSE	High	Master Protein	O15144	Actin-related protein 2/3 complex subunit 2 [OS=Homo sapiens]	0	39.346	55	16	58	16	300	34.3	7.36	43.23	16	0	0
FALSE	High	Master Protein	P54727	UV excision repair protein RAD23 homolog B [OS=Homo sapiens]	0	39.204	33	12	44	9	409	43.1	4.84	35.24	12	0	3
FALSE	High	Master Protein	P46063	ATP-dependent DNA helicase Q1 [OS=Homo sapiens]	0	39.099	37	20	47	20	649	73.4	7.88	16.03	20	0	0
FALSE	High	Master Protein	Q13347	Eukaryotic translation initiation factor 3 subunit I [OS=Homo sapiens]	0	39.033	70	16	57	15	325	36.5	5.64	39.78	16	0	1
FALSE	High	Master Protein	P50914	60S ribosomal protein L14 [OS=Homo sapiens]	0	39.004	50	14	151	13	215	23.4	10.93	185.08	14	0	0
FALSE	High	Master Protein	P05386	60S acidic ribosomal protein P1 [OS=Homo sapiens]	0	38.991	57	3	67	3	114	11.5	4.32	147.03	3	0	0
FALSE	High	Master Protein	Q05682	Caldesmon [OS=Homo sapiens]	0	38.98	27	22	61	22	793	93.2	5.66	37.67	22	0	0
FALSE	High	Master Protein	P55263	Adenosine kinase [OS=Homo sapiens]	0	38.957	52	14	44	14	362	40.5	6.7	46.32	14	0	0
FALSE	High	Master Protein	P35637	RNA-binding protein FUS [OS=Homo sapiens]	0	38.911	21	10	88	6	526	53.4	9.36	158.47	10	0	0
FALSE	High	Master Protein	Q71UI9	Histone H2A.V [OS=Homo sapiens]	0	38.856	54	5	88	3	128	13.5	10.58	130.45	5	0	0
FALSE	High	Master Protein	P00492	Hypoxanthine-guanine phosphoribosyltransferase [OS=Homo sapiens]	0	38.85	64	11	66	10	218	24.6	6.68	58.23	11	0	1
FALSE	High	Master Protein	P12035	Keratin, type II cytoskeletal 3 [OS=Homo sapiens]	0	38.808	15	14	146	1	628	64.4	6.48	170.12	14	0	0
FALSE	High	Master Protein	Q86V81	THO complex subunit 4 [OS=Homo sapiens]	0	38.746	49	9	44	9	257	26.9	11.15	100.14	9	0	0
FALSE	High	Master Protein	O75947	ATP synthase subunit d, mitochondrial [OS=Homo sapiens]	0	38.596	81	12	61	12	161	18.5	5.3	46.44	12	0	0
FALSE	High	Master Protein	P24844	Myosin regulatory light polypeptide 9 [OS=Homo sapiens]	0	38.509	60	11	54	2	172	19.8	4.92	61.7	11	0	0
FALSE	High	Master Protein	P05556	Integrin beta-1 [OS=Homo sapiens]	0	38.407	25	18	51	18	798	88.4	5.39	49.86	18	0	0
FALSE	High	Master Protein	P52907	F-actin-capping protein subunit alpha-1 [OS=Homo sapiens]	0	38.387	44	10	53	6	286	32.9	5.69	56.45	10	0	4
FALSE	High	Master Protein	Q02543	60S ribosomal protein L18a [OS=Homo sapiens]	0	38.276	45	10	126	10	176	20.7	10.71	189.71	10	0	0
FALSE	High	Master Protein	P62277	40S ribosomal protein S13 [OS=Homo sapiens]	0	38.172	62	13	115	13	151	17.2	10.54	213.2	13	0	0
FALSE	High	Master Protein	Q14978	Nucleolar and coiled-body phosphoprotein 1 [OS=Homo sapiens]	0	38.03	31	24	72	24	699	73.6	9.47	14.05	24	0	0
FALSE	High	Master Protein	O76021	Ribosomal L1 domain-containing protein 1 [OS=Homo sapiens]	0	37.952	43	21	50	21	490	54.9	10.13	25.6	21	0	0
FALSE	High	Master Protein	P62888	60S ribosomal protein L30 [OS=Homo sapiens]	0	37.834	60	8	89	7	115	12.8	9.63	152.64	8	0	0
FALSE	High	Master Protein	P38117	Electron transfer flavoprotein subunit beta [OS=Homo sapiens]	0	37.744	67	18	69	18	255	27.8	8.1	41.21	18	0	0
FALSE	High	Master Protein	P16422	Epithelial cell adhesion molecule [OS=Homo sapiens]	0	37.66	44	11	25	11	314	34.9	7.46	41.89	11	0	0
FALSE	High	Master Protein	Q03252	Lamin-B2 [OS=Homo sapiens]	0	37.642	30	21	89	14	620	69.9	5.59	77.03	21	0	0
FALSE	High	Master Protein	O00154	Cytosolic acyl coenzyme A thioester hydrolase [OS=Homo sapiens]	0	37.614	48	16	45	16	380	41.8	8.54	18.95	16	0	0
FALSE	High	Master Protein	Q06323	Proteasome activator complex subunit 1 [OS=Homo sapiens]	0	37.555	57	13	60	13	249	28.7	6.02	31.75	13	0	0
FALSE	High	Master Protein	Q02978	Mitochondrial 2-oxoglutarate/malate carrier protein [OS=Homo sapiens]	0	37.538	58	15	45	15	314	34	9.91	36.92	15	0	0
FALSE	High	Master Protein	Q16543	Hsp90 co-chaperone Cdc37 [OS=Homo sapiens]	0	37.533	36	14	68	14	378	44.4	5.25	48.23	14	0	0
FALSE	High	Master Protein	P20742	Pregnancy zone protein [OS=Homo sapiens]	0	37.438	6	6	136	4	1482	163.8	6.38	289.13	6	0	0
FALSE	High	Master Protein	Q01469	Fatty acid-binding protein 5 [OS=Homo sapiens]	0	37.312	76	11	70	8	135	15.2	7.01	101.97	11	0	3
FALSE	High	Master Protein	P04899	Guanine nucleotide-binding protein G(i) subunit alpha-2 [OS=Homo sapiens]	0	37.174	43	12	37	7	355	40.4	5.54	30.43	12	0	2
FALSE	High	Master Protein	Q14247	Src substrate cortactin [OS=Homo sapiens]	0	37.145	37	20	57	20	550	61.5	5.4	44.46	20	0	0
FALSE	High	Master Protein	Q13561	Dynactin subunit 2 [OS=Homo sapiens]	0	37.143	44	15	42	15	401	44.2	5.21	40.34	15	0	0
FALSE	High	Master Protein	P35268	60S ribosomal protein L22 [OS=Homo sapiens]	0	37.031	55	6	42	6	128	14.8	9.19	73.76	6	0	0
FALSE	High	Master Protein	Q5JPE7	Nodal modulator 2 [OS=Homo sapiens]	0	36.959	30	23	42	23	1267	139.4	5.76	12.23	23	0	0
FALSE	High	Master Protein	O75475	PC4 and SFRS1-interacting protein [OS=Homo sapiens]	0	36.901	36	19	75	17	530	60.1	9.13	35.62	19	0	2
FALSE	High	Master Protein	Q5EB52	Mesoderm-specific transcript homolog protein [OS=Homo sapiens]	0	36.814	41	8	26	8	335	38.8	9.74	49.66	8	0	0
FALSE	High	Master Protein	Q9NQ39	Putative 40S ribosomal protein S10-like [OS=Homo sapiens]	0	36.762	38	10	96	1	176	20.1	10.13	118.06	10	0	0
FALSE	High	Master Protein	P06493	Cyclin-dependent kinase 1 [OS=Homo sapiens]	0	36.759	54	14	52	11	297	34.1	8.4	36.73	14	0	2
FALSE	High	Master Protein	Q92973	Transportin-1 [OS=Homo sapiens]	0	36.648	19	13	50	8	898	102.3	4.98	38.05	13	0	3
FALSE	High	Master Protein	O00764	Pyridoxal kinase [OS=Homo sapiens]	0	36.601	51	14	40	14	312	35.1	6.13	37.62	14	0	0
FALSE	High	Master Protein	Q13283	Ras GTPase-activating protein-binding protein 1 [OS=Homo sapiens]	0	36.582	28	12	65	11	466	52.1	5.52	64.75	12	0	0
FALSE	High	Master Protein	P69905	Hemoglobin subunit alpha [OS=Homo sapiens]	0	36.554	35	5	167	4	142	15.2	8.68	261.17	5	0	1
FALSE	High	Master Protein	P49773	Adenosine 5'-monophosphoramidase HINT1 [OS=Homo sapiens]	0	36.529	61	6	58	6	126	13.8	6.95	120.6	6	0	0
FALSE	High	Master Protein	P62714	Serine/threonine-protein phosphatase 2A catalytic subunit beta isoform [OS=Homo sapiens]	0	36.389	50	11	46	2	309	35.6	5.43	26.63	11	0	8
FALSE	High	Master Protein	Q9H4B7	Tubulin beta-1 chain [OS=Homo sapiens]	0	36.35	18	9	183	3	451	50.3	5.17	336.39	9	0	0
FALSE	High	Master Protein	E9PAV3	Nascent polypeptide-associated complex subunit alpha, muscle-specific form [OS=Homo sapiens]	0	36.286	17	20	106	19	2078	205.3	9.58	166.94	20	0	1
FALSE	High	Master Protein	Q9BTT0	Acidic leucine-rich nuclear phosphoprotein 32 family member E [OS=Homo sapiens]	0	36.189	33	8	60	7	268	30.7	3.85	55.25	8	0	0
FALSE	High	Master Protein	P00918	Carbonic anhydrase 2 [OS=Homo sapiens]	0	36.165	44	11	35	11	260	29.2	7.4	37.78	11	0	0
FALSE	High	Master Protein	Q9UJZ1	Stomatin-like protein 2, mitochondrial [OS=Homo sapiens]	0	36.141	46	10	34	10	356	38.5	7.39	41.78	10	0	0
FALSE	High	Master Protein	Q9Y5S9	RNA-binding protein 8A [OS=Homo sapiens]	0	36.137	61	7	46	7	174	19.9	5.72	48.45	7	0	0
FALSE	High	Master Protein	Q15437	Protein transport protein Sec23B [OS=Homo sapiens]	0	36.01	32	17	42	14	767	86.4	6.89	26.12	17	0	1
FALSE	High	Master Protein	P84243	Histone H3.3 [OS=Homo sapiens]	0	35.991	63	10	227	1	136	15.3	11.27	306.62	10	0	0
FALSE	High	Master Protein	P57721	Poly(rC)-binding protein 3 [OS=Homo sapiens]	0	35.948	25	8	65	2	371	39.4	8.07	107.71	8	0	0
FALSE	High	Master Protein	Q9UN86	Ras GTPase-activating protein-binding protein 2 [OS=Homo sapiens]	0	35.894	28	11	57	10	482	54.1	5.55	60.66	11	0	0
FALSE	High	Master Protein	P20962	Parathymosin [OS=Homo sapiens]	0	35.881	29	6	52	6	102	11.5	4.16	71.88	6	0	0
FALSE	High	Master Protein	Q96M27	Protein PRRC1 [OS=Homo sapiens]	0	35.852	31	10	42	10	445	46.7	5.83	34.23	10	0	0
FALSE	High	Master Protein	Q12874	Splicing factor 3A subunit 3 [OS=Homo sapiens]	0	35.844	36	13	34	13	501	58.8	5.38	23.81	13	0	0
FALSE	High	Master Protein	P04632	Calpain small subunit 1 [OS=Homo sapiens]	0	35.749	79	13	37	10	268	28.3	5.2	15.95	13	0	2
FALSE	High	Master Protein	P24752	Acetyl-CoA acetyltransferase, mitochondrial [OS=Homo sapiens]	0	35.624	44	14	55	14	427	45.2	8.85	45.64	14	0	0
FALSE	High	Master Protein	P05543	Thyroxine-binding globulin [OS=Homo sapiens]	0	35.604	12	5	86	5	415	46.3	6.3	144.55	5	0	0
FALSE	High	Master Protein	P12081	Histidine--tRNA ligase, cytoplasmic [OS=Homo sapiens]	0	35.581	48	21	77	17	509	57.4	5.88	50.68	21	0	4
FALSE	High	Master Protein	P62316	Small nuclear ribonucleoprotein Sm D2 [OS=Homo sapiens]	0	35.536	67	9	80	9	118	13.5	9.91	95.2	9	0	0
FALSE	High	Master Protein	P12270	Nucleoprotein TPR [OS=Homo sapiens]	0	35.5	15	30	66	29	2363	267.1	5.02	14.23	30	0	0
FALSE	High	Master Protein	P48741	Putative heat shock 70 kDa protein 7 [OS=Homo sapiens]	0	35.436	17	6	109	1	367	40.2	7.87	243.18	6	0	0
FALSE	High	Master Protein	P31942	Heterogeneous nuclear ribonucleoprotein H3 [OS=Homo sapiens]	0	35.239	29	8	50	7	346	36.9	6.87	52.56	8	0	0
FALSE	High	Master Protein	Q14847	LIM and SH3 domain protein 1 [OS=Homo sapiens]	0	35.2	53	13	75	13	261	29.7	7.05	64.09	13	0	0
FALSE	High	Master Protein	Q07955	Serine/arginine-rich splicing factor 1 [OS=Homo sapiens]	0	35.174	46	12	96	12	248	27.7	10.36	78.19	12	0	0
FALSE	High	Master Protein	O60664	Perilipin-3 [OS=Homo sapiens]	0	35.171	59	17	37	17	434	47	5.44	17.79	17	0	0
FALSE	High	Master Protein	Q92820	Gamma-glutamyl hydrolase [OS=Homo sapiens]	0	35.16	42	12	35	12	318	35.9	7.11	28.01	12	0	0
FALSE	High	Master Protein	P67775	Serine/threonine-protein phosphatase 2A catalytic subunit alpha isoform [OS=Homo sapiens]	0	35.135	50	11	48	2	309	35.6	5.54	25.5	11	0	0
FALSE	High	Master Protein	O75822	Eukaryotic translation initiation factor 3 subunit J [OS=Homo sapiens]	0	35.068	48	12	34	12	258	29	4.83	30.94	12	0	0
FALSE	High	Master Protein	O75347	Tubulin-specific chaperone A [OS=Homo sapiens]	0	35.065	56	8	64	8	108	12.8	5.29	67.11	8	0	0
FALSE	High	Master Protein	P31949	Protein S100-A11 [OS=Homo sapiens]	0	34.938	55	6	103	6	105	11.7	7.12	156.23	6	0	0
FALSE	High	Master Protein	P49720	Proteasome subunit beta type-3 [OS=Homo sapiens]	0	34.841	48	8	68	8	205	22.9	6.55	130.54	8	0	0
FALSE	High	Master Protein	Q15363	Transmembrane emp24 domain-containing protein 2 [OS=Homo sapiens]	0	34.826	42	9	53	9	201	22.7	5.17	82.55	9	0	0
FALSE	High	Master Protein	P09601	Heme oxygenase 1 [OS=Homo sapiens]	0	34.77	50	10	29	10	288	32.8	8.25	35.32	10	0	0
FALSE	High	Master Protein	Q01581	Hydroxymethylglutaryl-CoA synthase, cytoplasmic [OS=Homo sapiens]	0	34.61	29	12	28	12	520	57.3	5.41	29.5	12	0	0
FALSE	High	Master Protein	P20042	Eukaryotic translation initiation factor 2 subunit 2 [OS=Homo sapiens]	0	34.595	65	20	52	20	333	38.4	5.8	33.72	20	0	0
FALSE	High	Master Protein	Q9UNM6	26S proteasome non-ATPase regulatory subunit 13 [OS=Homo sapiens]	0	34.58	46	16	47	16	376	42.9	5.81	17.57	16	0	0
FALSE	High	Master Protein	O95831	Apoptosis-inducing factor 1, mitochondrial [OS=Homo sapiens]	0	34.567	39	16	40	16	613	66.9	8.95	15.84	16	0	0
FALSE	High	Master Protein	P56537	Eukaryotic translation initiation factor 6 [OS=Homo sapiens]	0	34.528	57	7	28	7	245	26.6	4.68	32.16	7	0	0
FALSE	High	Master Protein	Q9Y383	Putative RNA-binding protein Luc7-like 2 [OS=Homo sapiens]	0	34.507	31	11	49	7	392	46.5	10.01	60.84	11	0	4
FALSE	High	Master Protein	Q15149	Plectin [OS=Homo sapiens]	0	34.507	12	45	104	41	4684	531.5	5.96	34.16	45	0	3
FALSE	High	Master Protein	P52565	Rho GDP-dissociation inhibitor 1 [OS=Homo sapiens]	0	34.494	60	13	99	13	204	23.2	5.11	98.98	13	0	0
FALSE	High	Master Protein	P17480	Nucleolar transcription factor 1 [OS=Homo sapiens]	0	34.346	21	17	39	17	764	89.4	5.81	28.51	17	0	0
FALSE	High	Master Protein	Q9BWD1	Acetyl-CoA acetyltransferase, cytosolic [OS=Homo sapiens]	0	34.26	50	12	40	12	397	41.3	6.92	49.69	12	0	0
FALSE	High	Master Protein	Q9H4A4	Aminopeptidase B [OS=Homo sapiens]	0	34.183	29	13	28	13	650	72.5	5.74	12.4	13	0	0
FALSE	High	Master Protein	Q9ULV4	Coronin-1C [OS=Homo sapiens]	0	34.09	36	14	55	14	474	53.2	7.08	44.3	14	0	0
FALSE	High	Master Protein	Q13501	Sequestosome-1 [OS=Homo sapiens]	0	33.975	45	11	33	11	440	47.7	5.22	33.11	11	0	0
FALSE	High	Master Protein	Q14008	Cytoskeleton-associated protein 5 [OS=Homo sapiens]	0	33.945	19	32	56	32	2032	225.4	7.8	5.4	32	0	0
FALSE	High	Master Protein	O75131	Copine-3 [OS=Homo sapiens]	0	33.692	31	12	28	12	537	60.1	5.85	18.77	12	0	0
FALSE	High	Master Protein	P63167	Dynein light chain 1, cytoplasmic [OS=Homo sapiens]	0	33.676	76	7	69	2	89	10.4	7.4	88.67	7	0	4
FALSE	High	Master Protein	Q9BS26	Endoplasmic reticulum resident protein 44 [OS=Homo sapiens]	0	33.402	38	14	48	13	406	46.9	5.26	26.77	14	0	1
FALSE	High	Master Protein	P40616	ADP-ribosylation factor-like protein 1 [OS=Homo sapiens]	0	33.364	67	8	27	8	181	20.4	5.72	37.78	8	0	0
FALSE	High	Master Protein	Q13148	TAR DNA-binding protein 43 [OS=Homo sapiens]	0	33.359	33	11	47	11	414	44.7	6.19	13.64	11	0	0
FALSE	High	Master Protein	Q16576	Histone-binding protein RBBP7 [OS=Homo sapiens]	0	33.264	32	13	89	6	425	47.8	5.05	78.24	13	0	7
FALSE	High	Master Protein	O00629	Importin subunit alpha-3 [OS=Homo sapiens]	0	33.196	51	15	39	9	521	57.9	4.96	11.55	15	0	4
FALSE	High	Master Protein	O95336	6-phosphogluconolactonase [OS=Homo sapiens]	0	33.138	77	12	29	12	258	27.5	6.05	18.34	12	0	0
FALSE	High	Master Protein	Q14914	Prostaglandin reductase 1 [OS=Homo sapiens]	0	33.111	43	11	33	11	329	35.8	8.29	41.71	11	0	0
FALSE	High	Master Protein	P36542	ATP synthase subunit gamma, mitochondrial [OS=Homo sapiens]	0	33.024	41	12	77	11	298	33	9.22	82.18	12	0	0
FALSE	High	Master Protein	P47755	F-actin-capping protein subunit alpha-2 [OS=Homo sapiens]	0	32.988	48	10	41	6	286	32.9	5.85	34.12	10	0	0
FALSE	High	Master Protein	P30043	Flavin reductase (NADPH) [OS=Homo sapiens]	0	32.961	58	8	54	8	206	22.1	7.65	70.47	8	0	0
FALSE	High	Master Protein	O96008	Mitochondrial import receptor subunit TOM40 homolog [OS=Homo sapiens]	0	32.86	42	10	47	10	361	37.9	7.25	26.33	10	0	0
FALSE	High	Master Protein	P55036	26S proteasome non-ATPase regulatory subunit 4 [OS=Homo sapiens]	0	32.804	37	10	46	7	377	40.7	4.79	48.85	10	0	2
FALSE	High	Master Protein	Q9H9B4	Sideroflexin-1 [OS=Homo sapiens]	0	32.768	46	11	31	10	322	35.6	9.07	22.44	11	0	1
FALSE	High	Master Protein	P02765	Alpha-2-HS-glycoprotein [OS=Homo sapiens]	0	32.753	18	7	754	7	367	39.3	5.72	918.78	7	0	0
FALSE	High	Master Protein	P61313	60S ribosomal protein L15 [OS=Homo sapiens]	0	32.658	48	11	92	11	204	24.1	11.62	98.15	11	0	0
FALSE	High	Master Protein	O15372	Eukaryotic translation initiation factor 3 subunit H [OS=Homo sapiens]	0	32.651	37	10	29	10	352	39.9	6.54	28.94	10	0	0
FALSE	High	Master Protein	O75396	Vesicle-trafficking protein SEC22b [OS=Homo sapiens]	0	32.5	73	12	31	12	215	24.7	8.51	27.08	12	0	0
FALSE	High	Master Protein	Q12797	Aspartyl/asparaginyl beta-hydroxylase [OS=Homo sapiens]	0	32.465	27	17	31	17	758	85.8	5.01	12.51	17	0	0
FALSE	High	Master Protein	P62847	40S ribosomal protein S24 [OS=Homo sapiens]	0	32.441	39	6	68	6	133	15.4	10.78	109.3	6	0	0
FALSE	High	Master Protein	P78344	Eukaryotic translation initiation factor 4 gamma 2 [OS=Homo sapiens]	0	32.439	27	19	51	19	907	102.3	7.14	18.49	19	0	0
FALSE	High	Master Protein	Q9NTJ3	Structural maintenance of chromosomes protein 4 [OS=Homo sapiens]	0	32.258	21	27	49	26	1288	147.1	6.79	14.91	27	0	0
FALSE	High	Master Protein	Q9Y2B0	Protein canopy homolog 2 [OS=Homo sapiens]	0	32.247	65	9	31	9	182	20.6	4.92	40.24	9	0	0
FALSE	High	Master Protein	Q12907	Vesicular integral-membrane protein VIP36 [OS=Homo sapiens]	0	32.183	39	11	39	11	356	40.2	6.95	37.16	11	0	0
FALSE	High	Master Protein	P07602	Prosaposin [OS=Homo sapiens]	0	32.085	25	11	60	11	524	58.1	5.17	58.16	11	0	0
FALSE	High	Master Protein	O60701	UDP-glucose 6-dehydrogenase [OS=Homo sapiens]	0	31.988	34	14	34	14	494	55	7.12	8.73	14	0	0
FALSE	High	Master Protein	Q15063	Periostin [OS=Homo sapiens]	0	31.822	23	14	36	14	836	93.3	7.53	33.16	14	0	0
FALSE	High	Master Protein	Q96QK1	Vacuolar protein sorting-associated protein 35 [OS=Homo sapiens]	0	31.689	21	13	31	13	796	91.6	5.49	36.01	13	0	0
FALSE	High	Master Protein	Q9UK76	Jupiter microtubule associated homolog 1 [OS=Homo sapiens]	0	31.623	86	10	36	10	154	16	5.6	20.33	10	0	0
FALSE	High	Master Protein	Q58FF3	Putative endoplasmin-like protein [OS=Homo sapiens]	0	31.512	23	14	156	1	399	45.8	5.26	210.71	14	0	0
FALSE	High	Master Protein	O95757	Heat shock 70 kDa protein 4L [OS=Homo sapiens]	0	31.499	17	13	67	8	839	94.5	5.88	101.37	13	0	2
FALSE	High	Master Protein	P61970	Nuclear transport factor 2 [OS=Homo sapiens]	0	31.464	80	7	63	6	127	14.5	5.38	51.15	7	0	0
FALSE	High	Master Protein	P61353	60S ribosomal protein L27 [OS=Homo sapiens]	0	31.294	53	8	93	7	136	15.8	10.56	167.03	8	0	0
FALSE	High	Master Protein	O43396	Thioredoxin-like protein 1 [OS=Homo sapiens]	0	31.194	55	12	35	12	289	32.2	4.96	32.71	12	0	0
FALSE	High	Master Protein	P20339	Ras-related protein Rab-5A [OS=Homo sapiens]	0	31.182	47	9	41	5	215	23.6	8.15	41.16	9	0	0
FALSE	High	Master Protein	P13693	Translationally-controlled tumor protein [OS=Homo sapiens]	0	31.092	38	8	77	8	172	19.6	4.93	110.33	8	0	0
FALSE	High	Master Protein	P0CG38	POTE ankyrin domain family member I [OS=Homo sapiens]	0	30.978	20	17	213	1	1075	121.2	6.21	360.8	17	0	0
FALSE	High	Master Protein	P27487	Dipeptidyl peptidase 4 [OS=Homo sapiens]	0	30.962	23	16	40	16	766	88.2	6.04	32.8	16	0	0
FALSE	High	Master Protein	Q9Y5M8	Signal recognition particle receptor subunit beta [OS=Homo sapiens]	0	30.962	51	13	47	13	271	29.7	9.04	15.81	13	0	0
FALSE	High	Master Protein	O43684	Mitotic checkpoint protein BUB3 [OS=Homo sapiens]	0	30.902	44	10	48	10	328	37.1	6.84	36.81	10	0	0
FALSE	High	Master Protein	P49902	Cytosolic purine 5'-nucleotidase [OS=Homo sapiens]	0	30.816	27	10	38	10	561	64.9	6.14	37.84	10	0	0
FALSE	High	Master Protein	P33992	DNA replication licensing factor MCM5 [OS=Homo sapiens]	0	30.742	35	20	49	20	734	82.2	8.37	24.45	20	0	0
FALSE	High	Master Protein	Q14165	Malectin [OS=Homo sapiens]	0	30.721	43	12	37	12	292	32.2	5.41	26.3	12	0	0
FALSE	High	Master Protein	Q9NQC3	Reticulon-4 [OS=Homo sapiens]	0	30.663	14	13	55	13	1192	129.9	4.5	46.89	13	0	0
FALSE	High	Master Protein	P49748	Very long-chain specific acyl-CoA dehydrogenase, mitochondrial [OS=Homo sapiens]	0	30.538	43	20	58	20	655	70.3	8.75	14.31	20	0	0
FALSE	High	Master Protein	Q9BVK6	Transmembrane emp24 domain-containing protein 9 [OS=Homo sapiens]	0	30.221	39	8	36	5	235	27.3	8.02	51.6	8	0	4
FALSE	High	Master Protein	Q04695	Keratin, type I cytoskeletal 17 [OS=Homo sapiens]	0	30.21	34	18	142	2	432	48.1	5.02	130.65	18	0	0
FALSE	High	Master Protein	Q92900	Regulator of nonsense transcripts 1 [OS=Homo sapiens]	0	30.201	14	13	33	13	1129	124.3	6.61	16.3	13	0	0
FALSE	High	Master Protein	P49755	Transmembrane emp24 domain-containing protein 10 [OS=Homo sapiens]	0	30.177	33	7	54	7	219	25	7.44	75.22	7	0	0
FALSE	High	Master Protein	P61289	Proteasome activator complex subunit 3 [OS=Homo sapiens]	0	30.08	51	12	46	12	254	29.5	5.95	24.71	12	0	0
FALSE	High	Master Protein	Q6IS14	Eukaryotic translation initiation factor 5A-1-like [OS=Homo sapiens]	0	30.066	42	7	90	1	154	16.8	5	167.86	7	0	0
FALSE	High	Master Protein	P84103	Serine/arginine-rich splicing factor 3 [OS=Homo sapiens]	0	30.03	49	11	112	10	164	19.3	11.65	93.91	11	0	0
FALSE	High	Master Protein	P36776	Lon protease homolog, mitochondrial [OS=Homo sapiens]	0	29.983	27	18	41	16	959	106.4	6.39	8.53	18	0	2
FALSE	High	Master Protein	Q9UHX1	Poly(U)-binding-splicing factor PUF60 [OS=Homo sapiens]	0	29.89	39	20	50	20	559	59.8	5.29	33.9	20	0	0
FALSE	High	Master Protein	Q9BYX7	Putative beta-actin-like protein 3 [OS=Homo sapiens]	0	29.874	26	9	118	2	375	42	6.33	260.44	9	0	0
FALSE	High	Master Protein	Q13733	Sodium/potassium-transporting ATPase subunit alpha-4 [OS=Homo sapiens]	0	29.829	15	14	48	4	1029	114.1	6.64	53.28	14	0	0
FALSE	High	Master Protein	O14737	Programmed cell death protein 5 [OS=Homo sapiens]	0	29.739	53	6	40	6	125	14.3	6.04	48.75	6	0	0
FALSE	High	Master Protein	P00568	Adenylate kinase isoenzyme 1 [OS=Homo sapiens]	0	29.667	60	10	30	8	194	21.6	8.63	23.14	10	0	1
FALSE	High	Master Protein	P45973	Chromobox protein homolog 5 [OS=Homo sapiens]	0	29.654	48	8	40	7	191	22.2	5.86	38.24	8	0	0
FALSE	High	Master Protein	Q15056	Eukaryotic translation initiation factor 4H [OS=Homo sapiens]	0	29.645	50	14	83	13	248	27.4	7.23	60.67	14	0	1
FALSE	High	Master Protein	P11172	Uridine 5'-monophosphate synthase [OS=Homo sapiens]	0	29.567	29	13	37	13	480	52.2	7.24	25.67	13	0	0
FALSE	High	Master Protein	Q07666	KH domain-containing, RNA-binding, signal transduction-associated protein 1 [OS=Homo sapiens]	0	29.557	26	13	99	7	443	48.2	8.66	86.36	13	0	5
FALSE	High	Master Protein	P13073	Cytochrome c oxidase subunit 4 isoform 1, mitochondrial [OS=Homo sapiens]	0	29.469	42	7	46	7	169	19.6	9.51	81.18	7	0	0
FALSE	High	Master Protein	Q6UB35	Monofunctional C1-tetrahydrofolate synthase, mitochondrial [OS=Homo sapiens]	0	29.45	22	16	33	16	978	105.7	8.06	4.1	16	0	0
FALSE	High	Master Protein	Q15459	Splicing factor 3A subunit 1 [OS=Homo sapiens]	0	29.437	31	21	40	20	793	88.8	5.22	8.62	21	0	0
FALSE	High	Master Protein	Q8IYD1	Eukaryotic peptide chain release factor GTP-binding subunit ERF3B [OS=Homo sapiens]	0	29.423	37	22	61	2	628	68.8	5.43	42.37	22	0	0
FALSE	High	Master Protein	O60884	DnaJ homolog subfamily A member 2 [OS=Homo sapiens]	0	29.421	36	11	49	11	412	45.7	6.48	29.06	11	0	0
FALSE	High	Master Protein	P09012	U1 small nuclear ribonucleoprotein A [OS=Homo sapiens]	0	29.339	40	9	47	7	282	31.3	9.83	54.72	9	0	2
FALSE	High	Master Protein	P61326	Protein mago nashi homolog [OS=Homo sapiens]	0	29.299	60	10	43	10	146	17.2	6.11	47.19	10	0	0
FALSE	High	Master Protein	Q15942	Zyxin [OS=Homo sapiens]	0	29.171	24	9	43	9	572	61.2	6.67	46.3	9	0	0
FALSE	High	Master Protein	O60610	Protein diaphanous homolog 1 [OS=Homo sapiens]	0	29.161	19	20	32	20	1272	141.3	5.41	13.87	20	0	0
FALSE	High	Master Protein	P33316	Deoxyuridine 5'-triphosphate nucleotidohydrolase, mitochondrial [OS=Homo sapiens]	0	29.147	52	11	38	11	252	26.5	9.36	33.96	11	0	0
FALSE	High	Master Protein	P62899	60S ribosomal protein L31 [OS=Homo sapiens]	0	29.122	46	8	91	8	125	14.5	10.54	170.17	8	0	0
FALSE	High	Master Protein	Q92526	T-complex protein 1 subunit zeta-2 [OS=Homo sapiens]	0	29.087	26	12	59	3	530	57.8	7.24	62.95	12	0	0
FALSE	High	Master Protein	Q9UMX0	Ubiquilin-1 [OS=Homo sapiens]	0	29.032	19	8	37	3	589	62.5	5.11	54.28	8	0	4
FALSE	High	Master Protein	P61006	Ras-related protein Rab-8A [OS=Homo sapiens]	0	28.958	62	13	72	6	207	23.7	9.07	49.75	13	0	1
FALSE	High	Master Protein	Q13011	Delta(3,5)-Delta(2,4)-dienoyl-CoA isomerase, mitochondrial [OS=Homo sapiens]	0	28.923	66	15	50	15	328	35.8	8	57.76	15	0	0
FALSE	High	Master Protein	Q9UBS4	DnaJ homolog subfamily B member 11 [OS=Homo sapiens]	0	28.689	44	13	41	13	358	40.5	6.18	20.71	13	0	0
FALSE	High	Master Protein	O94925	Glutaminase kidney isoform, mitochondrial [OS=Homo sapiens]	0	28.593	30	16	35	16	669	73.4	7.77	14.52	16	0	0
FALSE	High	Master Protein	O00487	26S proteasome non-ATPase regulatory subunit 14 [OS=Homo sapiens]	0	28.585	48	13	49	13	310	34.6	6.52	24.31	13	0	0
FALSE	High	Master Protein	Q8TEX9	Importin-4 [OS=Homo sapiens]	0	28.554	19	13	25	13	1081	118.6	4.96	11.36	13	0	0
FALSE	High	Master Protein	A0A1B0GUS4	Ubiquitin-conjugating enzyme E2 L5 [OS=Homo sapiens]	0	28.397	53	5	52	1	154	17.9	7.84	105.29	5	0	0
FALSE	High	Master Protein	P51648	Aldehyde dehydrogenase family 3 member A2 [OS=Homo sapiens]	0	28.359	29	12	27	12	485	54.8	7.88	15.72	12	0	0
FALSE	High	Master Protein	P62263	40S ribosomal protein S14 [OS=Homo sapiens]	0	28.356	47	8	60	8	151	16.3	10.05	115.51	8	0	0
FALSE	High	Master Protein	P49207	60S ribosomal protein L34 [OS=Homo sapiens]	0	28.35	50	8	92	8	117	13.3	11.47	102.68	8	0	0
FALSE	High	Master Protein	P46977	Dolichyl-diphosphooligosaccharide--protein glycosyltransferase subunit STT3A [OS=Homo sapiens]	0	28.258	33	19	39	18	705	80.5	8.07	19.17	19	0	1
FALSE	High	Master Protein	P10515	Dihydrolipoyllysine-residue acetyltransferase component of pyruvate dehydrogenase complex, mitochondrial [OS=Homo sapiens]	0	28.209	33	16	47	16	647	69	7.84	25.05	16	0	0
FALSE	High	Master Protein	Q15691	Microtubule-associated protein RP/EB family member 1 [OS=Homo sapiens]	0	28.205	56	14	66	14	268	30	5.14	51.45	14	0	0
FALSE	High	Master Protein	Q9NYF8	Bcl-2-associated transcription factor 1 [OS=Homo sapiens]	0	28.203	19	16	46	16	920	106.1	9.98	15.14	16	0	0
FALSE	High	Master Protein	O00303	Eukaryotic translation initiation factor 3 subunit F [OS=Homo sapiens]	0	28.137	31	10	57	10	357	37.5	5.45	48.01	10	0	0
FALSE	High	Master Protein	P53597	Succinate--CoA ligase [ADP/GDP-forming] subunit alpha, mitochondrial [OS=Homo sapiens]	0	28.124	30	8	29	8	346	36.2	8.79	32.19	8	0	0
FALSE	High	Master Protein	P00747	Plasminogen [OS=Homo sapiens]	0	28.072	12	9	101	7	810	90.5	7.24	120.77	9	0	0
FALSE	High	Master Protein	Q9H6S3	Epidermal growth factor receptor kinase substrate 8-like protein 2 [OS=Homo sapiens]	0	28.038	24	12	32	12	715	80.6	6.84	18.98	12	0	0
FALSE	High	Master Protein	P49747	Cartilage oligomeric matrix protein [OS=Homo sapiens]	0	28.018	15	10	57	8	757	82.8	4.6	50.05	10	0	2
FALSE	High	Master Protein	P62633	CCHC-type zinc finger nucleic acid binding protein [OS=Homo sapiens]	0	27.986	52	8	38	8	177	19.5	7.71	35.33	8	0	0
FALSE	High	Master Protein	Q07020	60S ribosomal protein L18 [OS=Homo sapiens]	0	27.979	44	10	74	10	188	21.6	11.72	100.35	10	0	0
FALSE	High	Master Protein	Q15021	Condensin complex subunit 1 [OS=Homo sapiens]	0	27.922	17	18	32	18	1401	157.1	6.61	13.19	18	0	0
FALSE	High	Master Protein	Q13547	Histone deacetylase 1 [OS=Homo sapiens]	0	27.852	32	13	35	8	482	55.1	5.48	20.03	13	0	3
FALSE	High	Master Protein	Q9Y4G6	Talin-2 [OS=Homo sapiens]	0	27.793	18	37	88	21	2542	271.4	5.57	48.2	37	0	1
FALSE	High	Master Protein	Q9NVI7	ATPase family AAA domain-containing protein 3A [OS=Homo sapiens]	0	27.78	30	15	51	9	634	71.3	8.98	19.01	15	0	4
FALSE	High	Master Protein	P0CG39	POTE ankyrin domain family member J [OS=Homo sapiens]	0	27.772	20	17	202	2	1038	117.3	5.97	328.02	17	0	0
FALSE	High	Master Protein	Q8TDI0	Chromodomain-helicase-DNA-binding protein 5 [OS=Homo sapiens]	0	27.746	11	19	35	8	1954	222.9	6.15	12.67	19	0	0
FALSE	High	Master Protein	P30085	UMP-CMP kinase [OS=Homo sapiens]	0	27.741	57	13	40	13	196	22.2	5.57	46.3	13	0	0
FALSE	High	Master Protein	O95394	Phosphoacetylglucosamine mutase [OS=Homo sapiens]	0	27.703	33	15	31	15	542	59.8	6.25	24.26	15	0	0
FALSE	High	Master Protein	Q12873	Chromodomain-helicase-DNA-binding protein 3 [OS=Homo sapiens]	0	27.618	14	20	38	10	2000	226.5	7.3	15.6	20	0	0
FALSE	High	Master Protein	P35080	Profilin-2 [OS=Homo sapiens]	0	27.446	60	7	36	7	140	15	6.99	44.76	7	0	0
FALSE	High	Master Protein	P24539	ATP synthase F(0) complex subunit B1, mitochondrial [OS=Homo sapiens]	0	27.427	36	9	40	9	256	28.9	9.36	32.4	9	0	0
FALSE	High	Master Protein	Q02818	Nucleobindin-1 [OS=Homo sapiens]	0	27.341	28	11	45	10	461	53.8	5.25	23.98	11	0	0
FALSE	High	Master Protein	Q9NSD9	Phenylalanine--tRNA ligase beta subunit [OS=Homo sapiens]	0	27.306	38	20	43	19	589	66.1	6.84	21.21	20	0	0
FALSE	High	Master Protein	Q9ULC4	Malignant T-cell-amplified sequence 1 [OS=Homo sapiens]	0	27.296	67	8	26	3	181	20.5	8.82	31.46	8	0	3
FALSE	High	Master Protein	Q92688	Acidic leucine-rich nuclear phosphoprotein 32 family member B [OS=Homo sapiens]	0	27.284	34	10	56	6	251	28.8	4.06	66.58	10	0	1
FALSE	High	Master Protein	P22061	Protein-L-isoaspartate(D-aspartate) O-methyltransferase [OS=Homo sapiens]	0	27.261	42	8	44	8	227	24.6	7.21	27.1	8	0	0
FALSE	High	Master Protein	P02452	Collagen alpha-1(I) chain [OS=Homo sapiens]	0	27.258	16	17	54	17	1464	138.8	5.8	20.25	17	0	0
FALSE	High	Master Protein	Q7Z4V5	Hepatoma-derived growth factor-related protein 2 [OS=Homo sapiens]	0	27.257	25	14	41	12	671	74.3	7.49	26.66	14	0	0
FALSE	High	Master Protein	A6NEC2	Puromycin-sensitive aminopeptidase-like protein [OS=Homo sapiens]	0	27.249	29	13	28	1	478	53.7	5.34	11.16	13	0	0
FALSE	High	Master Protein	P49189	4-trimethylaminobutyraldehyde dehydrogenase [OS=Homo sapiens]	0	27.234	32	14	52	14	494	53.8	5.87	13.11	14	0	0
FALSE	High	Master Protein	Q9UKK9	ADP-sugar pyrophosphatase [OS=Homo sapiens]	0	27.072	37	7	32	7	219	24.3	4.94	15.1	7	0	0
FALSE	High	Master Protein	O94808	Glutamine--fructose-6-phosphate aminotransferase [isomerizing] 2 [OS=Homo sapiens]	0	27.014	13	7	50	2	682	76.9	7.37	50.88	7	0	0
FALSE	High	Master Protein	P20645	Cation-dependent mannose-6-phosphate receptor [OS=Homo sapiens]	0	27.004	38	10	46	10	277	31	5.83	37.99	10	0	0
FALSE	High	Master Protein	P19013	Keratin, type II cytoskeletal 4 [OS=Homo sapiens]	0	26.977	27	14	116	6	520	56.1	6.61	157.92	14	0	0
FALSE	High	Master Protein	Q99805	Transmembrane 9 superfamily member 2 [OS=Homo sapiens]	0	26.916	18	11	38	10	663	75.7	7.44	33.45	11	0	0
FALSE	High	Master Protein	Q16836	Hydroxyacyl-coenzyme A dehydrogenase, mitochondrial [OS=Homo sapiens]	0	26.907	65	16	53	15	314	34.3	8.85	27.38	16	0	1
FALSE	High	Master Protein	Q13442	28 kDa heat- and acid-stable phosphoprotein [OS=Homo sapiens]	0	26.824	56	11	45	11	181	20.6	8.87	22.11	11	0	0
FALSE	High	Master Protein	Q13162	Peroxiredoxin-4 [OS=Homo sapiens]	0	26.798	37	9	86	7	271	30.5	6.29	143.19	9	0	0
FALSE	High	Master Protein	P20340	Ras-related protein Rab-6A [OS=Homo sapiens]	0	26.778	53	12	48	3	208	23.6	5.54	43.27	12	0	7
FALSE	High	Master Protein	P10644	cAMP-dependent protein kinase type I-alpha regulatory subunit [OS=Homo sapiens]	0	26.769	28	9	29	6	381	43	5.35	21.09	9	0	1
FALSE	High	Master Protein	Q15424	Scaffold attachment factor B1 [OS=Homo sapiens]	0	26.713	13	13	46	7	915	102.6	5.47	31.33	13	0	4
FALSE	High	Master Protein	P60953	Cell division control protein 42 homolog [OS=Homo sapiens]	0	26.69	48	8	58	7	191	21.2	6.55	81.23	8	0	0
FALSE	High	Master Protein	P32322	Pyrroline-5-carboxylate reductase 1, mitochondrial [OS=Homo sapiens]	0	26.666	39	10	29	9	319	33.3	7.61	38.41	10	0	0
FALSE	High	Master Protein	P48163	NADP-dependent malic enzyme [OS=Homo sapiens]	0	26.607	38	13	34	13	572	64.1	6.13	13.63	13	0	0
FALSE	High	Master Protein	P78417	Glutathione S-transferase omega-1 [OS=Homo sapiens]	0	26.564	43	11	68	11	241	27.5	6.6	48.51	11	0	0
FALSE	High	Master Protein	P12259	Coagulation factor V [OS=Homo sapiens]	0	26.51	9	17	49	17	2224	251.5	6.05	29.97	17	0	0
FALSE	High	Master Protein	Q9UHD8	Septin-9 [OS=Homo sapiens]	0	26.431	31	18	42	18	586	65.4	8.97	19.29	18	0	0
FALSE	High	Master Protein	P82979	SAP domain-containing ribonucleoprotein [OS=Homo sapiens]	0	26.406	37	7	26	7	210	23.7	6.42	17.68	7	0	0
FALSE	High	Master Protein	Q9NUQ9	CYFIP-related Rac1 interactor B [OS=Homo sapiens]	0	26.404	45	11	29	9	324	36.7	6.06	11.92	11	0	1
FALSE	High	Master Protein	Q99436	Proteasome subunit beta type-7 [OS=Homo sapiens]	0	26.359	38	9	45	9	277	29.9	7.68	23.94	9	0	0
FALSE	High	Master Protein	Q16401	26S proteasome non-ATPase regulatory subunit 5 [OS=Homo sapiens]	0	26.356	43	15	22	15	504	56.2	5.48	10.11	15	0	0
FALSE	High	Master Protein	P49736	DNA replication licensing factor MCM2 [OS=Homo sapiens]	0	26.343	19	15	44	15	904	101.8	5.52	25.9	15	0	0
FALSE	High	Master Protein	P62995	Transformer-2 protein homolog beta [OS=Homo sapiens]	0	26.223	30	7	44	6	288	33.6	11.25	51.86	7	0	1
FALSE	High	Master Protein	Q4VXU2	Polyadenylate-binding protein 1-like [OS=Homo sapiens]	0	26.189	21	11	64	3	614	68.3	8.87	70.98	11	0	0
FALSE	High	Master Protein	Q9NPH2	Inositol-3-phosphate synthase 1 [OS=Homo sapiens]	0	26.159	27	13	35	13	558	61	5.76	26.64	13	0	0
FALSE	High	Master Protein	Q9NUU7	ATP-dependent RNA helicase DDX19A [OS=Homo sapiens]	0	26.053	35	17	42	16	478	53.9	6.58	13.68	17	0	1
FALSE	High	Master Protein	P50995	Annexin A11 [OS=Homo sapiens]	0	26.016	16	8	23	8	505	54.4	7.65	27.66	8	0	0
FALSE	High	Master Protein	P04080	Cystatin-B [OS=Homo sapiens]	0	25.972	67	7	59	7	98	11.1	7.56	141.4	7	0	0
FALSE	High	Master Protein	Q9NR45	Sialic acid synthase [OS=Homo sapiens]	0	25.878	34	10	50	10	359	40.3	6.74	13.61	10	0	0
FALSE	High	Master Protein	O15347	High mobility group protein B3 [OS=Homo sapiens]	0	25.839	38	12	65	9	200	23	8.37	50.69	12	0	0
FALSE	High	Master Protein	P00734	Prothrombin [OS=Homo sapiens]	0	25.66	12	7	43	7	622	70	5.9	57.01	7	0	0
FALSE	High	Master Protein	P20674	Cytochrome c oxidase subunit 5A, mitochondrial [OS=Homo sapiens]	0	25.645	57	7	34	7	150	16.8	6.79	47.19	7	0	0
FALSE	High	Master Protein	O95202	Mitochondrial proton/calcium exchanger protein [OS=Homo sapiens]	0	25.643	33	23	37	22	739	83.3	6.7	8.29	23	0	0
FALSE	High	Master Protein	P20073	Annexin A7 [OS=Homo sapiens]	0	25.597	19	9	18	9	488	52.7	5.68	8.92	9	0	0
FALSE	High	Master Protein	Q9NP72	Ras-related protein Rab-18 [OS=Homo sapiens]	0	25.585	55	10	27	9	206	23	5.24	19.18	10	0	0
FALSE	High	Master Protein	P62304	Small nuclear ribonucleoprotein E [OS=Homo sapiens]	0	25.581	52	3	27	3	92	10.8	9.44	42.59	3	0	0
FALSE	High	Master Protein	O43592	Exportin-T [OS=Homo sapiens]	0	25.529	26	15	26	15	962	109.9	5.39	10.66	15	0	0
FALSE	High	Master Protein	P31040	Succinate dehydrogenase [ubiquinone] flavoprotein subunit, mitochondrial [OS=Homo sapiens]	0	25.519	20	11	34	11	664	72.6	7.39	11.5	11	0	0
FALSE	High	Master Protein	P15259	Phosphoglycerate mutase 2 [OS=Homo sapiens]	0	25.511	31	8	66	2	253	28.7	8.88	172.66	8	0	0
FALSE	High	Master Protein	P41567	Eukaryotic translation initiation factor 1 [OS=Homo sapiens]	0	25.508	60	5	32	5	113	12.7	7.44	39.34	5	0	0
FALSE	High	Master Protein	Q16630	Cleavage and polyadenylation specificity factor subunit 6 [OS=Homo sapiens]	0	25.484	28	12	26	11	551	59.2	7.15	8.06	12	0	1
FALSE	High	Master Protein	P51665	26S proteasome non-ATPase regulatory subunit 7 [OS=Homo sapiens]	0	25.481	36	8	29	8	324	37	6.77	35.33	8	0	0
FALSE	High	Master Protein	Q01844	RNA-binding protein EWS [OS=Homo sapiens]	0	25.39	12	8	51	7	656	68.4	9.33	61.52	8	0	1
FALSE	High	Master Protein	P48147	Prolyl endopeptidase [OS=Homo sapiens]	0	25.287	29	15	31	15	710	80.6	5.86	7.67	15	0	0
FALSE	High	Master Protein	P46778	60S ribosomal protein L21 [OS=Homo sapiens]	0	25.198	53	9	88	9	160	18.6	10.49	150.07	9	0	0
FALSE	High	Master Protein	Q5T4S7	E3 ubiquitin-protein ligase UBR4 [OS=Homo sapiens]	0	25.177	8	28	41	27	5183	573.5	6.04	8.66	28	0	0
FALSE	High	Master Protein	P63279	SUMO-conjugating enzyme UBC9 [OS=Homo sapiens]	0	25.156	73	8	30	8	158	18	8.66	37.31	8	0	0
FALSE	High	Master Protein	P37108	Signal recognition particle 14 kDa protein [OS=Homo sapiens]	0	25.155	40	6	38	6	136	14.6	10.04	40.71	6	0	0
FALSE	High	Master Protein	Q96FW1	Ubiquitin thioesterase OTUB1 [OS=Homo sapiens]	0	25.11	36	8	53	8	271	31.3	4.94	61.84	8	0	0
FALSE	High	Master Protein	Q53GQ0	Very-long-chain 3-oxoacyl-CoA reductase [OS=Homo sapiens]	0	25.11	42	13	41	13	312	34.3	9.32	20.46	13	0	0
FALSE	High	Master Protein	O95716	Ras-related protein Rab-3D [OS=Homo sapiens]	0	25.068	38	7	32	3	219	24.3	4.93	36.9	7	0	2
FALSE	High	Master Protein	P63208	S-phase kinase-associated protein 1 [OS=Homo sapiens]	0	25.061	87	13	56	12	163	18.6	4.54	42.39	13	0	0
FALSE	High	Master Protein	O43399	Tumor protein D54 [OS=Homo sapiens]	0	24.982	58	11	44	11	206	22.2	5.36	31.99	11	0	0
FALSE	High	Master Protein	Q9Y2Z0	Protein SGT1 homolog [OS=Homo sapiens]	0	24.918	39	11	27	10	365	41	5.16	32.34	11	0	0
FALSE	High	Master Protein	Q9BXP5	Serrate RNA effector molecule homolog [OS=Homo sapiens]	0	24.874	22	17	37	16	876	100.6	5.96	1.96	17	0	1
FALSE	High	Master Protein	Q16698	2,4-dienoyl-CoA reductase [(3E)-enoyl-CoA-producing], mitochondrial [OS=Homo sapiens]	0	24.826	49	14	22	14	335	36	9.28	6.74	14	0	0
FALSE	High	Master Protein	Q04837	Single-stranded DNA-binding protein, mitochondrial [OS=Homo sapiens]	0	24.811	53	7	39	7	148	17.2	9.6	59.98	7	0	0
FALSE	High	Master Protein	O95347	Structural maintenance of chromosomes protein 2 [OS=Homo sapiens]	0	24.664	21	22	30	22	1197	135.6	8.43	2.18	22	0	0
FALSE	High	Master Protein	O60763	General vesicular transport factor p115 [OS=Homo sapiens]	0	24.644	17	15	27	15	962	107.8	4.91	20.25	15	0	0
FALSE	High	Master Protein	P30520	Adenylosuccinate synthetase isozyme 2 [OS=Homo sapiens]	0	24.609	28	10	24	10	456	50.1	6.55	21.26	10	0	0
FALSE	High	Master Protein	P50570	Dynamin-2 [OS=Homo sapiens]	0	24.466	24	20	32	10	870	98	7.44	9.5	20	0	3
FALSE	High	Master Protein	P11177	Pyruvate dehydrogenase E1 component subunit beta, mitochondrial [OS=Homo sapiens]	0	24.418	23	6	24	6	359	39.2	6.65	28.27	6	0	0
FALSE	High	Master Protein	P49257	Protein ERGIC-53 [OS=Homo sapiens]	0	24.366	27	13	42	12	510	57.5	6.77	25.55	13	0	1
FALSE	High	Master Protein	O75608	Acyl-protein thioesterase 1 [OS=Homo sapiens]	0	24.346	39	6	23	6	230	24.7	6.77	25.62	6	0	0
FALSE	High	Master Protein	Q6DN03	Putative histone H2B type 2-C [OS=Homo sapiens]	0	24.338	39	10	168	4	193	21.5	10.7	259.21	10	0	0
FALSE	High	Master Protein	Q9Y5P4	Ceramide transfer protein [OS=Homo sapiens]	0	24.321	27	15	27	15	624	70.8	5.48	6.17	15	0	0
FALSE	High	Master Protein	P61020	Ras-related protein Rab-5B [OS=Homo sapiens]	0	24.293	41	7	35	3	215	23.7	8.13	35.82	7	0	0
FALSE	High	Master Protein	Q9BQG0	Myb-binding protein 1A [OS=Homo sapiens]	0	24.224	17	19	30	18	1328	148.8	9.28	2.02	19	0	0
FALSE	High	Master Protein	P55145	Mesencephalic astrocyte-derived neurotrophic factor [OS=Homo sapiens]	0	24.198	36	8	29	8	182	20.7	8.69	38.33	8	0	0
FALSE	High	Master Protein	P24666	Low molecular weight phosphotyrosine protein phosphatase [OS=Homo sapiens]	0	24.156	64	8	18	8	158	18	6.74	16.04	8	0	0
FALSE	High	Master Protein	P55327	Tumor protein D52 [OS=Homo sapiens]	0	24.129	47	8	35	7	224	24.3	4.83	31.02	8	0	1
FALSE	High	Master Protein	O76094	Signal recognition particle subunit SRP72 [OS=Homo sapiens]	0	24.074	22	11	28	11	671	74.6	9.26	15.39	11	0	0
FALSE	High	Master Protein	Q92734	Protein TFG [OS=Homo sapiens]	0	24.074	32	9	40	8	400	43.4	5.1	31.22	9	0	0
FALSE	High	Master Protein	P16989	Y-box-binding protein 3 [OS=Homo sapiens]	0	24.072	26	7	29	3	372	40.1	9.77	55.11	7	0	0
FALSE	High	Master Protein	Q8TD47	40S ribosomal protein S4, Y isoform 2 [OS=Homo sapiens]	0	24.042	22	8	68	1	263	29.3	10.08	84.87	8	0	0
FALSE	High	Master Protein	Q9P0L0	Vesicle-associated membrane protein-associated protein A [OS=Homo sapiens]	0	24.018	41	10	47	9	249	27.9	8.62	58.75	10	0	1
FALSE	High	Master Protein	O43681	ATPase GET3 [OS=Homo sapiens]	0	23.994	34	11	44	11	348	38.8	4.91	29.63	11	0	0
FALSE	High	Master Protein	Q9UJS0	Calcium-binding mitochondrial carrier protein Aralar2 [OS=Homo sapiens]	0	23.973	19	11	32	8	675	74.1	8.62	22.92	11	0	1
FALSE	High	Master Protein	P48739	Phosphatidylinositol transfer protein beta isoform [OS=Homo sapiens]	0	23.78	52	12	27	11	271	31.5	6.87	18.7	12	0	1
FALSE	High	Master Protein	P61086	Ubiquitin-conjugating enzyme E2 K [OS=Homo sapiens]	0	23.775	52	7	25	6	200	22.4	5.44	30.23	7	0	0
FALSE	High	Master Protein	P47813	Eukaryotic translation initiation factor 1A, X-chromosomal [OS=Homo sapiens]	0	23.769	51	10	59	10	144	16.5	5.24	44.2	10	0	0
FALSE	High	Master Protein	Q96AY3	Peptidyl-prolyl cis-trans isomerase FKBP10 [OS=Homo sapiens]	0	23.763	27	12	60	11	582	64.2	5.62	15.6	12	0	1
FALSE	High	Master Protein	Q96EP5	DAZ-associated protein 1 [OS=Homo sapiens]	0	23.719	24	6	19	6	407	43.4	8.56	25.26	6	0	0
FALSE	High	Master Protein	Q99471	Prefoldin subunit 5 [OS=Homo sapiens]	0	23.629	84	11	30	11	154	17.3	6.33	14.45	11	0	0
FALSE	High	Master Protein	Q9NY33	Dipeptidyl peptidase 3 [OS=Homo sapiens]	0	23.624	24	13	19	13	737	82.5	5.1	7.06	13	0	0
FALSE	High	Master Protein	P46776	60S ribosomal protein L27a [OS=Homo sapiens]	0	23.62	39	7	86	7	148	16.6	11	139.17	7	0	0
FALSE	High	Master Protein	P54709	Sodium/potassium-transporting ATPase subunit beta-3 [OS=Homo sapiens]	0	23.609	42	11	26	11	279	31.5	8.35	15.6	11	0	0
FALSE	High	Master Protein	Q92930	Ras-related protein Rab-8B [OS=Homo sapiens]	0	23.605	35	7	46	1	207	23.6	9.07	49.75	7	0	0
FALSE	High	Master Protein	Q7Z3Y7	Keratin, type I cytoskeletal 28 [OS=Homo sapiens]	0	23.547	9	6	139	1	464	50.5	5.47	160.97	6	0	0
FALSE	High	Master Protein	Q96L21	60S ribosomal protein L10-like [OS=Homo sapiens]	0	23.544	43	12	89	1	214	24.5	10.01	79.07	12	0	0
FALSE	High	Master Protein	Q9Y2A7	Nck-associated protein 1 [OS=Homo sapiens]	0	23.516	17	17	34	17	1128	128.7	6.62	15.51	17	0	0
FALSE	High	Master Protein	P08621	U1 small nuclear ribonucleoprotein 70 kDa [OS=Homo sapiens]	0	23.483	24	12	36	12	437	51.5	9.94	17.83	12	0	0
FALSE	High	Master Protein	Q16851	UTP--glucose-1-phosphate uridylyltransferase [OS=Homo sapiens]	0	23.465	34	14	26	14	508	56.9	8.15	15.54	14	0	0
FALSE	High	Master Protein	P51884	Lumican [OS=Homo sapiens]	0	23.451	19	5	66	5	338	38.4	6.61	113.92	5	0	0
FALSE	High	Master Protein	O43809	Cleavage and polyadenylation specificity factor subunit 5 [OS=Homo sapiens]	0	23.371	51	10	35	10	227	26.2	8.82	23.42	10	0	0
FALSE	High	Master Protein	P08754	Guanine nucleotide-binding protein G(i) subunit alpha-3 [OS=Homo sapiens]	0	23.369	34	10	34	5	354	40.5	5.69	19.99	10	0	0
FALSE	High	Master Protein	P62851	40S ribosomal protein S25 [OS=Homo sapiens]	0	23.342	39	7	99	7	125	13.7	10.11	143.57	7	0	0
FALSE	High	Master Protein	P26232	Catenin alpha-2 [OS=Homo sapiens]	0	23.335	16	14	32	4	953	105.2	5.71	18.11	14	0	0
FALSE	High	Master Protein	Q00688	Peptidyl-prolyl cis-trans isomerase FKBP3 [OS=Homo sapiens]	0	23.255	55	15	51	15	224	25.2	9.28	26.77	15	0	0
FALSE	High	Master Protein	P62910	60S ribosomal protein L32 [OS=Homo sapiens]	0	23.197	45	8	71	8	135	15.9	11.33	59.51	8	0	0
FALSE	High	Master Protein	O75937	DnaJ homolog subfamily C member 8 [OS=Homo sapiens]	0	23.164	41	9	29	9	253	29.8	9.06	13.29	9	0	0
FALSE	High	Master Protein	P22090	40S ribosomal protein S4, Y isoform 1 [OS=Homo sapiens]	0	23.162	24	8	44	1	263	29.4	10.24	50	8	0	0
FALSE	High	Master Protein	O15511	Actin-related protein 2/3 complex subunit 5 [OS=Homo sapiens]	0	23.099	75	10	21	9	151	16.3	5.67	18.88	10	0	1
FALSE	High	Master Protein	P84098	60S ribosomal protein L19 [OS=Homo sapiens]	0	23.095	48	13	88	11	196	23.5	11.47	93.85	13	0	0
FALSE	High	Master Protein	Q9UNF1	Melanoma-associated antigen D2 [OS=Homo sapiens]	0	23.091	30	19	35	18	606	64.9	9.32	23.68	19	0	1
FALSE	High	Master Protein	O75531	Barrier-to-autointegration factor [OS=Homo sapiens]	0	23.079	70	7	52	6	89	10.1	6.09	45.36	7	0	1
FALSE	High	Master Protein	Q14624	Inter-alpha-trypsin inhibitor heavy chain H4 [OS=Homo sapiens]	0	23.018	14	12	67	12	930	103.3	6.98	95.29	12	0	0
FALSE	High	Master Protein	Q58FG1	Putative heat shock protein HSP 90-alpha A4 [OS=Homo sapiens]	0	23.007	15	5	111	2	418	47.7	5.19	200.15	5	0	0
FALSE	High	Master Protein	Q00765	Receptor expression-enhancing protein 5 [OS=Homo sapiens]	0	22.95	23	6	27	6	189	21.5	8.1	21.9	6	0	0
FALSE	High	Master Protein	O00264	Membrane-associated progesterone receptor component 1 [OS=Homo sapiens]	0	22.834	44	8	72	6	195	21.7	4.7	77.5	8	0	2
FALSE	High	Master Protein	P01008	Antithrombin-III [OS=Homo sapiens]	0	22.763	27	14	211	14	464	52.6	6.71	260.08	14	0	0
FALSE	High	Master Protein	Q12849	G-rich sequence factor 1 [OS=Homo sapiens]	0	22.686	34	10	23	10	480	53.1	6.19	15.63	10	0	0
FALSE	High	Master Protein	Q9NRV9	Heme-binding protein 1 [OS=Homo sapiens]	0	22.653	41	8	25	8	189	21.1	5.8	31.65	8	0	0
FALSE	High	Master Protein	Q14498	RNA-binding protein 39 [OS=Homo sapiens]	0	22.568	23	10	36	10	530	59.3	10.1	18.43	10	0	0
FALSE	High	Master Protein	O75821	Eukaryotic translation initiation factor 3 subunit G [OS=Homo sapiens]	0	22.54	37	12	42	12	320	35.6	6.13	19.35	12	0	0
FALSE	High	Master Protein	Q16629	Serine/arginine-rich splicing factor 7 [OS=Homo sapiens]	0	22.525	46	15	88	14	238	27.4	11.82	54.49	15	0	1
FALSE	High	Master Protein	Q9Y536	Peptidyl-prolyl cis-trans isomerase A-like 4A [OS=Homo sapiens]	0	22.522	34	7	185	1	164	18.2	9.22	303.18	7	0	1
FALSE	High	Master Protein	P59998	Actin-related protein 2/3 complex subunit 4 [OS=Homo sapiens]	0	22.488	61	10	39	10	168	19.7	8.43	26.44	10	0	0
FALSE	High	Master Protein	P99999	Cytochrome c [OS=Homo sapiens]	0	22.471	63	8	55	8	105	11.7	9.57	77.08	8	0	0
FALSE	High	Master Protein	P43490	Nicotinamide phosphoribosyltransferase [OS=Homo sapiens]	0	22.389	29	12	35	12	491	55.5	7.15	19.31	12	0	0
FALSE	High	Master Protein	O43432	Eukaryotic translation initiation factor 4 gamma 3 [OS=Homo sapiens]	0	22.382	12	21	61	12	1585	176.5	5.38	33.88	21	0	0
FALSE	High	Master Protein	P46459	Vesicle-fusing ATPase [OS=Homo sapiens]	0	22.364	22	14	25	14	744	82.5	6.95	8.8	14	0	0
FALSE	High	Master Protein	P55769	NHP2-like protein 1 [OS=Homo sapiens]	0	22.361	74	8	55	8	128	14.2	8.46	34.07	8	0	0
FALSE	High	Master Protein	P18077	60S ribosomal protein L35a [OS=Homo sapiens]	0	22.352	56	9	99	9	110	12.5	11.06	118.89	9	0	0
FALSE	High	Master Protein	Q13242	Serine/arginine-rich splicing factor 9 [OS=Homo sapiens]	0	22.314	41	9	32	9	221	25.5	8.65	10.52	9	0	0
FALSE	High	Master Protein	Q9UBQ5	Eukaryotic translation initiation factor 3 subunit K [OS=Homo sapiens]	0	22.313	37	6	34	6	218	25	4.93	31.68	6	0	0
FALSE	High	Master Protein	O94760	N(G),N(G)-dimethylarginine dimethylaminohydrolase 1 [OS=Homo sapiens]	0	22.299	42	10	25	9	285	31.1	5.81	18.39	10	0	1
FALSE	High	Master Protein	P46779	60S ribosomal protein L28 [OS=Homo sapiens]	0	22.253	42	7	73	6	137	15.7	12.02	93.9	7	0	1
FALSE	High	Master Protein	O95793	Double-stranded RNA-binding protein Staufen homolog 1 [OS=Homo sapiens]	0	22.251	25	12	28	12	577	63.1	9.44	5.95	12	0	0
FALSE	High	Master Protein	Q14203	Dynactin subunit 1 [OS=Homo sapiens]	0	22.236	16	16	38	14	1278	141.6	5.81	7.77	16	0	1
FALSE	High	Master Protein	Q92804	TATA-binding protein-associated factor 2N [OS=Homo sapiens]	0	22.214	17	10	72	6	592	61.8	8.02	112.55	10	0	4
FALSE	High	Master Protein	P09936	Ubiquitin carboxyl-terminal hydrolase isozyme L1 [OS=Homo sapiens]	0	22.177	44	9	18	8	223	24.8	5.48	21.33	9	0	0
FALSE	High	Master Protein	Q07960	Rho GTPase-activating protein 1 [OS=Homo sapiens]	0	22.155	25	8	21	8	439	50.4	6.29	9.71	8	0	0
FALSE	High	Master Protein	Q9H4M9	EH domain-containing protein 1 [OS=Homo sapiens]	0	22.14	26	11	18	6	534	60.6	6.83	10.82	11	0	2
FALSE	High	Master Protein	Q8TCT9	Minor histocompatibility antigen H13 [OS=Homo sapiens]	0	22.097	21	8	35	8	377	41.5	6.43	24.38	8	0	0
FALSE	High	Master Protein	Q02539	Histone H1.1 [OS=Homo sapiens]	0	22.032	20	5	65	1	215	21.8	10.99	119.02	5	0	0
FALSE	High	Master Protein	Q15819	Ubiquitin-conjugating enzyme E2 variant 2 [OS=Homo sapiens]	0	21.85	52	8	52	3	145	16.4	8.09	58.81	8	0	0
FALSE	High	Master Protein	P55265	Double-stranded RNA-specific adenosine deaminase [OS=Homo sapiens]	0	21.807	24	27	62	26	1226	136	8.65	15.13	27	0	0
FALSE	High	Master Protein	Q06124	Tyrosine-protein phosphatase non-receptor type 11 [OS=Homo sapiens]	0.001	21.787	36	16	26	16	593	68	7.3	3.8	16	0	0
FALSE	High	Master Protein	P55084	Trifunctional enzyme subunit beta, mitochondrial [OS=Homo sapiens]	0.001	21.785	38	13	52	12	474	51.3	9.41	17.08	13	0	1
FALSE	High	Master Protein	P54920	Alpha-soluble NSF attachment protein [OS=Homo sapiens]	0.001	21.76	40	8	19	7	295	33.2	5.36	7.62	8	0	0
FALSE	High	Master Protein	P17812	CTP synthase 1 [OS=Homo sapiens]	0.001	21.753	23	14	37	11	591	66.6	6.46	11.12	14	0	3
FALSE	High	Master Protein	Q93084	Sarcoplasmic/endoplasmic reticulum calcium ATPase 3 [OS=Homo sapiens]	0.001	21.726	13	13	44	4	999	109.2	5.52	40.26	13	0	0
FALSE	High	Master Protein	Q9HAV7	GrpE protein homolog 1, mitochondrial [OS=Homo sapiens]	0.001	21.72	52	12	36	12	217	24.3	8.12	13.15	12	0	0
FALSE	High	Master Protein	Q13126	S-methyl-5'-thioadenosine phosphorylase [OS=Homo sapiens]	0.001	21.712	54	10	26	10	283	31.2	7.18	15.35	10	0	0
FALSE	High	Master Protein	O95239	Chromosome-associated kinesin KIF4A [OS=Homo sapiens]	0.001	21.67	17	19	28	8	1232	139.8	6.27	8.58	19	0	5
FALSE	High	Master Protein	Q7Z3Y8	Keratin, type I cytoskeletal 27 [OS=Homo sapiens]	0.001	21.668	8	5	105	1	459	49.8	5.05	134.58	5	0	0
FALSE	High	Master Protein	Q13404	Ubiquitin-conjugating enzyme E2 variant 1 [OS=Homo sapiens]	0.001	21.549	50	8	45	3	147	16.5	7.93	57.94	8	0	5
FALSE	High	Master Protein	Q96C36	Pyrroline-5-carboxylate reductase 2 [OS=Homo sapiens]	0.001	21.528	35	10	26	9	320	33.6	7.77	17.79	10	0	0
FALSE	High	Master Protein	O43491	Band 4.1-like protein 2 [OS=Homo sapiens]	0.001	21.497	18	16	55	14	1005	112.5	5.44	5	16	0	2
FALSE	High	Master Protein	Q13247	Serine/arginine-rich splicing factor 6 [OS=Homo sapiens]	0.001	21.481	35	15	57	10	344	39.6	11.43	64.05	15	0	4
FALSE	High	Master Protein	P00403	Cytochrome c oxidase subunit 2 [OS=Homo sapiens]	0.001	21.456	23	4	40	4	227	25.5	4.82	76.41	4	0	0
FALSE	High	Master Protein	O60282	Kinesin heavy chain isoform 5C [OS=Homo sapiens]	0.001	21.441	14	13	32	3	957	109.4	6.19	31.5	13	0	1
FALSE	High	Master Protein	P52732	Kinesin-like protein KIF11 [OS=Homo sapiens]	0.001	21.424	25	25	42	23	1056	119.1	5.64	7.37	25	0	1
FALSE	High	Master Protein	P61758	Prefoldin subunit 3 [OS=Homo sapiens]	0.001	21.408	41	9	24	8	197	22.6	7.11	13.62	9	0	0
FALSE	High	Master Protein	P00367	Glutamate dehydrogenase 1, mitochondrial [OS=Homo sapiens]	0.001	21.383	28	14	31	7	558	61.4	7.8	4.87	14	0	5
FALSE	High	Master Protein	Q13867	Bleomycin hydrolase [OS=Homo sapiens]	0.001	21.327	29	10	21	10	455	52.5	6.27	7.94	10	0	0
FALSE	High	Master Protein	O00425	Insulin-like growth factor 2 mRNA-binding protein 3 [OS=Homo sapiens]	0.001	21.261	25	13	30	8	579	63.7	8.87	4.6	13	0	1
FALSE	High	Master Protein	P61916	NPC intracellular cholesterol transporter 2 [OS=Homo sapiens]	0.001	21.228	46	5	14	5	151	16.6	7.65	14.81	5	0	0
FALSE	High	Master Protein	Q9H2U2	Inorganic pyrophosphatase 2, mitochondrial [OS=Homo sapiens]	0.001	21.222	25	8	35	6	334	37.9	7.39	33.49	8	0	0
FALSE	High	Master Protein	P46087	Probable 28S rRNA (cytosine(4447)-C(5))-methyltransferase [OS=Homo sapiens]	0.001	21.216	15	11	30	11	812	89.2	9.23	2.03	11	0	0
FALSE	High	Master Protein	P36957	Dihydrolipoyllysine-residue succinyltransferase component of 2-oxoglutarate dehydrogenase complex, mitochondrial [OS=Homo sapiens]	0.001	21.176	26	10	28	10	453	48.7	8.95	18.97	10	0	0
FALSE	High	Master Protein	P17516	Aldo-keto reductase family 1 member C4 [OS=Homo sapiens]	0.001	21.173	24	10	58	1	323	37	6.93	55.84	10	0	0
FALSE	High	Master Protein	P63000	Ras-related C3 botulinum toxin substrate 1 [OS=Homo sapiens]	0.001	21.166	46	11	46	5	192	21.4	8.5	33.37	11	0	3
FALSE	High	Master Protein	Q9NSE4	Isoleucine--tRNA ligase, mitochondrial [OS=Homo sapiens]	0.001	21.122	13	11	18	11	1012	113.7	7.2	6.45	11	0	0
FALSE	High	Master Protein	P02794	Ferritin heavy chain [OS=Homo sapiens]	0.001	21.094	50	6	23	6	183	21.2	5.55	18.27	6	0	0
FALSE	High	Master Protein	Q9UBE0	SUMO-activating enzyme subunit 1 [OS=Homo sapiens]	0.001	21.085	48	13	34	13	346	38.4	5.3	6.18	13	0	0
FALSE	High	Master Protein	Q7Z794	Keratin, type II cytoskeletal 1b [OS=Homo sapiens]	0.001	21.076	14	7	85	3	578	61.9	5.99	169.96	7	0	0
FALSE	High	Master Protein	Q15436	Protein transport protein Sec23A [OS=Homo sapiens]	0.001	21.057	20	11	27	8	765	86.1	7.08	11.52	11	0	0
FALSE	High	Master Protein	P52943	Cysteine-rich protein 2 [OS=Homo sapiens]	0.001	21.037	32	7	27	7	208	22.5	8.72	50.35	7	0	0
FALSE	High	Master Protein	P21281	V-type proton ATPase subunit B, brain isoform [OS=Homo sapiens]	0.001	21.027	21	8	17	5	511	56.5	5.81	6.96	8	0	0
FALSE	High	Master Protein	Q99536	Synaptic vesicle membrane protein VAT-1 homolog [OS=Homo sapiens]	0.001	20.994	34	11	48	10	393	41.9	6.29	19.4	11	0	1
FALSE	High	Master Protein	Q9Y6B6	GTP-binding protein SAR1b [OS=Homo sapiens]	0.001	20.991	51	7	37	4	198	22.4	6.11	18.44	7	0	0
FALSE	High	Master Protein	P30419	Glycylpeptide N-tetradecanoyltransferase 1 [OS=Homo sapiens]	0.001	20.923	29	12	28	10	496	56.8	7.8	13.48	12	0	2
FALSE	High	Master Protein	P61254	60S ribosomal protein L26 [OS=Homo sapiens]	0.001	20.917	39	11	111	10	145	17.2	10.55	98.57	11	0	1
FALSE	High	Master Protein	Q9NVA2	Septin-11 [OS=Homo sapiens]	0.001	20.907	33	13	46	6	429	49.4	6.81	17.91	13	0	3
FALSE	High	Master Protein	P04040	Catalase [OS=Homo sapiens]	0.001	20.875	23	9	23	9	527	59.7	7.39	9.3	9	0	0
FALSE	High	Master Protein	Q9UHB6	LIM domain and actin-binding protein 1 [OS=Homo sapiens]	0.001	20.842	25	17	37	17	759	85.2	6.84	33.95	17	0	0
FALSE	High	Master Protein	O75964	ATP synthase subunit g, mitochondrial [OS=Homo sapiens]	0.001	20.838	38	4	29	3	103	11.4	9.64	29.7	4	0	0
FALSE	High	Master Protein	Q96A33	PAT complex subunit CCDC47 [OS=Homo sapiens]	0.001	20.838	35	13	27	13	483	55.8	4.87	9.18	13	0	0
FALSE	High	Master Protein	Q04756	Hepatocyte growth factor activator [OS=Homo sapiens]	0.001	20.831	12	6	28	6	655	70.6	7.24	47.69	6	0	0
FALSE	High	Master Protein	Q08752	Peptidyl-prolyl cis-trans isomerase D [OS=Homo sapiens]	0.001	20.812	29	12	64	10	370	40.7	7.21	64.41	12	0	0
FALSE	High	Master Protein	Q15631	Translin [OS=Homo sapiens]	0.001	20.77	28	6	37	6	228	26.2	6.44	55.77	6	0	0
FALSE	High	Master Protein	O60749	Sorting nexin-2 [OS=Homo sapiens]	0.001	20.724	25	12	28	9	519	58.4	5.12	10.9	12	0	2
FALSE	High	Master Protein	P14678	Small nuclear ribonucleoprotein-associated proteins B and B' [OS=Homo sapiens]	0.001	20.704	53	10	75	10	240	24.6	11.19	65.33	10	0	0
FALSE	High	Master Protein	O14745	Na(+)/H(+) exchange regulatory cofactor NHE-RF1 [OS=Homo sapiens]	0.001	20.687	42	14	36	14	358	38.8	5.77	23.3	14	0	0
FALSE	High	Master Protein	P46926	Glucosamine-6-phosphate isomerase 1 [OS=Homo sapiens]	0.001	20.676	50	11	33	7	289	32.6	6.92	21.39	11	0	3
FALSE	High	Master Protein	Q9BUJ2	Heterogeneous nuclear ribonucleoprotein U-like protein 1 [OS=Homo sapiens]	0.001	20.637	16	13	30	12	856	95.7	6.92	25.54	13	0	0
FALSE	High	Master Protein	P30049	ATP synthase subunit delta, mitochondrial [OS=Homo sapiens]	0.001	20.628	41	4	21	3	168	17.5	5.49	23.9	4	0	0
FALSE	High	Master Protein	P23193	Transcription elongation factor A protein 1 [OS=Homo sapiens]	0.001	20.622	46	11	22	10	301	33.9	8.38	10.33	11	0	0
FALSE	High	Master Protein	Q9H3K6	BolA-like protein 2 [OS=Homo sapiens]	0.001	20.595	66	5	52	5	86	10.1	6.52	101.66	5	0	0
FALSE	High	Master Protein	Q8N163	Cell cycle and apoptosis regulator protein 2 [OS=Homo sapiens]	0.001	20.586	19	13	25	13	923	102.8	5.22	4.45	13	0	0
FALSE	High	Master Protein	P22059	Oxysterol-binding protein 1 [OS=Homo sapiens]	0.001	20.451	19	11	18	10	807	89.4	7.3	8.87	11	0	1
FALSE	High	Master Protein	Q9Y3B3	Transmembrane emp24 domain-containing protein 7 [OS=Homo sapiens]	0.001	20.443	34	7	29	7	224	25.2	6.89	24.53	7	0	0
FALSE	High	Master Protein	Q9UKY7	Protein CDV3 homolog [OS=Homo sapiens]	0.001	20.378	61	9	24	9	258	27.3	6.4	8.29	9	0	0
FALSE	High	Master Protein	P50416	Carnitine O-palmitoyltransferase 1, liver isoform [OS=Homo sapiens]	0.001	20.364	18	12	21	12	773	88.3	8.65	15.4	12	0	0
FALSE	High	Master Protein	Q9UKV3	Apoptotic chromatin condensation inducer in the nucleus [OS=Homo sapiens]	0.001	20.299	6	8	19	8	1341	151.8	6.43	15.49	8	0	0
FALSE	High	Master Protein	Q9UII2	ATPase inhibitor, mitochondrial [OS=Homo sapiens]	0.001	20.246	25	5	42	5	106	12.2	9.35	30.36	5	0	0
FALSE	High	Master Protein	Q96P70	Importin-9 [OS=Homo sapiens]	0.001	20.237	14	9	21	9	1041	115.9	4.81	15.1	9	0	0
FALSE	High	Master Protein	Q15404	Ras suppressor protein 1 [OS=Homo sapiens]	0.001	20.22	40	9	27	9	277	31.5	8.65	21.76	9	0	0
FALSE	High	Master Protein	P83916	Chromobox protein homolog 1 [OS=Homo sapiens]	0.001	20.218	35	6	25	5	185	21.4	4.93	16.07	6	0	0
FALSE	High	Master Protein	Q9GZZ1	N-alpha-acetyltransferase 50 [OS=Homo sapiens]	0.001	20.217	45	7	25	7	169	19.4	8.81	18.49	7	0	0
FALSE	High	Master Protein	O95816	BAG family molecular chaperone regulator 2 [OS=Homo sapiens]	0.001	20.165	38	8	19	7	211	23.8	6.7	17.64	8	0	0
FALSE	High	Master Protein	O15143	Actin-related protein 2/3 complex subunit 1B [OS=Homo sapiens]	0.001	20.142	27	9	30	8	372	40.9	8.35	9.49	9	0	1
FALSE	High	Master Protein	P51153	Ras-related protein Rab-13 [OS=Homo sapiens]	0.001	20.135	33	7	31	5	203	22.8	9.19	32.21	7	0	0
FALSE	High	Master Protein	P62857	40S ribosomal protein S28 [OS=Homo sapiens]	0.001	20.099	46	3	51	3	69	7.8	10.7	63.24	3	0	0
FALSE	High	Master Protein	P61201	COP9 signalosome complex subunit 2 [OS=Homo sapiens]	0.001	20.071	36	12	23	12	443	51.6	5.53	4.87	12	0	0
FALSE	High	Master Protein	Q6PKG0	La-related protein 1 [OS=Homo sapiens]	0.001	20.048	14	11	25	10	1096	123.4	8.82	13.37	11	0	0
FALSE	High	Master Protein	Q6NVV1	Putative 60S ribosomal protein L13a protein RPL13AP3 [OS=Homo sapiens]	0.001	20.043	39	4	41	1	102	12.1	10.76	49.96	4	0	0
FALSE	High	Master Protein	O60313	Dynamin-like 120 kDa protein, mitochondrial [OS=Homo sapiens]	0.001	20.039	21	16	31	16	960	111.6	7.87	2.05	16	0	0
FALSE	High	Master Protein	O95861	3'(2'),5'-bisphosphate nucleotidase 1 [OS=Homo sapiens]	0.001	20.016	50	12	36	11	308	33.4	5.69	8.66	12	0	1
FALSE	High	Master Protein	P06730	Eukaryotic translation initiation factor 4E [OS=Homo sapiens]	0.001	20	36	9	34	7	217	25.1	6.15	36.98	9	0	2
FALSE	High	Master Protein	P17931	Galectin-3 [OS=Homo sapiens]	0.001	19.964	31	7	25	7	250	26.1	8.56	23.08	7	0	0
FALSE	High	Master Protein	Q9NVP1	ATP-dependent RNA helicase DDX18 [OS=Homo sapiens]	0.001	19.956	30	15	25	14	670	75.4	9.5	2.57	15	0	0
FALSE	High	Master Protein	P28072	Proteasome subunit beta type-6 [OS=Homo sapiens]	0.001	19.941	37	6	39	6	239	25.3	4.92	31.09	6	0	0
FALSE	High	Master Protein	Q96HY6	DDRGK domain-containing protein 1 [OS=Homo sapiens]	0.001	19.835	27	6	14	6	314	35.6	5.12	9.82	6	0	0
FALSE	High	Master Protein	Q08380	Galectin-3-binding protein [OS=Homo sapiens]	0.001	19.83	14	7	17	7	585	65.3	5.27	13.77	7	0	0
FALSE	High	Master Protein	P35237	Serpin B6 [OS=Homo sapiens]	0.001	19.779	51	11	27	11	376	42.6	5.27	5.05	11	0	0
FALSE	High	Master Protein	Q5SSJ5	Heterochromatin protein 1-binding protein 3 [OS=Homo sapiens]	0.001	19.707	21	10	21	10	553	61.2	9.67	8.8	10	0	0
FALSE	High	Master Protein	P30405	Peptidyl-prolyl cis-trans isomerase F, mitochondrial [OS=Homo sapiens]	0.001	19.705	41	9	76	6	207	22	9.38	89.62	9	0	1
FALSE	High	Master Protein	P09525	Annexin A4 [OS=Homo sapiens]	0.001	19.686	37	12	52	10	319	35.9	6.13	23.66	12	0	0
FALSE	High	Master Protein	O94788	Retinal dehydrogenase 2 [OS=Homo sapiens]	0.001	19.612	22	9	17	8	518	56.7	6.05	4.08	9	0	1
FALSE	High	Master Protein	P53999	Activated RNA polymerase II transcriptional coactivator p15 [OS=Homo sapiens]	0.001	19.599	43	6	42	6	127	14.4	9.6	38.56	6	0	0
FALSE	High	Master Protein	Q6P5R6	60S ribosomal protein L22-like 1 [OS=Homo sapiens]	0.001	19.592	45	5	39	5	122	14.6	9.38	54.32	5	0	0
FALSE	High	Master Protein	P61956	Small ubiquitin-related modifier 2 [OS=Homo sapiens]	0.001	19.558	36	4	57	1	95	10.9	5.5	93.29	4	0	0
FALSE	High	Master Protein	P61619	Protein transport protein Sec61 subunit alpha isoform 1 [OS=Homo sapiens]	0.001	19.543	15	5	23	4	476	52.2	8.06	24.61	5	0	1
FALSE	High	Master Protein	Q9P035	Very-long-chain (3R)-3-hydroxyacyl-CoA dehydratase 3 [OS=Homo sapiens]	0.001	19.457	31	10	34	10	362	43.1	8.94	21.42	10	0	0
FALSE	High	Master Protein	P58546	Myotrophin [OS=Homo sapiens]	0.001	19.455	58	6	34	6	118	12.9	5.52	42.91	6	0	0
FALSE	High	Master Protein	P22492	Histone H1t [OS=Homo sapiens]	0.001	19.343	19	4	41	2	207	22	11.71	72.96	4	0	0
FALSE	High	Master Protein	Q14696	LRP chaperone MESD [OS=Homo sapiens]	0.001	19.245	37	8	28	8	234	26.1	7.78	6.53	8	0	0
FALSE	High	Master Protein	Q96PK6	RNA-binding protein 14 [OS=Homo sapiens]	0.001	19.202	18	11	27	11	669	69.4	9.67	5.58	11	0	0
FALSE	High	Master Protein	P13674	Prolyl 4-hydroxylase subunit alpha-1 [OS=Homo sapiens]	0.001	19.144	22	10	24	10	534	61	6.01	17.66	10	0	0
FALSE	High	Master Protein	Q13257	Mitotic spindle assembly checkpoint protein MAD2A [OS=Homo sapiens]	0.001	19.13	46	8	24	8	205	23.5	5.08	25.79	8	0	0
FALSE	High	Master Protein	Q9NS69	Mitochondrial import receptor subunit TOM22 homolog [OS=Homo sapiens]	0.001	19.123	54	4	22	4	142	15.5	4.34	17.22	4	0	0
FALSE	High	Master Protein	Q15427	Splicing factor 3B subunit 4 [OS=Homo sapiens]	0.001	19.122	17	4	9	4	424	44.4	8.56	11.25	4	0	0
FALSE	High	Master Protein	Q13642	Four and a half LIM domains protein 1 [OS=Homo sapiens]	0.001	19.115	29	9	18	9	323	36.2	8.97	21.26	9	0	0
FALSE	High	Master Protein	O14579	Coatomer subunit epsilon [OS=Homo sapiens]	0.001	19.082	30	8	30	8	308	34.5	5.12	34.22	8	0	0
FALSE	High	Master Protein	Q9HDC9	Adipocyte plasma membrane-associated protein [OS=Homo sapiens]	0.001	19.075	34	11	40	11	416	46.5	6.16	14.78	11	0	0
FALSE	High	Master Protein	O95881	Thioredoxin domain-containing protein 12 [OS=Homo sapiens]	0.001	19.032	42	7	30	7	172	19.2	5.4	30.23	7	0	0
FALSE	High	Master Protein	P07205	Phosphoglycerate kinase 2 [OS=Homo sapiens]	0.001	19.006	28	10	94	5	417	44.8	8.54	136.65	10	0	0
FALSE	High	Master Protein	Q9UNZ2	NSFL1 cofactor p47 [OS=Homo sapiens]	0.001	18.969	42	10	19	10	370	40.5	5.1	20.27	10	0	0
FALSE	High	Master Protein	Q6IBS0	Twinfilin-2 [OS=Homo sapiens]	0.001	18.942	43	12	29	8	349	39.5	6.84	18.58	12	0	0
FALSE	High	Master Protein	P35613	Basigin [OS=Homo sapiens]	0.001	18.935	30	9	27	9	385	42.2	5.66	16.45	9	0	0
FALSE	High	Master Protein	Q9NX40	OCIA domain-containing protein 1 [OS=Homo sapiens]	0.001	18.924	29	6	14	6	245	27.6	7.49	19.23	6	0	0
FALSE	High	Master Protein	P08579	U2 small nuclear ribonucleoprotein B'' [OS=Homo sapiens]	0.001	18.902	46	9	40	7	225	25.5	9.72	48.94	9	0	0
FALSE	High	Master Protein	P35244	Replication protein A 14 kDa subunit [OS=Homo sapiens]	0.001	18.899	59	4	26	4	121	13.6	5.08	40.96	4	0	0
FALSE	High	Master Protein	Q8WXX5	DnaJ homolog subfamily C member 9 [OS=Homo sapiens]	0.001	18.883	40	8	20	8	260	29.9	5.73	14.11	8	0	0
FALSE	High	Master Protein	Q9BRA2	Thioredoxin domain-containing protein 17 [OS=Homo sapiens]	0.001	18.875	49	8	76	8	123	13.9	5.52	55.58	8	0	0
FALSE	High	Master Protein	P05452	Tetranectin [OS=Homo sapiens]	0.001	18.832	39	6	36	6	202	22.5	5.67	47.76	6	0	0
FALSE	High	Master Protein	O43865	S-adenosylhomocysteine hydrolase-like protein 1 [OS=Homo sapiens]	0.001	18.817	20	11	32	5	530	58.9	6.89	30.76	11	0	3
FALSE	High	Master Protein	Q96SI9	Spermatid perinuclear RNA-binding protein [OS=Homo sapiens]	0.001	18.757	18	9	30	5	672	73.6	8.72	10.23	9	0	0
FALSE	High	Master Protein	P82970	High mobility group nucleosome-binding domain-containing protein 5 [OS=Homo sapiens]	0.001	18.75	33	10	15	10	282	31.5	4.55	9.44	10	0	0
FALSE	High	Master Protein	P02788	Lactotransferrin [OS=Homo sapiens]	0.001	18.74	17	9	118	9	710	78.1	8.12	213.38	9	0	0
FALSE	High	Master Protein	Q96FJ2	Dynein light chain 2, cytoplasmic [OS=Homo sapiens]	0.001	18.729	52	6	40	1	89	10.3	7.37	55.66	6	0	0
FALSE	High	Master Protein	Q9GZT3	SRA stem-loop-interacting RNA-binding protein, mitochondrial [OS=Homo sapiens]	0.001	18.702	50	6	21	6	109	12.3	10.24	22.74	6	0	0
FALSE	High	Master Protein	Q5TEC6	Histone H3-7 [OS=Homo sapiens]	0.001	18.69	46	11	180	2	136	15.4	11.27	211.03	11	0	0
FALSE	High	Master Protein	P04179	Superoxide dismutase [Mn], mitochondrial [OS=Homo sapiens]	0.001	18.683	39	7	34	7	222	24.7	8.25	24.3	7	0	0
FALSE	High	Master Protein	Q9UG63	ATP-binding cassette sub-family F member 2 [OS=Homo sapiens]	0.001	18.668	17	11	36	11	623	71.2	7.37	17.36	11	0	0
FALSE	High	Master Protein	A0A3B3IRV3	Malignant T-cell-amplified sequence 2 [OS=Homo sapiens]	0.001	18.664	48	6	19	1	181	20.3	9.01	16.59	6	0	0
FALSE	High	Master Protein	Q8WZ42	Titin [OS=Homo sapiens]	0.001	18.657	8	204	345	197	34350	3813.7	6.35	41.54	204	0	4
FALSE	High	Master Protein	P30837	Aldehyde dehydrogenase X, mitochondrial [OS=Homo sapiens]	0.001	18.608	19	7	15	6	517	57.2	6.99	2.43	7	0	0
FALSE	High	Master Protein	P17661	Desmin [OS=Homo sapiens]	0.001	18.591	9	6	73	1	470	53.5	5.27	112.94	6	0	0
FALSE	High	Master Protein	P14324	Farnesyl pyrophosphate synthase [OS=Homo sapiens]	0.001	18.577	25	11	47	11	419	48.2	6.15	12.15	11	0	0
FALSE	High	Master Protein	Q9Y3U8	60S ribosomal protein L36 [OS=Homo sapiens]	0.001	18.566	47	8	51	7	105	12.2	11.59	54.64	8	0	1
FALSE	High	Master Protein	P43358	Melanoma-associated antigen 4 [OS=Homo sapiens]	0.001	18.559	23	9	25	6	317	34.9	4.69	32.75	9	0	3
FALSE	High	Master Protein	P06703	Protein S100-A6 [OS=Homo sapiens]	0.001	18.558	66	6	93	6	90	10.2	5.48	139.48	6	0	0
FALSE	High	Master Protein	Q96K17	Transcription factor BTF3 homolog 4 [OS=Homo sapiens]	0.001	18.542	47	7	27	4	158	17.3	6.35	25.57	7	0	0
FALSE	High	Master Protein	Q96D15	Reticulocalbin-3 [OS=Homo sapiens]	0.001	18.496	20	4	13	4	328	37.5	4.89	22.9	4	0	0
FALSE	High	Master Protein	O75844	CAAX prenyl protease 1 homolog [OS=Homo sapiens]	0.001	18.493	17	7	13	7	475	54.8	7.49	14.35	7	0	0
FALSE	High	Master Protein	P54725	UV excision repair protein RAD23 homolog A [OS=Homo sapiens]	0.001	18.478	25	9	35	6	363	39.6	4.58	40.46	9	0	0
FALSE	High	Master Protein	P60903	Protein S100-A10 [OS=Homo sapiens]	0.001	18.448	72	7	31	7	97	11.2	7.37	32.13	7	0	0
FALSE	High	Master Protein	Q09161	Nuclear cap-binding protein subunit 1 [OS=Homo sapiens]	0.001	18.424	10	6	16	6	790	91.8	6.43	6.57	6	0	0
FALSE	High	Master Protein	P02511	Alpha-crystallin B chain [OS=Homo sapiens]	0.001	18.361	53	8	24	8	175	20.1	7.33	30.73	8	0	0
FALSE	High	Master Protein	Q16831	Uridine phosphorylase 1 [OS=Homo sapiens]	0.001	18.301	32	8	22	8	310	33.9	7.88	19.91	8	0	0
FALSE	High	Master Protein	O00159	Unconventional myosin-Ic [OS=Homo sapiens]	0.001	18.226	16	14	19	12	1063	121.6	9.41	4.16	14	0	2
FALSE	High	Master Protein	Q16718	NADH dehydrogenase [ubiquinone] 1 alpha subcomplex subunit 5 [OS=Homo sapiens]	0.001	18.19	69	6	34	6	116	13.5	5.99	11.21	6	0	0
FALSE	High	Master Protein	P29144	Tripeptidyl-peptidase 2 [OS=Homo sapiens]	0.001	18.175	18	14	29	14	1249	138.3	6.32	4.33	14	0	0
FALSE	High	Master Protein	Q15843	NEDD8 [OS=Homo sapiens]	0.001	18.172	75	9	62	8	81	9.1	8.43	78.2	9	0	1
FALSE	High	Master Protein	P68400	Casein kinase II subunit alpha [OS=Homo sapiens]	0.001	18.168	21	7	29	6	391	45.1	7.74	28.84	7	0	0
FALSE	High	Master Protein	P04004	Vitronectin [OS=Homo sapiens]	0.001	18.088	6	3	57	3	478	54.3	5.8	93.3	3	0	0
FALSE	High	Master Protein	P61163	Alpha-centractin [OS=Homo sapiens]	0.001	18.083	25	8	31	6	376	42.6	6.64	25.75	8	0	1
FALSE	High	Master Protein	Q9HC38	Glyoxalase domain-containing protein 4 [OS=Homo sapiens]	0.001	18.035	47	11	37	11	313	34.8	5.6	12.93	11	0	0
FALSE	High	Master Protein	Q01650	Large neutral amino acids transporter small subunit 1 [OS=Homo sapiens]	0.001	18.024	11	5	18	4	507	55	7.72	23.61	5	0	0
FALSE	High	Master Protein	P35659	Protein DEK [OS=Homo sapiens]	0.001	17.984	27	11	35	11	375	42.6	8.56	16.23	11	0	0
FALSE	High	Master Protein	P52788	Spermine synthase [OS=Homo sapiens]	0.001	17.965	36	8	21	8	366	41.2	5.02	4.29	8	0	0
FALSE	High	Master Protein	P61081	NEDD8-conjugating enzyme Ubc12 [OS=Homo sapiens]	0.001	17.952	43	8	45	8	183	20.9	7.69	29.96	8	0	0
FALSE	High	Master Protein	P05114	Non-histone chromosomal protein HMG-14 [OS=Homo sapiens]	0.001	17.917	40	4	26	4	100	10.7	9.6	35.57	4	0	0
FALSE	High	Master Protein	P62854	40S ribosomal protein S26 [OS=Homo sapiens]	0.001	17.86	37	4	57	4	115	13	11	98.94	4	0	0
FALSE	High	Master Protein	P25685	DnaJ homolog subfamily B member 1 [OS=Homo sapiens]	0.001	17.831	36	11	26	10	340	38	8.63	4.99	11	0	1
FALSE	High	Master Protein	Q08257	Quinone oxidoreductase [OS=Homo sapiens]	0.001	17.82	27	8	44	8	329	35.2	8.44	18.8	8	0	0
FALSE	High	Master Protein	Q14166	Tubulin--tyrosine ligase-like protein 12 [OS=Homo sapiens]	0.001	17.812	18	9	24	9	644	74.4	5.53	21.27	9	0	0
FALSE	High	Master Protein	Q9UBT2	SUMO-activating enzyme subunit 2 [OS=Homo sapiens]	0.001	17.772	26	15	24	15	640	71.2	5.29	5.45	15	0	0
FALSE	High	Master Protein	P30838	Aldehyde dehydrogenase, dimeric NADP-preferring [OS=Homo sapiens]	0.001	17.759	9	3	73	3	453	50.4	6.54	115.23	3	0	0
FALSE	High	Master Protein	Q13564	NEDD8-activating enzyme E1 regulatory subunit [OS=Homo sapiens]	0.001	17.755	19	8	20	8	534	60.2	5.4	6.39	8	0	0
FALSE	High	Master Protein	Q15121	Astrocytic phosphoprotein PEA-15 [OS=Homo sapiens]	0.001	17.74	50	6	17	6	130	15	5.02	13.35	6	0	0
FALSE	High	Master Protein	O94826	Mitochondrial import receptor subunit TOM70 [OS=Homo sapiens]	0.001	17.723	25	12	27	12	608	67.4	7.12	14.94	12	0	0
FALSE	High	Master Protein	P62837	Ubiquitin-conjugating enzyme E2 D2 [OS=Homo sapiens]	0.001	17.72	45	5	27	5	147	16.7	7.83	41.79	5	0	0
FALSE	High	Master Protein	P05546	Heparin cofactor 2 [OS=Homo sapiens]	0.001	17.702	16	9	60	9	499	57	6.9	64.71	9	0	0
FALSE	High	Master Protein	O95777	U6 snRNA-associated Sm-like protein LSm8 [OS=Homo sapiens]	0.001	17.674	79	5	18	5	96	10.4	4.48	18.99	5	0	0
FALSE	High	Master Protein	P37268	Squalene synthase [OS=Homo sapiens]	0.001	17.669	18	5	11	5	417	48.1	6.54	14.1	5	0	0
FALSE	High	Master Protein	Q9UL25	Ras-related protein Rab-21 [OS=Homo sapiens]	0.001	17.664	53	10	27	9	225	24.3	7.94	4.05	10	0	1
FALSE	High	Master Protein	P55854	Small ubiquitin-related modifier 3 [OS=Homo sapiens]	0.001	17.622	32	4	47	1	103	11.6	5.49	58.83	4	0	3
FALSE	High	Master Protein	O94776	Metastasis-associated protein MTA2 [OS=Homo sapiens]	0.001	17.565	21	13	24	10	668	75	9.66	6.89	13	0	1
FALSE	High	Master Protein	P42677	40S ribosomal protein S27 [OS=Homo sapiens]	0.001	17.55	38	3	39	1	84	9.5	9.45	66.01	3	0	3
FALSE	High	Master Protein	O00151	PDZ and LIM domain protein 1 [OS=Homo sapiens]	0.001	17.529	22	6	15	6	329	36	7.02	9.34	6	0	0
FALSE	High	Master Protein	O60888	Protein CutA [OS=Homo sapiens]	0.001	17.526	29	5	22	4	179	19.1	5.5	22.18	5	0	0
FALSE	High	Master Protein	Q9BY32	Inosine triphosphate pyrophosphatase [OS=Homo sapiens]	0.001	17.522	43	7	23	7	194	21.4	5.66	9.99	7	0	0
FALSE	High	Master Protein	Q99584	Protein S100-A13 [OS=Homo sapiens]	0.001	17.509	49	6	35	6	98	11.5	6.16	62.52	6	0	0
FALSE	High	Master Protein	Q9NRW1	Ras-related protein Rab-6B [OS=Homo sapiens]	0.001	17.488	40	9	39	2	208	23.4	5.53	38.02	9	0	0
FALSE	High	Master Protein	Q12904	Aminoacyl tRNA synthase complex-interacting multifunctional protein 1 [OS=Homo sapiens]	0.001	17.462	53	15	39	14	312	34.3	8.43	6	15	0	0
FALSE	High	Master Protein	P84090	Enhancer of rudimentary homolog [OS=Homo sapiens]	0.001	17.446	46	5	51	5	104	12.3	5.92	79.2	5	0	0
FALSE	High	Master Protein	Q9UKD2	mRNA turnover protein 4 homolog [OS=Homo sapiens]	0.001	17.385	49	10	22	10	239	27.5	8.29	7.54	10	0	0
FALSE	High	Master Protein	O95497	Pantetheinase [OS=Homo sapiens]	0.001	17.373	11	5	41	4	513	57	5.55	63.46	5	0	0
FALSE	High	Master Protein	Q9UHV9	Prefoldin subunit 2 [OS=Homo sapiens]	0.001	17.326	51	7	35	7	154	16.6	6.58	24.92	7	0	0
FALSE	High	Master Protein	P14735	Insulin-degrading enzyme [OS=Homo sapiens]	0.001	17.26	19	14	39	14	1019	117.9	6.61	9.59	14	0	0
FALSE	High	Master Protein	Q9Y295	Developmentally-regulated GTP-binding protein 1 [OS=Homo sapiens]	0.001	17.228	22	7	19	6	367	40.5	8.9	3.4	7	0	1
FALSE	High	Master Protein	Q96A08	Histone H2B type 1-A [OS=Homo sapiens]	0.001	17.22	55	7	141	2	127	14.2	10.32	232.69	7	0	0
FALSE	High	Master Protein	P50897	Palmitoyl-protein thioesterase 1 [OS=Homo sapiens]	0.001	17.173	27	5	17	5	306	34.2	6.52	14.8	5	0	0
FALSE	High	Master Protein	Q9HAV4	Exportin-5 [OS=Homo sapiens]	0.001	17.17	12	9	12	9	1204	136.2	5.8	3.03	9	0	0
FALSE	High	Master Protein	P19367	Hexokinase-1 [OS=Homo sapiens]	0.001	17.135	19	16	47	15	917	102.4	6.8	4.42	16	0	1
FALSE	High	Master Protein	Q14151	Scaffold attachment factor B2 [OS=Homo sapiens]	0.001	17.088	10	9	30	3	953	107.4	6.16	17.62	9	0	0
FALSE	High	Master Protein	P60866	40S ribosomal protein S20 [OS=Homo sapiens]	0.001	17.017	39	7	97	6	119	13.4	9.94	132.37	7	0	0
FALSE	High	Master Protein	Q9BPW8	Protein NipSnap homolog 1 [OS=Homo sapiens]	0.001	17.013	41	8	29	7	284	33.3	9.31	15.98	8	0	1
FALSE	High	Master Protein	Q14126	Desmoglein-2 [OS=Homo sapiens]	0.001	16.972	16	13	24	13	1118	122.2	5.24	6.59	13	0	0
FALSE	High	Master Protein	P63173	60S ribosomal protein L38 [OS=Homo sapiens]	0.001	16.947	47	5	46	4	70	8.2	10.1	60.79	5	0	0
FALSE	High	Master Protein	P62314	Small nuclear ribonucleoprotein Sm D1 [OS=Homo sapiens]	0.001	16.927	32	3	20	3	119	13.3	11.56	37.28	3	0	0
FALSE	High	Master Protein	Q9P0M6	Core histone macro-H2A.2 [OS=Homo sapiens]	0.001	16.918	23	6	35	4	372	40	9.69	50.84	6	0	0
FALSE	High	Master Protein	Q08J23	RNA cytosine C(5)-methyltransferase NSUN2 [OS=Homo sapiens]	0.001	16.855	16	10	17	10	767	86.4	6.77	5.77	10	0	0
FALSE	High	Master Protein	Q9BZK3	Putative nascent polypeptide-associated complex subunit alpha-like protein [OS=Homo sapiens]	0.001	16.843	13	2	17	1	213	23.3	4.59	31.99	2	0	0
FALSE	High	Master Protein	Q96HS1	Serine/threonine-protein phosphatase PGAM5, mitochondrial [OS=Homo sapiens]	0.001	16.825	39	10	22	9	289	32	8.68	6.66	10	0	0
FALSE	High	Master Protein	Q14011	Cold-inducible RNA-binding protein [OS=Homo sapiens]	0.001	16.825	42	7	24	7	172	18.6	9.51	33.41	7	0	0
FALSE	High	Master Protein	P42126	Enoyl-CoA delta isomerase 1, mitochondrial [OS=Homo sapiens]	0.001	16.791	23	5	30	5	302	32.8	8.54	19.07	5	0	0
FALSE	High	Master Protein	Q01081	Splicing factor U2AF 35 kDa subunit [OS=Homo sapiens]	0.001	16.787	34	6	17	6	240	27.9	8.81	18.24	6	0	0
FALSE	High	Master Protein	Q9BX68	Adenosine 5'-monophosphoramidase HINT2 [OS=Homo sapiens]	0.001	16.758	37	4	13	4	163	17.2	9.16	23.76	4	0	0
FALSE	High	Master Protein	P14136	Glial fibrillary acidic protein [OS=Homo sapiens]	0.001	16.721	16	6	85	3	432	49.9	5.52	134.57	6	0	0
FALSE	High	Master Protein	Q7L576	Cytoplasmic FMR1-interacting protein 1 [OS=Homo sapiens]	0.001	16.684	13	11	20	7	1253	145.1	6.9	10.86	11	0	0
FALSE	High	Master Protein	Q9UBX3	Mitochondrial dicarboxylate carrier [OS=Homo sapiens]	0.001	16.662	40	7	13	7	287	31.3	9.54	10.32	7	0	0
FALSE	High	Master Protein	Q9UJU6	Drebrin-like protein [OS=Homo sapiens]	0.001	16.613	32	10	24	10	430	48.2	5.05	13.33	10	0	0
FALSE	High	Master Protein	Q7Z6Z7	E3 ubiquitin-protein ligase HUWE1 [OS=Homo sapiens]	0.001	16.595	8	26	29	26	4374	481.6	5.22	7.5	26	0	0
FALSE	High	Master Protein	P51580	Thiopurine S-methyltransferase [OS=Homo sapiens]	0.001	16.593	34	8	17	8	245	28.2	6.23	12.69	8	0	0
FALSE	High	Master Protein	Q14258	E3 ubiquitin/ISG15 ligase TRIM25 [OS=Homo sapiens]	0.001	16.528	16	8	13	8	630	70.9	8.09	10.01	8	0	0
FALSE	High	Master Protein	P43034	Platelet-activating factor acetylhydrolase IB subunit beta [OS=Homo sapiens]	0.001	16.5	38	11	32	10	410	46.6	7.37	9.26	11	0	0
FALSE	High	Master Protein	P11233	Ras-related protein Ral-A [OS=Homo sapiens]	0.001	16.442	48	7	11	7	206	23.6	7.11	4.7	7	0	0
FALSE	High	Master Protein	O15260	Surfeit locus protein 4 [OS=Homo sapiens]	0.001	16.42	19	5	21	5	269	30.4	7.78	31.19	5	0	0
FALSE	High	Master Protein	Q1KMD3	Heterogeneous nuclear ribonucleoprotein U-like protein 2 [OS=Homo sapiens]	0.001	16.399	19	15	34	15	747	85.1	4.91	0	15	0	0
FALSE	High	Master Protein	P42771	Cyclin-dependent kinase inhibitor 2A [OS=Homo sapiens]	0.001	16.337	26	3	20	3	156	16.5	5.81	30.34	3	0	0
FALSE	High	Master Protein	Q9HB07	MYG1 exonuclease [OS=Homo sapiens]	0.001	16.31	26	9	13	9	376	42.5	6.77	4.2	9	0	0
FALSE	High	Master Protein	Q14CN4	Keratin, type II cytoskeletal 72 [OS=Homo sapiens]	0.001	16.274	21	11	35	5	511	55.8	6.89	37.26	11	0	0
FALSE	High	Master Protein	Q9NYL9	Tropomodulin-3 [OS=Homo sapiens]	0.001	16.167	20	5	13	4	352	39.6	5.19	14.34	5	0	0
FALSE	High	Master Protein	P28482	Mitogen-activated protein kinase 1 [OS=Homo sapiens]	0.001	16.141	39	13	41	8	360	41.4	6.98	28.94	13	0	1
FALSE	High	Master Protein	Q15041	ADP-ribosylation factor-like protein 6-interacting protein 1 [OS=Homo sapiens]	0.001	16.128	24	4	19	3	203	23.3	9.32	9.1	4	0	0
FALSE	High	Master Protein	O43423	Acidic leucine-rich nuclear phosphoprotein 32 family member C [OS=Homo sapiens]	0.001	16.126	21	4	24	2	234	26.7	4.21	31.47	4	0	0
FALSE	High	Master Protein	O60832	H/ACA ribonucleoprotein complex subunit DKC1 [OS=Homo sapiens]	0.001	16.117	26	9	16	9	514	57.6	9.42	2.86	9	0	0
FALSE	High	Master Protein	P61923	Coatomer subunit zeta-1 [OS=Homo sapiens]	0.001	16.092	34	5	26	5	177	20.2	4.81	23.92	5	0	0
FALSE	High	Master Protein	P15927	Replication protein A 32 kDa subunit [OS=Homo sapiens]	0.001	16.077	53	9	20	9	270	29.2	6.15	21.15	9	0	0
FALSE	High	Master Protein	P61513	60S ribosomal protein L37a [OS=Homo sapiens]	0.001	16.062	55	6	33	5	92	10.3	10.43	36.03	6	0	1
FALSE	High	Master Protein	O95292	Vesicle-associated membrane protein-associated protein B/C [OS=Homo sapiens]	0.001	16.052	40	7	27	6	243	27.2	7.3	8.55	7	0	0
FALSE	High	Master Protein	P49458	Signal recognition particle 9 kDa protein [OS=Homo sapiens]	0.001	16.032	42	4	41	4	86	10.1	7.97	48.6	4	0	0
FALSE	High	Master Protein	Q969H8	Myeloid-derived growth factor [OS=Homo sapiens]	0.001	16.027	39	8	42	8	173	18.8	6.68	37.11	8	0	0
FALSE	High	Master Protein	O43324	Eukaryotic translation elongation factor 1 epsilon-1 [OS=Homo sapiens]	0.001	15.962	55	6	20	6	174	19.8	8.54	11.36	6	0	0
FALSE	High	Master Protein	P52566	Rho GDP-dissociation inhibitor 2 [OS=Homo sapiens]	0.001	15.947	45	6	11	6	201	23	5.21	13.19	6	0	0
FALSE	High	Master Protein	Q92769	Histone deacetylase 2 [OS=Homo sapiens]	0.001	15.926	37	13	30	8	488	55.3	5.91	9.1	13	0	0
FALSE	High	Master Protein	P67870	Casein kinase II subunit beta [OS=Homo sapiens]	0.001	15.914	36	6	18	6	215	24.9	5.55	18.93	6	0	0
FALSE	High	Master Protein	P30566	Adenylosuccinate lyase [OS=Homo sapiens]	0.001	15.872	35	13	47	13	484	54.9	7.11	4.28	13	0	0
FALSE	High	Master Protein	Q12765	Secernin-1 [OS=Homo sapiens]	0.001	15.845	20	9	24	9	414	46.4	4.75	7.57	9	0	0
FALSE	High	Master Protein	O60684	Importin subunit alpha-7 [OS=Homo sapiens]	0.001	15.835	21	9	17	4	536	60	4.98	8.75	9	0	3
FALSE	High	Master Protein	Q9NZ45	CDGSH iron-sulfur domain-containing protein 1 [OS=Homo sapiens]	0.001	15.801	44	4	13	4	108	12.2	9.09	18.35	4	0	0
FALSE	High	Master Protein	P12532	Creatine kinase U-type, mitochondrial [OS=Homo sapiens]	0.001	15.8	21	10	28	6	417	47	8.34	13.44	10	0	1
FALSE	High	Master Protein	Q04446	1,4-alpha-glucan-branching enzyme [OS=Homo sapiens]	0.001	15.797	16	11	20	11	702	80.4	6.32	6.53	11	0	0
FALSE	High	Master Protein	Q9H910	Jupiter microtubule associated homolog 2 [OS=Homo sapiens]	0.001	15.775	53	8	27	8	190	20.1	9.26	16.88	8	0	0
FALSE	High	Master Protein	P19827	Inter-alpha-trypsin inhibitor heavy chain H1 [OS=Homo sapiens]	0.001	15.709	11	8	37	7	911	101.3	6.79	40.24	8	0	0
FALSE	High	Master Protein	Q9Y2L1	Exosome complex exonuclease RRP44 [OS=Homo sapiens]	0.001	15.663	18	13	20	13	958	108.9	7.14	1.82	13	0	0
FALSE	High	Master Protein	P35443	Thrombospondin-4 [OS=Homo sapiens]	0.001	15.662	10	6	29	4	961	105.8	4.68	18.17	6	0	0
FALSE	High	Master Protein	P43307	Translocon-associated protein subunit alpha [OS=Homo sapiens]	0.001	15.653	21	4	25	4	286	32.2	4.49	25.49	4	0	0
FALSE	High	Master Protein	P18754	Regulator of chromosome condensation [OS=Homo sapiens]	0.001	15.621	20	7	14	6	421	44.9	7.52	8.72	7	0	1
FALSE	High	Master Protein	P15586	N-acetylglucosamine-6-sulfatase [OS=Homo sapiens]	0.001	15.613	18	10	18	10	552	62	8.31	16.3	10	0	0
FALSE	High	Master Protein	Q8NE71	ATP-binding cassette sub-family F member 1 [OS=Homo sapiens]	0.001	15.607	24	17	21	13	845	95.9	6.8	2.23	17	0	2
FALSE	High	Master Protein	O75368	SH3 domain-binding glutamic acid-rich-like protein [OS=Homo sapiens]	0.001	15.597	49	5	27	5	114	12.8	5.25	24.47	5	0	0
FALSE	High	Master Protein	Q9BRK5	45 kDa calcium-binding protein [OS=Homo sapiens]	0.001	15.596	28	9	16	8	362	41.8	4.86	4.6	9	0	0
FALSE	High	Master Protein	Q15637	Splicing factor 1 [OS=Homo sapiens]	0.001	15.574	13	7	20	6	639	68.3	8.98	12.39	7	0	1
FALSE	High	Master Protein	Q9Y285	Phenylalanine--tRNA ligase alpha subunit [OS=Homo sapiens]	0.001	15.542	19	7	19	7	508	57.5	7.8	16.9	7	0	0
FALSE	High	Master Protein	Q6P474	Putative pyridoxal-dependent decarboxylase domain-containing protein 2 [OS=Homo sapiens]	0.001	15.54	19	6	10	1	469	51.8	5.96	2.46	6	0	0
FALSE	High	Master Protein	P60983	Glia maturation factor beta [OS=Homo sapiens]	0.001	15.518	47	6	32	4	142	16.7	5.29	12.97	6	0	2
FALSE	High	Master Protein	O00483	Cytochrome c oxidase subunit NDUFA4 [OS=Homo sapiens]	0.001	15.511	56	5	19	5	81	9.4	9.38	19.06	5	0	0
FALSE	High	Master Protein	P08559	Pyruvate dehydrogenase E1 component subunit alpha, somatic form, mitochondrial [OS=Homo sapiens]	0.001	15.473	24	9	17	7	390	43.3	8.06	10.6	9	0	1
FALSE	High	Master Protein	P48556	26S proteasome non-ATPase regulatory subunit 8 [OS=Homo sapiens]	0.001	15.469	46	15	43	14	350	39.6	9.7	21.71	15	0	0
FALSE	High	Master Protein	P14174	Macrophage migration inhibitory factor [OS=Homo sapiens]	0.001	15.449	36	4	61	4	115	12.5	7.88	94.77	4	0	0
FALSE	High	Master Protein	Q92905	COP9 signalosome complex subunit 5 [OS=Homo sapiens]	0.001	15.366	40	9	14	9	334	37.6	6.54	12.63	9	0	0
FALSE	High	Master Protein	Q9NX63	MICOS complex subunit MIC19 [OS=Homo sapiens]	0.001	15.281	30	8	25	8	227	26.1	8.28	15.41	8	0	0
FALSE	High	Master Protein	Q9Y6E2	eIF5-mimic protein 1 [OS=Homo sapiens]	0.001	15.279	27	9	29	5	419	48.1	6.68	13.95	9	0	0
FALSE	High	Master Protein	Q56VL3	OCIA domain-containing protein 2 [OS=Homo sapiens]	0.001	15.266	38	6	27	6	154	16.9	9.03	15.17	6	0	0
FALSE	High	Master Protein	Q08170	Serine/arginine-rich splicing factor 4 [OS=Homo sapiens]	0.001	15.246	10	6	34	1	494	56.6	11.52	53.43	6	0	0
FALSE	High	Master Protein	P05026	Sodium/potassium-transporting ATPase subunit beta-1 [OS=Homo sapiens]	0.001	15.246	41	9	23	9	303	35	8.53	7.4	9	0	0
FALSE	High	Master Protein	O94874	E3 UFM1-protein ligase 1 [OS=Homo sapiens]	0.001	15.213	13	8	13	8	794	89.5	6.79	12.51	8	0	0
FALSE	High	Master Protein	P11279	Lysosome-associated membrane glycoprotein 1 [OS=Homo sapiens]	0.001	15.204	20	7	51	7	417	44.9	8.75	81.95	7	0	0
FALSE	High	Master Protein	Q12840	Kinesin heavy chain isoform 5A [OS=Homo sapiens]	0.001	15.202	14	11	29	4	1032	117.3	5.9	27.47	11	0	0
FALSE	High	Master Protein	O14787	Transportin-2 [OS=Homo sapiens]	0.001	15.184	6	6	23	1	897	101.3	5.01	17.96	6	0	0
FALSE	High	Master Protein	Q9BT78	COP9 signalosome complex subunit 4 [OS=Homo sapiens]	0.001	15.144	29	8	16	8	406	46.2	5.83	4.48	8	0	0
FALSE	High	Master Protein	P09661	U2 small nuclear ribonucleoprotein A' [OS=Homo sapiens]	0.001	15.14	41	10	23	10	255	28.4	8.62	14.48	10	0	0
FALSE	High	Master Protein	Q5JXB2	Putative ubiquitin-conjugating enzyme E2 N-like [OS=Homo sapiens]	0.001	15.102	57	8	46	3	153	17.4	5.92	48.54	8	0	0
FALSE	High	Master Protein	Q6DKJ4	Nucleoredoxin [OS=Homo sapiens]	0.001	15.079	18	4	7	4	435	48.4	4.97	6.54	4	0	0
FALSE	High	Master Protein	P49721	Proteasome subunit beta type-2 [OS=Homo sapiens]	0.001	15.064	44	10	29	9	201	22.8	7.02	29.9	10	0	0
FALSE	High	Master Protein	P02647	Apolipoprotein A-I [OS=Homo sapiens]	0.001	15.056	8	2	103	1	267	30.8	5.76	267.7	2	0	0
FALSE	High	Master Protein	P53582	Methionine aminopeptidase 1 [OS=Homo sapiens]	0.001	15.055	25	8	13	8	386	43.2	7.17	3.23	8	0	0
FALSE	High	Master Protein	Q7Z7H5	Transmembrane emp24 domain-containing protein 4 [OS=Homo sapiens]	0.001	15.051	52	8	33	5	227	25.9	8.28	38.59	8	0	0
FALSE	High	Master Protein	P42766	60S ribosomal protein L35 [OS=Homo sapiens]	0.001	15.039	50	11	72	9	123	14.5	11.05	54.16	11	0	1
FALSE	High	Master Protein	Q99757	Thioredoxin, mitochondrial [OS=Homo sapiens]	0.001	15.031	42	4	15	4	166	18.4	8.29	24.63	4	0	0
FALSE	High	Master Protein	P52815	39S ribosomal protein L12, mitochondrial [OS=Homo sapiens]	0.001	14.989	29	4	20	4	198	21.3	8.87	19.87	4	0	0
FALSE	High	Master Protein	Q9UI15	Transgelin-3 [OS=Homo sapiens]	0.001	14.949	17	3	13	1	199	22.5	7.33	19.91	3	0	0
FALSE	High	Master Protein	O60869	Endothelial differentiation-related factor 1 [OS=Homo sapiens]	0.001	14.943	41	11	34	11	148	16.4	9.95	18.38	11	0	0
FALSE	High	Master Protein	P63096	Guanine nucleotide-binding protein G(i) subunit alpha-1 [OS=Homo sapiens]	0.001	14.934	22	6	27	1	354	40.3	5.97	17.29	6	0	0
FALSE	High	Master Protein	P17612	cAMP-dependent protein kinase catalytic subunit alpha [OS=Homo sapiens]	0.001	14.931	36	10	17	6	351	40.6	8.79	0	10	0	3
FALSE	High	Master Protein	O00422	Histone deacetylase complex subunit SAP18 [OS=Homo sapiens]	0.001	14.928	57	8	32	8	153	17.6	9.35	10.36	8	0	0
FALSE	High	Master Protein	P51114	Fragile X mental retardation syndrome-related protein 1 [OS=Homo sapiens]	0.001	14.913	12	7	24	5	621	69.7	6.15	18.34	7	0	1
FALSE	High	Master Protein	O43252	Bifunctional 3'-phosphoadenosine 5'-phosphosulfate synthase 1 [OS=Homo sapiens]	0.001	14.905	25	11	21	11	624	70.8	6.86	11.98	11	0	0
FALSE	High	Master Protein	P30740	Leukocyte elastase inhibitor [OS=Homo sapiens]	0.001	14.885	19	6	18	5	379	42.7	6.28	0	6	0	1
FALSE	High	Master Protein	A0AVT1	Ubiquitin-like modifier-activating enzyme 6 [OS=Homo sapiens]	0.001	14.836	23	18	29	17	1052	117.9	6.14	1.91	18	0	0
FALSE	High	Master Protein	Q9H299	SH3 domain-binding glutamic acid-rich-like protein 3 [OS=Homo sapiens]	0.001	14.797	77	6	27	6	93	10.4	4.93	35.16	6	0	0
FALSE	High	Master Protein	O75223	Gamma-glutamylcyclotransferase [OS=Homo sapiens]	0.001	14.784	37	5	9	5	188	21	5.14	6.03	5	0	0
FALSE	High	Master Protein	Q71UM5	40S ribosomal protein S27-like [OS=Homo sapiens]	0.001	14.761	38	3	36	1	84	9.5	9.45	61.19	3	0	0
FALSE	High	Master Protein	Q8NHM4	Putative trypsin-6 [OS=Homo sapiens]	0.001	14.672	20	2	27	1	247	26.5	6.01	35.32	2	0	0
FALSE	High	Master Protein	Q2VIQ3	Chromosome-associated kinesin KIF4B [OS=Homo sapiens]	0.001	14.643	17	16	25	5	1234	139.9	6.18	6.08	16	0	0
FALSE	High	Master Protein	Q6FI81	Anamorsin [OS=Homo sapiens]	0.001	14.627	28	9	16	9	312	33.6	5.62	0	9	0	0
FALSE	High	Master Protein	Q9Y333	U6 snRNA-associated Sm-like protein LSm2 [OS=Homo sapiens]	0.001	14.62	82	7	13	7	95	10.8	6.52	17.38	7	0	0
FALSE	High	Master Protein	Q9UBQ0	Vacuolar protein sorting-associated protein 29 [OS=Homo sapiens]	0.001	14.619	41	7	21	7	182	20.5	6.79	23.74	7	0	0
FALSE	High	Master Protein	Q8WXF1	Paraspeckle component 1 [OS=Homo sapiens]	0.001	14.606	14	6	31	4	523	58.7	6.67	21.97	6	0	0
FALSE	High	Master Protein	P10606	Cytochrome c oxidase subunit 5B, mitochondrial [OS=Homo sapiens]	0.001	14.577	41	6	22	6	129	13.7	8.81	28.51	6	0	0
FALSE	High	Master Protein	Q9UPY5	Cystine/glutamate transporter [OS=Homo sapiens]	0.001	14.566	10	5	10	5	501	55.4	9.19	9.53	5	0	0
FALSE	High	Master Protein	Q9H3U1	Protein unc-45 homolog A [OS=Homo sapiens]	0.001	14.534	16	13	23	13	944	103	6.07	5.04	13	0	0
FALSE	High	Master Protein	P49006	MARCKS-related protein [OS=Homo sapiens]	0.001	14.53	25	5	27	4	195	19.5	4.67	20.18	5	0	0
FALSE	High	Master Protein	P80303	Nucleobindin-2 [OS=Homo sapiens]	0.001	14.509	36	11	28	10	420	50.2	5.12	20.01	11	0	0
FALSE	High	Master Protein	P12830	Cadherin-1 [OS=Homo sapiens]	0.001	14.488	12	9	15	8	882	97.4	4.73	10.29	9	0	0
FALSE	High	Master Protein	O15212	Prefoldin subunit 6 [OS=Homo sapiens]	0.001	14.47	54	8	46	8	129	14.6	8.88	23.45	8	0	0
FALSE	High	Master Protein	O15173	Membrane-associated progesterone receptor component 2 [OS=Homo sapiens]	0.001	14.451	25	5	30	3	223	23.8	4.88	33.3	5	0	0
FALSE	High	Master Protein	P47914	60S ribosomal protein L29 [OS=Homo sapiens]	0.001	14.438	29	7	32	7	159	17.7	11.66	22.52	7	0	0
FALSE	High	Master Protein	P48507	Glutamate--cysteine ligase regulatory subunit [OS=Homo sapiens]	0.001	14.423	28	7	14	7	274	30.7	6.02	18.33	7	0	0
FALSE	High	Master Protein	Q99615	DnaJ homolog subfamily C member 7 [OS=Homo sapiens]	0.001	14.414	30	15	29	15	494	56.4	6.96	2.3	15	0	0
FALSE	High	Master Protein	Q15493	Regucalcin [OS=Homo sapiens]	0.001	14.412	13	4	36	4	299	33.2	6.25	26.23	4	0	0
FALSE	High	Master Protein	Q9NQW7	Xaa-Pro aminopeptidase 1 [OS=Homo sapiens]	0.001	14.409	17	9	20	9	623	69.9	5.67	0	9	0	0
FALSE	High	Master Protein	O43847	Nardilysin [OS=Homo sapiens]	0.001	14.408	10	11	19	11	1151	131.6	4.98	12.03	11	0	0
FALSE	High	Master Protein	Q15417	Calponin-3 [OS=Homo sapiens]	0.001	14.397	31	8	28	5	329	36.4	6.05	18.08	8	0	1
FALSE	High	Master Protein	Q9H0D6	5'-3' exoribonuclease 2 [OS=Homo sapiens]	0.001	14.395	16	11	21	9	950	108.5	7.47	11.98	11	0	0
FALSE	High	Master Protein	P36543	V-type proton ATPase subunit E 1 [OS=Homo sapiens]	0.001	14.38	46	10	23	7	226	26.1	8	16.37	10	0	3
FALSE	High	Master Protein	O75526	RNA-binding motif protein, X-linked-like-2 [OS=Homo sapiens]	0.001	14.354	16	8	52	3	392	42.8	10.32	76.76	8	0	0
FALSE	High	Master Protein	Q92520	Protein FAM3C [OS=Homo sapiens]	0.001	14.337	34	6	10	6	227	24.7	8.29	6.5	6	0	0
FALSE	High	Master Protein	Q96E17	Ras-related protein Rab-3C [OS=Homo sapiens]	0.001	14.312	22	4	21	1	227	25.9	5.24	23.9	4	0	0
FALSE	High	Master Protein	P20337	Ras-related protein Rab-3B [OS=Homo sapiens]	0.001	14.312	28	4	21	1	219	24.7	5.02	23.9	4	0	0
FALSE	High	Master Protein	P19623	Spermidine synthase [OS=Homo sapiens]	0.001	14.287	29	6	22	6	302	33.8	5.49	17.55	6	0	0
FALSE	High	Master Protein	Q9H8Y8	Golgi reassembly-stacking protein 2 [OS=Homo sapiens]	0.001	14.272	21	7	16	6	452	47.1	4.82	16.34	7	0	0
FALSE	High	Master Protein	Q92896	Golgi apparatus protein 1 [OS=Homo sapiens]	0.001	14.21	12	12	21	11	1179	134.5	6.9	2.15	12	0	0
FALSE	High	Master Protein	Q9NQ29	Putative RNA-binding protein Luc7-like 1 [OS=Homo sapiens]	0.001	14.176	31	9	28	5	371	43.7	9.92	21.05	9	0	0
FALSE	High	Master Protein	Q99426	Tubulin-folding cofactor B [OS=Homo sapiens]	0.001	14.13	43	8	15	8	244	27.3	5.15	5.1	8	0	0
FALSE	High	Master Protein	P11802	Cyclin-dependent kinase 4 [OS=Homo sapiens]	0.001	14.098	32	7	26	6	303	33.7	7.01	13.54	7	0	0
FALSE	High	Master Protein	Q9Y3A5	Ribosome maturation protein SBDS [OS=Homo sapiens]	0.001	14.093	43	9	15	9	250	28.7	8.75	3.68	9	0	0
FALSE	High	Master Protein	Q9P0S9	Transmembrane protein 14C [OS=Homo sapiens]	0.001	14.073	58	3	18	3	112	11.6	9.88	9.56	3	0	0
FALSE	High	Master Protein	Q96CN7	Isochorismatase domain-containing protein 1 [OS=Homo sapiens]	0.001	14.063	20	4	9	4	298	32.2	7.39	11.23	4	0	0
FALSE	High	Master Protein	Q13155	Aminoacyl tRNA synthase complex-interacting multifunctional protein 2 [OS=Homo sapiens]	0.001	14.039	25	7	13	7	320	35.3	8.22	6.84	7	0	0
FALSE	High	Master Protein	Q9H0S4	Probable ATP-dependent RNA helicase DDX47 [OS=Homo sapiens]	0.001	14.028	27	11	15	10	455	50.6	9.1	2.2	11	0	0
FALSE	High	Master Protein	Q8IY81	pre-rRNA 2'-O-ribose RNA methyltransferase FTSJ3 [OS=Homo sapiens]	0.001	14.023	16	10	18	10	847	96.5	8.4	5.35	10	0	0
FALSE	High	Master Protein	Q9UBI6	Guanine nucleotide-binding protein G(I)/G(S)/G(O) subunit gamma-12 [OS=Homo sapiens]	0.001	14.014	75	5	13	5	72	8	8.97	12.64	5	0	0
FALSE	High	Master Protein	Q96EK6	Glucosamine 6-phosphate N-acetyltransferase [OS=Homo sapiens]	0.001	13.991	46	6	13	6	184	20.7	7.99	6.43	6	0	0
FALSE	High	Master Protein	P36507	Dual specificity mitogen-activated protein kinase kinase 2 [OS=Homo sapiens]	0.001	13.958	19	6	13	3	400	44.4	6.55	13.24	6	0	0
FALSE	High	Master Protein	P12109	Collagen alpha-1(VI) chain [OS=Homo sapiens]	0.001	13.923	10	9	45	8	1028	108.5	5.43	25.83	9	0	1
FALSE	High	Master Protein	O00233	26S proteasome non-ATPase regulatory subunit 9 [OS=Homo sapiens]	0.001	13.891	31	6	15	6	223	24.7	6.95	9.24	6	0	0
FALSE	High	Master Protein	Q8N1F7	Nuclear pore complex protein Nup93 [OS=Homo sapiens]	0.001	13.89	13	9	32	9	819	93.4	5.72	14.92	9	0	0
FALSE	High	Master Protein	Q8TDQ7	Glucosamine-6-phosphate isomerase 2 [OS=Homo sapiens]	0.001	13.852	24	5	22	1	276	31.1	6.95	21.39	5	0	0
FALSE	High	Master Protein	O00505	Importin subunit alpha-4 [OS=Homo sapiens]	0.001	13.811	22	10	25	4	521	57.8	4.94	4.47	10	0	0
FALSE	High	Master Protein	P53992	Protein transport protein Sec24C [OS=Homo sapiens]	0.001	13.792	9	9	14	9	1094	118.2	7.06	1.8	9	0	0
FALSE	High	Master Protein	P18859	ATP synthase-coupling factor 6, mitochondrial [OS=Homo sapiens]	0.001	13.78	38	3	10	3	108	12.6	9.52	11	3	0	0
FALSE	High	Master Protein	Q99961	Endophilin-A2 [OS=Homo sapiens]	0.001	13.775	26	9	24	9	368	41.5	5.43	0	9	0	0
FALSE	High	Master Protein	Q9NRR5	Ubiquilin-4 [OS=Homo sapiens]	0.001	13.706	9	4	21	1	601	63.8	5.22	38.48	4	0	1
FALSE	High	Master Protein	Q13045	Protein flightless-1 homolog [OS=Homo sapiens]	0.001	13.666	14	11	19	11	1269	144.7	6.05	4.75	11	0	0
FALSE	High	Master Protein	P61457	Pterin-4-alpha-carbinolamine dehydratase [OS=Homo sapiens]	0.001	13.595	63	8	35	7	104	12	6.8	23.83	8	0	1
FALSE	High	Master Protein	Q9C005	Protein dpy-30 homolog [OS=Homo sapiens]	0.001	13.57	43	3	10	3	99	11.2	4.88	10.98	3	0	0
FALSE	High	Master Protein	Q8TBX8	Phosphatidylinositol 5-phosphate 4-kinase type-2 gamma [OS=Homo sapiens]	0.001	13.565	17	6	13	5	421	47.3	6.84	8.89	6	0	1
FALSE	High	Master Protein	Q96TA1	Protein Niban 2 [OS=Homo sapiens]	0.001	13.544	20	11	17	11	746	84.1	6.19	0	11	0	0
FALSE	High	Master Protein	O75914	Serine/threonine-protein kinase PAK 3 [OS=Homo sapiens]	0.001	13.543	14	7	26	3	559	62.3	5.45	15.89	7	0	0
FALSE	High	Master Protein	Q6EEV6	Small ubiquitin-related modifier 4 [OS=Homo sapiens]	0.001	13.534	23	2	16	1	95	10.6	7.18	37.43	2	0	0
FALSE	High	Master Protein	O95232	Luc7-like protein 3 [OS=Homo sapiens]	0.001	13.534	24	10	15	10	432	51.4	9.79	6.67	10	0	0
FALSE	High	Master Protein	P49756	RNA-binding protein 25 [OS=Homo sapiens]	0.001	13.52	8	7	18	7	843	100.1	6.32	9.76	7	0	0
FALSE	High	Master Protein	Q08431	Lactadherin [OS=Homo sapiens]	0.001	13.512	20	6	11	6	387	43.1	8.15	11.36	6	0	0
FALSE	High	Master Protein	Q02750	Dual specificity mitogen-activated protein kinase kinase 1 [OS=Homo sapiens]	0.001	13.495	29	7	34	4	393	43.4	6.62	14.93	7	0	2
FALSE	High	Master Protein	O60518	Ran-binding protein 6 [OS=Homo sapiens]	0.001	13.444	23	17	52	13	1105	124.6	5.01	20.71	17	0	0
FALSE	High	Master Protein	P07305	Histone H1.0 [OS=Homo sapiens]	0.001	13.419	27	6	21	6	194	20.9	10.84	10.12	6	0	0
FALSE	High	Master Protein	Q86U42	Polyadenylate-binding protein 2 [OS=Homo sapiens]	0.001	13.38	15	5	17	5	306	32.7	5.06	11.23	5	0	0
FALSE	High	Master Protein	Q6N069	N-alpha-acetyltransferase 16, NatA auxiliary subunit [OS=Homo sapiens]	0.001	13.339	11	12	34	5	864	101.4	7.87	12.43	12	0	1
FALSE	High	Master Protein	Q9UHG3	Prenylcysteine oxidase 1 [OS=Homo sapiens]	0.001	13.335	26	10	19	10	505	56.6	6.18	5.16	10	0	0
FALSE	High	Master Protein	Q9HAV0	Guanine nucleotide-binding protein subunit beta-4 [OS=Homo sapiens]	0.001	13.333	16	5	37	1	340	37.5	6	25.74	5	0	0
FALSE	High	Master Protein	Q02218	2-oxoglutarate dehydrogenase complex component E1 [OS=Homo sapiens]	0.001	13.33	9	8	21	4	1023	115.9	6.86	6.4	8	0	3
FALSE	High	Master Protein	Q9NSB2	Keratin, type II cuticular Hb4 [OS=Homo sapiens]	0.001	13.329	15	7	83	3	600	64.8	7.56	120.22	7	0	0
FALSE	High	Master Protein	Q9Y6M1	Insulin-like growth factor 2 mRNA-binding protein 2 [OS=Homo sapiens]	0.001	13.304	17	8	16	5	599	66.1	8.46	0	8	0	0
FALSE	High	Master Protein	P50579	Methionine aminopeptidase 2 [OS=Homo sapiens]	0.001	13.303	21	7	10	7	478	52.9	5.82	2.2	7	0	0
FALSE	High	Master Protein	A8MUU1	Putative fatty acid-binding protein 5-like protein 3 [OS=Homo sapiens]	0.001	13.285	54	6	34	3	101	11.3	7.8	43.35	6	0	0
FALSE	High	Master Protein	Q9Y6C9	Mitochondrial carrier homolog 2 [OS=Homo sapiens]	0.001	13.249	28	6	22	6	303	33.3	7.97	9.8	6	0	0
FALSE	High	Master Protein	P11217	Glycogen phosphorylase, muscle form [OS=Homo sapiens]	0.001	13.23	18	14	49	5	842	97	7.03	10.76	14	0	0
FALSE	High	Master Protein	P04746	Pancreatic alpha-amylase [OS=Homo sapiens]	0.001	13.195	15	9	31	1	511	57.7	7.05	20.57	9	0	4
FALSE	High	Master Protein	Q8TEM1	Nuclear pore membrane glycoprotein 210 [OS=Homo sapiens]	0.001	13.17	11	13	44	13	1887	205	6.81	9.86	13	0	0
FALSE	High	Master Protein	O60256	Phosphoribosyl pyrophosphate synthase-associated protein 2 [OS=Homo sapiens]	0.001	13.168	27	7	11	4	369	40.9	7.44	4.41	7	0	0
FALSE	High	Master Protein	Q9H3N1	Thioredoxin-related transmembrane protein 1 [OS=Homo sapiens]	0.001	13.134	16	4	19	4	280	31.8	4.98	10.55	4	0	0
FALSE	High	Master Protein	Q9Y2W1	Thyroid hormone receptor-associated protein 3 [OS=Homo sapiens]	0.001	13.054	22	19	42	19	955	108.6	10.15	4.61	19	0	0
FALSE	High	Master Protein	Q9NPJ3	Acyl-coenzyme A thioesterase 13 [OS=Homo sapiens]	0.001	13.004	38	4	12	4	140	15	9.14	9.87	4	0	0
FALSE	High	Master Protein	P28331	NADH-ubiquinone oxidoreductase 75 kDa subunit, mitochondrial [OS=Homo sapiens]	0.001	12.996	22	11	25	11	727	79.4	6.23	2.08	11	0	0
FALSE	High	Master Protein	P08123	Collagen alpha-2(I) chain [OS=Homo sapiens]	0.001	12.985	8	9	16	9	1366	129.2	8.95	12.27	9	0	0
FALSE	High	Master Protein	P04183	Thymidine kinase, cytosolic [OS=Homo sapiens]	0.001	12.934	26	5	11	5	234	25.5	8.51	5.44	5	0	0
FALSE	High	Master Protein	Q8TDN6	Ribosome biogenesis protein BRX1 homolog [OS=Homo sapiens]	0.001	12.917	18	6	26	6	353	41.4	9.92	20.23	6	0	0
FALSE	High	Master Protein	P02748	Complement component C9 [OS=Homo sapiens]	0.001	12.913	19	10	34	9	559	63.1	5.59	35.66	10	0	0
FALSE	High	Master Protein	Q9BVG4	Protein PBDC1 [OS=Homo sapiens]	0.001	12.909	34	7	19	7	233	26	4.79	2.12	7	0	0
FALSE	High	Master Protein	P0DTE7	Alpha-amylase 1B [OS=Homo sapiens]	0.001	12.902	17	9	28	1	511	57.7	6.93	20.57	9	0	0
FALSE	High	Master Protein	Q6NUK1	Calcium-binding mitochondrial carrier protein SCaMC-1 [OS=Homo sapiens]	0.001	12.898	22	9	17	9	477	53.3	6.33	12.49	9	0	0
FALSE	High	Master Protein	O95445	Apolipoprotein M [OS=Homo sapiens]	0.001	12.881	26	5	42	5	188	21.2	6.01	32.33	5	0	0
FALSE	High	Master Protein	Q15067	Peroxisomal acyl-coenzyme A oxidase 1 [OS=Homo sapiens]	0.001	12.829	18	10	16	10	660	74.4	8.16	0	10	0	0
FALSE	High	Master Protein	O14561	Acyl carrier protein, mitochondrial [OS=Homo sapiens]	0.001	12.82	26	5	29	5	156	17.4	4.93	22.1	5	0	0
FALSE	High	Master Protein	Q86VI3	Ras GTPase-activating-like protein IQGAP3 [OS=Homo sapiens]	0.001	12.767	11	14	23	9	1631	184.6	7.65	14.24	14	0	0
FALSE	High	Master Protein	Q9UDY2	Tight junction protein ZO-2 [OS=Homo sapiens]	0.001	12.734	9	11	16	10	1190	133.9	7.4	4.41	11	0	0
FALSE	High	Master Protein	Q96HE7	ERO1-like protein alpha [OS=Homo sapiens]	0.001	12.709	13	5	8	4	468	54.4	5.68	0	5	0	1
FALSE	High	Master Protein	P15954	Cytochrome c oxidase subunit 7C, mitochondrial [OS=Homo sapiens]	0.001	12.695	65	4	29	3	63	7.2	10.27	47.1	4	0	0
FALSE	High	Master Protein	Q99829	Copine-1 [OS=Homo sapiens]	0.001	12.679	14	5	8	5	537	59	5.83	9.53	5	0	0
FALSE	High	Master Protein	P42224	Signal transducer and activator of transcription 1-alpha/beta [OS=Homo sapiens]	0.001	12.668	19	12	17	12	750	87.3	6.05	2.65	12	0	0
FALSE	High	Master Protein	Q8NF37	Lysophosphatidylcholine acyltransferase 1 [OS=Homo sapiens]	0.001	12.661	22	10	17	10	534	59.1	6.02	10.67	10	0	0
FALSE	High	Master Protein	Q9BY44	Eukaryotic translation initiation factor 2A [OS=Homo sapiens]	0.001	12.661	22	9	15	9	585	64.9	8.87	6.44	9	0	0
FALSE	High	Master Protein	Q9UHD9	Ubiquilin-2 [OS=Homo sapiens]	0.001	12.656	10	5	19	1	624	65.7	5.22	33.72	5	0	0
FALSE	High	Master Protein	P05204	Non-histone chromosomal protein HMG-17 [OS=Homo sapiens]	0.001	12.635	46	7	48	5	90	9.4	9.99	34.3	7	0	2
FALSE	High	Master Protein	Q13907	Isopentenyl-diphosphate Delta-isomerase 1 [OS=Homo sapiens]	0.001	12.623	24	5	18	3	227	26.3	6.34	5.86	5	0	1
FALSE	High	Master Protein	Q9NX58	Cell growth-regulating nucleolar protein [OS=Homo sapiens]	0.001	12.599	19	7	21	7	379	43.6	9.57	13.21	7	0	0
FALSE	High	Master Protein	P21399	Cytoplasmic aconitate hydratase [OS=Homo sapiens]	0.001	12.577	12	9	19	9	889	98.3	6.68	9.06	9	0	0
FALSE	High	Master Protein	Q9HCC0	Methylcrotonoyl-CoA carboxylase beta chain, mitochondrial [OS=Homo sapiens]	0.001	12.514	22	9	26	9	563	61.3	7.68	2.49	9	0	0
FALSE	High	Master Protein	Q9GZL7	Ribosome biogenesis protein WDR12 [OS=Homo sapiens]	0.001	12.508	31	9	14	9	423	47.7	5.9	2.22	9	0	0
FALSE	High	Master Protein	Q92747	Actin-related protein 2/3 complex subunit 1A [OS=Homo sapiens]	0.001	12.506	18	6	13	5	370	41.5	8.18	4.02	6	0	0
FALSE	High	Master Protein	O15145	Actin-related protein 2/3 complex subunit 3 [OS=Homo sapiens]	0.001	12.484	38	8	31	8	178	20.5	8.59	27.07	8	0	0
FALSE	High	Master Protein	Q7L9L4	MOB kinase activator 1B [OS=Homo sapiens]	0.001	12.478	23	5	16	5	216	25.1	6.73	14.5	5	0	0
FALSE	High	Master Protein	P26358	DNA (cytosine-5)-methyltransferase 1 [OS=Homo sapiens]	0.001	12.47	7	9	15	9	1616	183.1	7.75	5.35	9	0	0
FALSE	High	Master Protein	P14854	Cytochrome c oxidase subunit 6B1 [OS=Homo sapiens]	0.001	12.459	65	5	17	5	86	10.2	7.05	18.58	5	0	0
FALSE	High	Master Protein	Q8WW12	PEST proteolytic signal-containing nuclear protein [OS=Homo sapiens]	0.001	12.425	28	5	12	5	178	18.9	7.49	3.75	5	0	0
FALSE	High	Master Protein	O43447	Peptidyl-prolyl cis-trans isomerase H [OS=Homo sapiens]	0.001	12.395	59	8	84	6	177	19.2	8.07	82.8	8	0	0
FALSE	High	Master Protein	P62256	Ubiquitin-conjugating enzyme E2 H [OS=Homo sapiens]	0.001	12.386	25	4	12	4	183	20.6	4.67	10.37	4	0	0
FALSE	High	Master Protein	Q9UKM9	RNA-binding protein Raly [OS=Homo sapiens]	0.001	12.383	25	9	19	9	306	32.4	9.17	5.26	9	0	0
FALSE	High	Master Protein	Q9UNS2	COP9 signalosome complex subunit 3 [OS=Homo sapiens]	0.001	12.376	12	4	10	4	423	47.8	6.65	8.78	4	0	0
FALSE	High	Master Protein	O75439	Mitochondrial-processing peptidase subunit beta [OS=Homo sapiens]	0.001	12.375	19	7	13	6	489	54.3	6.83	9.79	7	0	0
FALSE	High	Master Protein	P07099	Epoxide hydrolase 1 [OS=Homo sapiens]	0.001	12.351	20	7	16	7	455	52.9	7.25	5.21	7	0	0
FALSE	High	Master Protein	Q96DG6	Carboxymethylenebutenolidase homolog [OS=Homo sapiens]	0.001	12.35	34	6	28	6	245	28	7.18	14.54	6	0	0
FALSE	High	Master Protein	A1L0T0	2-hydroxyacyl-CoA lyase 2 [OS=Homo sapiens]	0.001	12.317	16	5	15	5	632	67.8	8.15	2.05	5	0	0
FALSE	High	Master Protein	O14744	Protein arginine N-methyltransferase 5 [OS=Homo sapiens]	0.001	12.213	30	13	23	13	637	72.6	6.29	0	13	0	0
FALSE	High	Master Protein	P00374	Dihydrofolate reductase [OS=Homo sapiens]	0.001	12.208	41	6	16	6	187	21.4	7.42	10.09	6	0	0
FALSE	High	Master Protein	P13473	Lysosome-associated membrane glycoprotein 2 [OS=Homo sapiens]	0.001	12.151	17	5	24	5	410	44.9	5.63	16.07	5	0	0
FALSE	High	Master Protein	Q15102	Platelet-activating factor acetylhydrolase IB subunit alpha1 [OS=Homo sapiens]	0.001	12.116	35	6	21	6	231	25.7	6.84	21.34	6	0	0
FALSE	High	Master Protein	P23919	Thymidylate kinase [OS=Homo sapiens]	0.001	12.099	26	5	20	5	212	23.8	8.27	15.51	5	0	0
FALSE	High	Master Protein	P55735	Protein SEC13 homolog [OS=Homo sapiens]	0.001	12.09	30	7	24	7	322	35.5	5.48	15.08	7	0	0
FALSE	High	Master Protein	Q96CT7	Coiled-coil domain-containing protein 124 [OS=Homo sapiens]	0.001	12.087	40	10	28	10	223	25.8	9.54	11.34	10	0	0
FALSE	High	Master Protein	P63220	40S ribosomal protein S21 [OS=Homo sapiens]	0.001	12.067	47	5	37	5	83	9.1	8.5	41.6	5	0	0
FALSE	High	Master Protein	P62308	Small nuclear ribonucleoprotein G [OS=Homo sapiens]	0.001	12.031	76	5	22	5	76	8.5	8.88	18.2	5	0	0
FALSE	High	Master Protein	Q99459	Cell division cycle 5-like protein [OS=Homo sapiens]	0.001	12.016	14	9	34	9	802	92.2	8.18	1.8	9	0	0
FALSE	High	Master Protein	Q5TFE4	5'-nucleotidase domain-containing protein 1 [OS=Homo sapiens]	0.001	11.992	27	7	16	7	455	51.8	6.35	4.16	7	0	0
FALSE	High	Master Protein	Q9NX55	Huntingtin-interacting protein K [OS=Homo sapiens]	0.001	11.925	56	6	11	6	121	13.6	4.82	1.83	6	0	0
FALSE	High	Master Protein	O75306	NADH dehydrogenase [ubiquinone] iron-sulfur protein 2, mitochondrial [OS=Homo sapiens]	0.001	11.921	28	8	22	8	463	52.5	7.55	10.43	8	0	0
FALSE	High	Master Protein	P53004	Biliverdin reductase A [OS=Homo sapiens]	0.001	11.905	27	7	17	7	296	33.4	6.44	14.37	7	0	0
FALSE	High	Master Protein	O95782	AP-2 complex subunit alpha-1 [OS=Homo sapiens]	0.001	11.894	14	12	32	4	977	107.5	7.03	6.04	12	0	4
FALSE	High	Master Protein	Q9Y6A5	Transforming acidic coiled-coil-containing protein 3 [OS=Homo sapiens]	0.001	11.889	17	11	21	11	838	90.3	5.05	12.04	11	0	0
FALSE	High	Master Protein	P43246	DNA mismatch repair protein Msh2 [OS=Homo sapiens]	0.001	11.879	15	8	10	8	934	104.7	5.77	0	8	0	0
FALSE	High	Master Protein	Q9UIG0	Tyrosine-protein kinase BAZ1B [OS=Homo sapiens]	0.001	11.832	14	17	27	16	1483	170.8	8.48	13.73	17	0	0
FALSE	High	Master Protein	Q16222	UDP-N-acetylhexosamine pyrophosphorylase [OS=Homo sapiens]	0.001	11.825	26	9	12	9	522	58.7	6.33	2.4	9	0	0
FALSE	High	Master Protein	Q9NP79	Vacuolar protein sorting-associated protein VTA1 homolog [OS=Homo sapiens]	0.001	11.82	19	6	10	6	307	33.9	6.29	6.35	6	0	0
FALSE	High	Master Protein	Q93009	Ubiquitin carboxyl-terminal hydrolase 7 [OS=Homo sapiens]	0.001	11.8	18	14	17	14	1102	128.2	5.55	2.16	14	0	0
FALSE	High	Master Protein	P55957	BH3-interacting domain death agonist [OS=Homo sapiens]	0.001	11.777	30	3	7	3	195	22	5.44	14.97	3	0	0
FALSE	High	Master Protein	Q13724	Mannosyl-oligosaccharide glucosidase [OS=Homo sapiens]	0.001	11.743	20	9	15	9	837	91.9	8.9	9.43	9	0	0
FALSE	High	Master Protein	P08697	Alpha-2-antiplasmin [OS=Homo sapiens]	0.001	11.739	5	3	33	3	491	54.5	6.29	64.3	3	0	0
FALSE	High	Master Protein	Q9BR76	Coronin-1B [OS=Homo sapiens]	0.001	11.709	13	6	33	6	489	54.2	5.88	9.92	6	0	0
FALSE	High	Master Protein	Q7Z3Z0	Keratin, type I cytoskeletal 25 [OS=Homo sapiens]	0.001	11.686	9	4	39	2	450	49.3	5.08	62.48	4	0	0
FALSE	High	Master Protein	P49589	Cysteine--tRNA ligase, cytoplasmic [OS=Homo sapiens]	0.001	11.661	17	9	16	9	748	85.4	6.76	0	9	0	0
FALSE	High	Master Protein	Q15758	Neutral amino acid transporter B(0) [OS=Homo sapiens]	0.001	11.653	13	6	21	6	541	56.6	5.48	10.64	6	0	0
FALSE	High	Master Protein	P30613	Pyruvate kinase PKLR [OS=Homo sapiens]	0.001	11.611	13	7	68	5	574	61.8	7.74	115.1	7	0	0
FALSE	High	Master Protein	Q14739	Delta(14)-sterol reductase LBR [OS=Homo sapiens]	0.001	11.583	17	12	22	12	615	70.7	9.36	2.09	12	0	0
FALSE	High	Master Protein	O15382	Branched-chain-amino-acid aminotransferase, mitochondrial [OS=Homo sapiens]	0.001	11.523	22	6	12	6	392	44.3	8.65	3.97	6	0	0
FALSE	High	Master Protein	P42765	3-ketoacyl-CoA thiolase, mitochondrial [OS=Homo sapiens]	0.001	11.519	26	8	15	8	397	41.9	8.09	7.2	8	0	0
FALSE	High	Master Protein	Q9Y6G9	Cytoplasmic dynein 1 light intermediate chain 1 [OS=Homo sapiens]	0.001	11.515	19	9	17	8	523	56.5	6.42	0	9	0	1
FALSE	High	Master Protein	Q13363	C-terminal-binding protein 1 [OS=Homo sapiens]	0.001	11.513	34	11	18	6	440	47.5	6.77	16.41	11	0	1
FALSE	High	Master Protein	Q99622	Protein C10 [OS=Homo sapiens]	0.001	11.48	40	3	8	3	126	13.2	5.14	16.62	3	0	0
FALSE	High	Master Protein	Q96I24	Far upstream element-binding protein 3 [OS=Homo sapiens]	0.001	11.475	18	10	27	5	572	61.6	8.38	9.21	10	0	0
FALSE	High	Master Protein	O15020	Spectrin beta chain, non-erythrocytic 2 [OS=Homo sapiens]	0.001	11.474	14	27	75	19	2390	271.2	6.11	10.07	27	0	0
FALSE	High	Master Protein	P11310	Medium-chain specific acyl-CoA dehydrogenase, mitochondrial [OS=Homo sapiens]	0.001	11.466	31	10	18	10	421	46.6	8.37	7.63	10	0	0
FALSE	High	Master Protein	P20648	Potassium-transporting ATPase alpha chain 1 [OS=Homo sapiens]	0.001	11.441	10	10	38	4	1035	114	5.81	21.13	10	0	0
FALSE	High	Master Protein	O60502	Protein O-GlcNAcase [OS=Homo sapiens]	0.001	11.429	15	12	37	11	916	102.8	4.91	4.26	12	0	0
FALSE	High	Master Protein	Q92504	Zinc transporter SLC39A7 [OS=Homo sapiens]	0.001	11.428	10	3	7	3	469	50.1	6.87	9.99	3	0	0
FALSE	High	Master Protein	P50213	Isocitrate dehydrogenase [NAD] subunit alpha, mitochondrial [OS=Homo sapiens]	0.001	11.418	27	8	34	8	366	39.6	6.92	13.29	8	0	0
FALSE	High	Master Protein	Q9BZE4	GTP-binding protein 4 [OS=Homo sapiens]	0.001	11.41	17	9	16	9	634	73.9	9.5	0	9	0	0
FALSE	High	Master Protein	O14929	Histone acetyltransferase type B catalytic subunit [OS=Homo sapiens]	0.001	11.393	25	8	19	8	419	49.5	5.69	16.7	8	0	0
FALSE	High	Master Protein	P53041	Serine/threonine-protein phosphatase 5 [OS=Homo sapiens]	0.001	11.366	23	9	42	9	499	56.8	6.28	17.11	9	0	0
FALSE	High	Master Protein	P43304	Glycerol-3-phosphate dehydrogenase, mitochondrial [OS=Homo sapiens]	0.001	11.323	20	10	17	10	727	80.8	7.69	4.29	10	0	0
FALSE	High	Master Protein	P62328	Thymosin beta-4 [OS=Homo sapiens]	0.001	11.321	45	5	115	2	44	5.1	5.06	174.75	5	0	3
FALSE	High	Master Protein	O00193	Small acidic protein [OS=Homo sapiens]	0.001	11.297	24	6	30	6	183	20.3	4.72	23.69	6	0	0
FALSE	High	Master Protein	O75477	Erlin-1 [OS=Homo sapiens]	0.001	11.296	22	7	15	3	348	39.1	7.87	16.33	7	0	0
FALSE	High	Master Protein	P48637	Glutathione synthetase [OS=Homo sapiens]	0.001	11.293	17	7	13	7	474	52.4	5.92	5.59	7	0	0
FALSE	High	Master Protein	Q86Y46	Keratin, type II cytoskeletal 73 [OS=Homo sapiens]	0.001	11.286	14	8	33	2	540	58.9	7.23	37.66	8	0	0
FALSE	High	Master Protein	P01031	Complement C5 [OS=Homo sapiens]	0.001	11.259	11	16	41	16	1676	188.2	6.52	17.35	16	0	0
FALSE	High	Master Protein	P14649	Myosin light chain 6B [OS=Homo sapiens]	0.001	11.238	24	4	29	1	208	22.8	5.73	45.34	4	0	0
FALSE	High	Master Protein	Q8WVY7	Ubiquitin-like domain-containing CTD phosphatase 1 [OS=Homo sapiens]	0.001	11.23	20	6	13	6	318	36.8	6.46	2.21	6	0	0
FALSE	High	Master Protein	Q13243	Serine/arginine-rich splicing factor 5 [OS=Homo sapiens]	0.001	11.227	21	7	26	5	272	31.2	11.59	17.45	7	0	0
FALSE	High	Master Protein	Q13510	Acid ceramidase [OS=Homo sapiens]	0.001	11.195	16	4	8	4	395	44.6	7.62	2.44	4	0	0
FALSE	High	Master Protein	Q16204	Coiled-coil domain-containing protein 6 [OS=Homo sapiens]	0.001	11.192	18	7	17	7	474	53.3	7.34	11.77	7	0	0
FALSE	High	Master Protein	P49792	E3 SUMO-protein ligase RanBP2 [OS=Homo sapiens]	0.001	11.179	11	25	81	16	3224	358	6.2	61.01	25	0	5
FALSE	High	Master Protein	P0C7P4	Putative cytochrome b-c1 complex subunit Rieske-like protein 1 [OS=Homo sapiens]	0.001	11.168	37	8	18	2	283	30.8	8.87	10.72	8	0	4
FALSE	High	Master Protein	Q9H7B2	Ribosome production factor 2 homolog [OS=Homo sapiens]	0.001	11.162	28	6	19	6	306	35.6	9.99	1.65	6	0	0
FALSE	High	Master Protein	Q3LXA3	Triokinase/FMN cyclase [OS=Homo sapiens]	0.001	11.14	13	5	15	5	575	58.9	7.49	4.37	5	0	0
FALSE	High	Master Protein	Q15645	Pachytene checkpoint protein 2 homolog [OS=Homo sapiens]	0.001	11.077	25	7	16	7	432	48.5	6.09	3.14	7	0	0
FALSE	High	Master Protein	Q99627	COP9 signalosome complex subunit 8 [OS=Homo sapiens]	0.001	11.052	23	3	9	3	209	23.2	5.38	15.12	3	0	0
FALSE	High	Master Protein	O14617	AP-3 complex subunit delta-1 [OS=Homo sapiens]	0.001	11.052	15	12	20	12	1153	130.1	8.48	2.11	12	0	0
FALSE	High	Master Protein	O00622	CCN family member 1 [OS=Homo sapiens]	0.001	11.051	20	7	11	7	381	42	8.21	2.18	7	0	0
FALSE	High	Master Protein	P47985	Cytochrome b-c1 complex subunit Rieske, mitochondrial [OS=Homo sapiens]	0.001	11.012	32	7	15	1	274	29.6	8.32	10.72	7	0	0
FALSE	High	Master Protein	P41227	N-alpha-acetyltransferase 10 [OS=Homo sapiens]	0.001	11.009	19	4	11	3	235	26.4	5.64	5.71	4	0	1
FALSE	High	Master Protein	P49448	Glutamate dehydrogenase 2, mitochondrial [OS=Homo sapiens]	0.001	11.007	21	10	22	3	558	61.4	8.46	4.87	10	0	0
FALSE	High	Master Protein	P62993	Growth factor receptor-bound protein 2 [OS=Homo sapiens]	0.001	11.007	38	9	18	9	217	25.2	6.32	4.17	9	0	0
FALSE	High	Master Protein	Q99598	Translin-associated protein X [OS=Homo sapiens]	0.001	10.986	37	8	14	8	290	33.1	6.55	2.95	8	0	0
FALSE	High	Master Protein	Q9C040	Tripartite motif-containing protein 2 [OS=Homo sapiens]	0.001	10.974	16	9	14	8	744	81.5	6.96	0	9	0	0
FALSE	High	Master Protein	Q9NR12	PDZ and LIM domain protein 7 [OS=Homo sapiens]	0.001	10.967	16	8	15	7	457	49.8	8.41	6.11	8	0	0
FALSE	High	Master Protein	A2RTX5	Threonine--tRNA ligase 2, cytoplasmic [OS=Homo sapiens]	0.001	10.964	11	7	18	4	802	92.6	6.05	17.68	7	0	0
FALSE	High	Master Protein	Q96DI7	U5 small nuclear ribonucleoprotein 40 kDa protein [OS=Homo sapiens]	0.001	10.957	14	5	18	5	357	39.3	8.1	16.66	5	0	0
FALSE	High	Master Protein	P12036	Neurofilament heavy polypeptide [OS=Homo sapiens]	0.001	10.954	2	3	28	1	1026	112.4	6.18	45.81	3	0	0
FALSE	High	Master Protein	Q9UHY7	Enolase-phosphatase E1 [OS=Homo sapiens]	0.001	10.939	20	4	10	4	261	28.9	4.78	2.28	4	0	0
FALSE	High	Master Protein	Q8NCW5	NAD(P)H-hydrate epimerase [OS=Homo sapiens]	0.001	10.935	20	4	25	4	288	31.7	7.66	11.97	4	0	0
FALSE	High	Master Protein	P05062	Fructose-bisphosphate aldolase B [OS=Homo sapiens]	0.001	10.916	20	7	39	6	364	39.4	7.87	41.07	7	0	0
FALSE	High	Master Protein	Q6YN16	Hydroxysteroid dehydrogenase-like protein 2 [OS=Homo sapiens]	0.001	10.916	23	8	23	8	418	45.4	7.99	8.01	8	0	0
FALSE	High	Master Protein	O95436	Sodium-dependent phosphate transport protein 2B [OS=Homo sapiens]	0.001	10.911	14	7	11	7	690	75.7	8.15	6.56	7	0	0
FALSE	High	Master Protein	O43598	2'-deoxynucleoside 5'-phosphate N-hydrolase 1 [OS=Homo sapiens]	0.001	10.897	32	6	19	6	174	19.1	5.05	19.5	6	0	0
FALSE	High	Master Protein	Q13153	Serine/threonine-protein kinase PAK 1 [OS=Homo sapiens]	0.001	10.894	17	5	12	2	545	60.6	5.76	9.34	5	0	0
FALSE	High	Master Protein	P78406	mRNA export factor RAE1 [OS=Homo sapiens]	0.001	10.894	15	5	7	5	368	40.9	7.83	4.67	5	0	0
FALSE	High	Master Protein	P31350	Ribonucleoside-diphosphate reductase subunit M2 [OS=Homo sapiens]	0.001	10.869	23	8	13	8	389	44.8	5.38	1.62	8	0	0
FALSE	High	Master Protein	P13995	Bifunctional methylenetetrahydrofolate dehydrogenase/cyclohydrolase, mitochondrial [OS=Homo sapiens]	0.001	10.864	40	10	13	9	350	37.9	8.73	7.54	10	0	0
FALSE	High	Master Protein	O75832	26S proteasome non-ATPase regulatory subunit 10 [OS=Homo sapiens]	0.001	10.851	20	5	13	5	226	24.4	6.1	10.37	5	0	0
FALSE	High	Master Protein	P02042	Hemoglobin subunit delta [OS=Homo sapiens]	0.001	10.828	13	2	99	1	147	16	8.05	183.89	2	0	0
FALSE	High	Master Protein	P67812	Signal peptidase complex catalytic subunit SEC11A [OS=Homo sapiens]	0.001	10.825	25	6	19	5	179	20.6	9.48	6.6	6	0	0
FALSE	High	Master Protein	P52294	Importin subunit alpha-5 [OS=Homo sapiens]	0.001	10.784	17	7	15	2	538	60.2	5.01	8.75	7	0	0
FALSE	High	Master Protein	Q9NYU2	UDP-glucose:glycoprotein glucosyltransferase 1 [OS=Homo sapiens]	0.001	10.769	17	19	30	19	1555	177.1	5.63	0	19	0	0
FALSE	High	Master Protein	Q8WU90	Zinc finger CCCH domain-containing protein 15 [OS=Homo sapiens]	0.001	10.764	20	8	20	8	426	48.6	5.31	9.34	8	0	0
FALSE	High	Master Protein	P63313	Thymosin beta-10 [OS=Homo sapiens]	0.001	10.734	48	5	121	2	44	5	5.36	186.75	5	0	0
FALSE	High	Master Protein	Q9NZM1	Myoferlin [OS=Homo sapiens]	0.001	10.728	10	15	26	15	2061	234.6	6.18	4.07	15	0	0
FALSE	High	Master Protein	Q9GZS3	WD repeat-containing protein 61 [OS=Homo sapiens]	0.001	10.726	20	4	9	4	305	33.6	5.47	4.79	4	0	0
FALSE	High	Master Protein	P26447	Protein S100-A4 [OS=Homo sapiens]	0.001	10.724	17	3	9	3	101	11.7	6.11	11.29	3	0	0
FALSE	High	Master Protein	Q5JWF2	Guanine nucleotide-binding protein G(s) subunit alpha isoforms XLas [OS=Homo sapiens]	0.001	10.686	7	4	13	3	1037	111	5.03	11.51	4	0	0
FALSE	High	Master Protein	P34896	Serine hydroxymethyltransferase, cytosolic [OS=Homo sapiens]	0.001	10.635	12	3	9	2	483	53	7.71	7.78	3	0	0
FALSE	High	Master Protein	A0A2R8Y619	Histone H2B type 2-K1 [OS=Homo sapiens]	0.001	10.632	31	4	99	1	122	13.5	10.1	155.73	4	0	0
FALSE	High	Master Protein	Q13620	Cullin-4B [OS=Homo sapiens]	0.001	10.616	9	7	16	4	913	103.9	7.37	10.93	7	0	2
FALSE	High	Master Protein	Q92599	Septin-8 [OS=Homo sapiens]	0.001	10.607	12	7	23	1	483	55.7	6.28	10.85	7	0	0
FALSE	High	Master Protein	P09496	Clathrin light chain A [OS=Homo sapiens]	0.001	10.599	19	7	29	6	248	27.1	4.51	22.24	7	0	0
FALSE	High	Master Protein	P53634	Dipeptidyl peptidase 1 [OS=Homo sapiens]	0.001	10.583	11	5	14	5	463	51.8	6.99	17.58	5	0	0
FALSE	High	Master Protein	Q86UE4	Protein LYRIC [OS=Homo sapiens]	0.001	10.524	11	6	10	6	582	63.8	9.32	2.25	6	0	0
FALSE	High	Master Protein	P10155	RNA-binding protein RO60 [OS=Homo sapiens]	0.001	10.499	17	8	11	8	538	60.6	8.03	1.66	8	0	0
FALSE	High	Master Protein	P62745	Rho-related GTP-binding protein RhoB [OS=Homo sapiens]	0.001	10.483	34	4	22	2	196	22.1	5.24	45.09	4	0	0
FALSE	High	Master Protein	P16278	Beta-galactosidase [OS=Homo sapiens]	0.001	10.478	9	5	6	5	677	76	6.57	2.03	5	0	0
FALSE	High	Master Protein	Q15005	Signal peptidase complex subunit 2 [OS=Homo sapiens]	0.001	10.456	22	5	8	5	226	25	8.47	10.4	5	0	0
FALSE	High	Master Protein	O43583	Density-regulated protein [OS=Homo sapiens]	0.001	10.44	27	5	13	5	198	22.1	5.3	4.82	5	0	0
FALSE	High	Master Protein	Q5H9R7	Serine/threonine-protein phosphatase 6 regulatory subunit 3 [OS=Homo sapiens]	0.001	10.402	11	7	14	6	873	97.6	4.6	2.76	7	0	0
FALSE	High	Master Protein	Q7L5N1	COP9 signalosome complex subunit 6 [OS=Homo sapiens]	0.001	10.349	27	8	11	8	327	36.1	5.73	1.66	8	0	0
FALSE	High	Master Protein	O43490	Prominin-1 [OS=Homo sapiens]	0.001	10.332	15	9	12	9	865	97.1	7.27	2.01	9	0	0
FALSE	High	Master Protein	P30046	D-dopachrome decarboxylase [OS=Homo sapiens]	0.001	10.332	32	4	25	4	118	12.7	7.3	23.55	4	0	0
FALSE	High	Master Protein	P83881	60S ribosomal protein L36a [OS=Homo sapiens]	0.001	10.323	30	5	32	1	106	12.4	10.58	45.38	5	0	3
FALSE	High	Master Protein	Q9NQ88	Fructose-2,6-bisphosphatase TIGAR [OS=Homo sapiens]	0.001	10.26	22	4	11	4	270	30	7.69	4.88	4	0	0
FALSE	High	Master Protein	Q9P1F3	Costars family protein ABRACL [OS=Homo sapiens]	0.001	10.245	64	4	24	4	81	9.1	6.29	29.75	4	0	0
FALSE	High	Master Protein	P15104	Glutamine synthetase [OS=Homo sapiens]	0.001	10.234	31	8	15	8	373	42	6.89	1.78	8	0	0
FALSE	High	Master Protein	O14880	Microsomal glutathione S-transferase 3 [OS=Homo sapiens]	0.001	10.233	42	5	13	5	152	16.5	9.38	3.55	5	0	0
FALSE	High	Master Protein	O75489	NADH dehydrogenase [ubiquinone] iron-sulfur protein 3, mitochondrial [OS=Homo sapiens]	0.001	10.23	25	5	14	5	264	30.2	7.5	4.11	5	0	0
FALSE	High	Master Protein	Q6P2E9	Enhancer of mRNA-decapping protein 4 [OS=Homo sapiens]	0.001	10.2	8	5	8	5	1401	151.6	5.86	0	5	0	0
FALSE	High	Master Protein	P62330	ADP-ribosylation factor 6 [OS=Homo sapiens]	0.001	10.188	30	4	39	3	175	20.1	8.95	55.96	4	0	0
FALSE	High	Master Protein	P24941	Cyclin-dependent kinase 2 [OS=Homo sapiens]	0.001	10.143	26	7	18	4	298	33.9	8.68	7.5	7	0	0
FALSE	High	Master Protein	A0A0B4J2D5	Putative glutamine amidotransferase-like class 1 domain-containing protein 3B, mitochondrial [OS=Homo sapiens]	0.001	10.141	21	4	12	4	268	28.1	8.27	13.55	4	0	0
FALSE	High	Master Protein	O00625	Pirin [OS=Homo sapiens]	0.001	10.141	20	6	14	6	290	32.1	6.92	2.54	6	0	0
FALSE	High	Master Protein	P30533	Alpha-2-macroglobulin receptor-associated protein [OS=Homo sapiens]	0.001	10.126	20	7	16	7	357	41.4	8.78	2.15	7	0	0
FALSE	High	Master Protein	Q9BVC6	Transmembrane protein 109 [OS=Homo sapiens]	0.001	10.12	18	5	17	4	243	26.2	10.48	18.9	5	0	0
FALSE	High	Master Protein	P21926	CD9 antigen [OS=Homo sapiens]	0.001	10.116	24	5	15	5	228	25.4	7.15	19.03	5	0	0
FALSE	High	Master Protein	Q15370	Elongin-B [OS=Homo sapiens]	0.001	10.112	34	5	28	5	118	13.1	4.88	28.02	5	0	0
FALSE	High	Master Protein	O60925	Prefoldin subunit 1 [OS=Homo sapiens]	0.001	10.11	35	5	11	5	122	14.2	6.81	9.67	5	0	0
FALSE	High	Master Protein	Q9NZB2	Constitutive coactivator of PPAR-gamma-like protein 1 [OS=Homo sapiens]	0.001	10.101	12	12	19	12	1118	121.8	8.88	0	12	0	0
FALSE	High	Master Protein	P45877	Peptidyl-prolyl cis-trans isomerase C [OS=Homo sapiens]	0.001	10.091	13	3	35	2	212	22.7	8.4	37.7	3	0	0
FALSE	High	Master Protein	Q16795	NADH dehydrogenase [ubiquinone] 1 alpha subcomplex subunit 9, mitochondrial [OS=Homo sapiens]	0.001	10.088	18	5	18	5	377	42.5	9.8	14.95	5	0	0
FALSE	High	Master Protein	P54619	5'-AMP-activated protein kinase subunit gamma-1 [OS=Homo sapiens]	0.001	10.082	24	6	8	5	331	37.6	6.92	7.4	6	0	1
FALSE	High	Master Protein	O95197	Reticulon-3 [OS=Homo sapiens]	0.001	10.081	14	9	20	7	1032	112.5	4.96	12.09	9	0	1
FALSE	High	Master Protein	O43765	Small glutamine-rich tetratricopeptide repeat-containing protein alpha [OS=Homo sapiens]	0.001	10.072	12	4	6	4	313	34	4.87	5	4	0	0
FALSE	High	Master Protein	Q96J01	THO complex subunit 3 [OS=Homo sapiens]	0.001	10.044	22	6	14	6	351	38.7	6.09	3.84	6	0	0
FALSE	High	Master Protein	Q8TCS8	Polyribonucleotide nucleotidyltransferase 1, mitochondrial [OS=Homo sapiens]	0.001	10.036	15	11	17	10	783	85.9	7.77	2.01	11	0	0
FALSE	High	Master Protein	P17096	High mobility group protein HMG-I/HMG-Y [OS=Homo sapiens]	0.001	10.033	38	5	22	5	107	11.7	10.32	26.84	5	0	0
FALSE	High	Master Protein	Q9H254	Spectrin beta chain, non-erythrocytic 4 [OS=Homo sapiens]	0.001	10.013	6	15	99	10	2564	288.8	6.01	43.49	15	0	1
FALSE	High	Master Protein	O00743	Serine/threonine-protein phosphatase 6 catalytic subunit [OS=Homo sapiens]	0.001	9.977	21	6	16	6	305	35.1	5.69	1.8	6	0	0
FALSE	High	Master Protein	Q7RTS7	Keratin, type II cytoskeletal 74 [OS=Homo sapiens]	0.001	9.97	18	9	34	3	529	57.8	7.71	37.66	9	0	1
FALSE	High	Master Protein	Q15418	Ribosomal protein S6 kinase alpha-1 [OS=Homo sapiens]	0.001	9.964	14	6	13	3	735	82.7	7.83	4.38	6	0	0
FALSE	High	Master Protein	P07686	Beta-hexosaminidase subunit beta [OS=Homo sapiens]	0.001	9.96	14	7	15	6	556	63.1	6.76	2.2	7	0	0
FALSE	High	Master Protein	O75027	Iron-sulfur clusters transporter ABCB7, mitochondrial [OS=Homo sapiens]	0.001	9.941	23	12	24	12	752	82.6	9.33	6.91	12	0	0
FALSE	High	Master Protein	Q8IYT4	Katanin p60 ATPase-containing subunit A-like 2 [OS=Homo sapiens]	0.001	9.936	13	5	33	4	538	61.2	7.56	5.12	5	0	0
FALSE	High	Master Protein	P28288	ATP-binding cassette sub-family D member 3 [OS=Homo sapiens]	0.001	9.935	19	10	16	10	659	75.4	9.36	5.56	10	0	0
FALSE	High	Master Protein	Q9H0A0	RNA cytidine acetyltransferase [OS=Homo sapiens]	0.001	9.915	9	9	15	9	1025	115.7	8.27	5.19	9	0	0
FALSE	High	Master Protein	P61009	Signal peptidase complex subunit 3 [OS=Homo sapiens]	0.001	9.909	48	5	8	5	180	20.3	8.62	4.64	5	0	0
FALSE	High	Master Protein	P53680	AP-2 complex subunit sigma [OS=Homo sapiens]	0.001	9.906	36	6	15	6	142	17	6.18	7.08	6	0	0
FALSE	High	Master Protein	Q9UJ70	N-acetyl-D-glucosamine kinase [OS=Homo sapiens]	0.001	9.895	9	2	4	2	344	37.4	6.24	10.65	2	0	0
FALSE	High	Master Protein	Q9Y5X3	Sorting nexin-5 [OS=Homo sapiens]	0.001	9.886	27	8	13	7	404	46.8	6.76	0	8	0	0
FALSE	High	Master Protein	P19525	Interferon-induced, double-stranded RNA-activated protein kinase [OS=Homo sapiens]	0.001	9.873	11	5	7	5	551	62.1	8.4	0	5	0	0
FALSE	High	Master Protein	Q96F07	Cytoplasmic FMR1-interacting protein 2 [OS=Homo sapiens]	0.001	9.852	12	13	42	9	1278	148.3	7.31	4.54	13	0	3
FALSE	High	Master Protein	Q96BM9	ADP-ribosylation factor-like protein 8A [OS=Homo sapiens]	0.001	9.814	42	6	16	1	186	21.4	7.77	1.65	6	0	0
FALSE	High	Master Protein	Q07866	Kinesin light chain 1 [OS=Homo sapiens]	0.001	9.803	11	6	8	3	573	65.3	6.2	3.28	6	0	0
FALSE	High	Master Protein	Q8N8S7	Protein enabled homolog [OS=Homo sapiens]	0.001	9.802	13	6	10	6	591	66.5	6.93	0	6	0	0
FALSE	High	Master Protein	Q13740	CD166 antigen [OS=Homo sapiens]	0.001	9.801	20	8	9	8	583	65.1	6.25	2.97	8	0	0
FALSE	High	Master Protein	P27449	V-type proton ATPase 16 kDa proteolipid subunit c [OS=Homo sapiens]	0.001	9.797	12	1	5	1	155	15.7	8.44	7.7	1	0	0
FALSE	High	Master Protein	Q86XP3	ATP-dependent RNA helicase DDX42 [OS=Homo sapiens]	0.001	9.775	10	7	8	7	938	102.9	7.02	0	7	0	0
FALSE	High	Master Protein	Q01130	Serine/arginine-rich splicing factor 2 [OS=Homo sapiens]	0.001	9.772	20	5	35	2	221	25.5	11.85	26.59	5	0	3
FALSE	High	Master Protein	Q9NQW6	Anillin [OS=Homo sapiens]	0.001	9.747	11	11	22	11	1124	124.1	8.07	2.04	11	0	0
FALSE	High	Master Protein	Q96EY1	DnaJ homolog subfamily A member 3, mitochondrial [OS=Homo sapiens]	0.001	9.726	13	4	8	4	480	52.5	9.26	7.97	4	0	0
FALSE	High	Master Protein	P46108	Adapter molecule crk [OS=Homo sapiens]	0.001	9.713	11	2	10	2	304	33.8	5.55	15.35	2	0	0
FALSE	High	Master Protein	Q8WUH6	Transmembrane protein 263 [OS=Homo sapiens]	0.001	9.703	39	3	7	3	116	11.7	9.32	2.55	3	0	0
FALSE	High	Master Protein	Q96A49	Synapse-associated protein 1 [OS=Homo sapiens]	0.001	9.68	25	7	16	7	352	39.9	4.53	2.27	7	0	0
FALSE	High	Master Protein	P07919	Cytochrome b-c1 complex subunit 6, mitochondrial [OS=Homo sapiens]	0.001	9.662	34	3	17	3	91	10.7	4.44	16.75	3	0	0
FALSE	High	Master Protein	Q9BWM7	Sideroflexin-3 [OS=Homo sapiens]	0.001	9.642	16	3	8	2	321	35.5	9.1	4.85	3	0	0
FALSE	High	Master Protein	P02649	Apolipoprotein E [OS=Homo sapiens]	0.001	9.579	27	7	20	7	317	36.1	5.73	8.8	7	0	0
FALSE	High	Master Protein	Q9Y5L4	Mitochondrial import inner membrane translocase subunit Tim13 [OS=Homo sapiens]	0.001	9.548	31	3	10	3	95	10.5	8.18	19.74	3	0	0
FALSE	High	Master Protein	O95865	N(G),N(G)-dimethylarginine dimethylaminohydrolase 2 [OS=Homo sapiens]	0.001	9.526	14	4	12	3	285	29.6	6.01	10.42	4	0	0
FALSE	High	Master Protein	P14406	Cytochrome c oxidase subunit 7A2, mitochondrial [OS=Homo sapiens]	0.001	9.521	57	3	14	3	83	9.4	9.76	16.34	3	0	0
FALSE	High	Master Protein	Q7RTV0	PHD finger-like domain-containing protein 5A [OS=Homo sapiens]	0.001	9.502	35	4	14	4	110	12.4	8.41	6.45	4	0	0
FALSE	High	Master Protein	Q9Y4E8	Ubiquitin carboxyl-terminal hydrolase 15 [OS=Homo sapiens]	0.001	9.468	12	10	15	10	981	112.3	5.22	2.25	10	0	0
FALSE	High	Master Protein	Q14690	Protein RRP5 homolog [OS=Homo sapiens]	0.001	9.465	16	22	23	22	1871	208.6	8.87	0	22	0	0
FALSE	High	Master Protein	O00592	Podocalyxin [OS=Homo sapiens]	0.001	9.426	16	7	11	7	558	58.6	5.49	14.81	7	0	0
FALSE	High	Master Protein	Q8WZA0	Protein LZIC [OS=Homo sapiens]	0.001	9.385	22	3	4	3	190	21.5	4.94	3.06	3	0	0
FALSE	High	Master Protein	O43670	BUB3-interacting and GLEBS motif-containing protein ZNF207 [OS=Homo sapiens]	0.001	9.373	8	3	18	3	478	50.7	9.1	16.85	3	0	0
FALSE	High	Master Protein	P30519	Heme oxygenase 2 [OS=Homo sapiens]	0.001	9.358	34	8	11	8	316	36	5.41	2.08	8	0	0
FALSE	High	Master Protein	Q9H082	Ras-related protein Rab-33B [OS=Homo sapiens]	0.001	9.356	15	3	31	1	229	25.7	7.18	41.97	3	0	0
FALSE	High	Master Protein	Q96CX2	BTB/POZ domain-containing protein KCTD12 [OS=Homo sapiens]	0.001	9.356	22	6	12	6	325	35.7	5.64	0	6	0	0
FALSE	High	Master Protein	Q96C01	Protein FAM136A [OS=Homo sapiens]	0.001	9.351	54	7	14	7	138	15.6	7.61	3.87	7	0	0
FALSE	High	Master Protein	P35270	Sepiapterin reductase [OS=Homo sapiens]	0.001	9.341	29	5	6	5	261	28	8.05	4.71	5	0	0
FALSE	High	Master Protein	Q969Q0	60S ribosomal protein L36a-like [OS=Homo sapiens]	0.001	9.323	30	5	24	1	106	12.5	10.65	30.13	5	0	0
FALSE	High	Master Protein	P26885	Peptidyl-prolyl cis-trans isomerase FKBP2 [OS=Homo sapiens]	0.001	9.322	42	5	17	5	142	15.6	9.13	16.72	5	0	0
FALSE	High	Master Protein	P68402	Platelet-activating factor acetylhydrolase IB subunit alpha2 [OS=Homo sapiens]	0.001	9.278	27	5	27	5	229	25.6	5.92	22.05	5	0	0
FALSE	High	Master Protein	P51532	Transcription activator BRG1 [OS=Homo sapiens]	0.001	9.277	8	12	17	8	1647	184.5	7.88	1.93	12	0	2
FALSE	High	Master Protein	O96019	Actin-like protein 6A [OS=Homo sapiens]	0.001	9.273	17	5	6	3	429	47.4	5.6	3.93	5	0	0
FALSE	High	Master Protein	P08962	CD63 antigen [OS=Homo sapiens]	0.001	9.264	15	5	26	5	238	25.6	7.81	20.85	5	0	0
FALSE	High	Master Protein	Q92621	Nuclear pore complex protein Nup205 [OS=Homo sapiens]	0.001	9.239	7	10	17	10	2012	227.8	6.19	0	10	0	0
FALSE	High	Master Protein	P07148	Fatty acid-binding protein, liver [OS=Homo sapiens]	0.001	9.227	32	4	42	4	127	14.2	7.18	35.8	4	0	0
FALSE	High	Master Protein	P15291	Beta-1,4-galactosyltransferase 1 [OS=Homo sapiens]	0.001	9.223	21	5	13	4	398	43.9	8.65	2.27	5	0	1
FALSE	High	Master Protein	A2A3N6	Putative PIP5K1A and PSMD4-like protein [OS=Homo sapiens]	0.001	9.209	14	8	26	5	862	95	5.71	18.44	8	0	0
FALSE	High	Master Protein	O60493	Sorting nexin-3 [OS=Homo sapiens]	0.001	9.178	28	6	34	5	162	18.8	8.66	25.85	6	0	0
FALSE	High	Master Protein	Q96I99	Succinate--CoA ligase [GDP-forming] subunit beta, mitochondrial [OS=Homo sapiens]	0.001	9.171	13	4	9	4	432	46.5	6.39	6.37	4	0	0
FALSE	High	Master Protein	P51571	Translocon-associated protein subunit delta [OS=Homo sapiens]	0.001	9.171	14	2	18	2	173	19	6.15	20.63	2	0	0
FALSE	High	Master Protein	O15131	Importin subunit alpha-6 [OS=Homo sapiens]	0.001	9.171	9	4	12	1	539	60.6	5.12	5.43	4	0	0
FALSE	High	Master Protein	Q9UBF2	Coatomer subunit gamma-2 [OS=Homo sapiens]	0.001	9.144	11	7	22	4	871	97.6	5.81	8.56	7	0	0
FALSE	High	Master Protein	Q14232	Translation initiation factor eIF-2B subunit alpha [OS=Homo sapiens]	0.001	9.127	19	5	12	5	305	33.7	7.33	4.54	5	0	0
FALSE	High	Master Protein	Q9NUJ1	Palmitoyl-protein thioesterase ABHD10, mitochondrial [OS=Homo sapiens]	0.001	9.116	20	4	15	4	306	33.9	8.57	5.81	4	0	0
FALSE	High	Master Protein	O75400	Pre-mRNA-processing factor 40 homolog A [OS=Homo sapiens]	0.001	9.093	13	10	16	9	957	108.7	7.56	0	10	0	1
FALSE	High	Master Protein	P42285	Exosome RNA helicase MTR4 [OS=Homo sapiens]	0.001	9.087	14	13	20	13	1042	117.7	6.52	2.04	13	0	0
FALSE	High	Master Protein	P25325	3-mercaptopyruvate sulfurtransferase [OS=Homo sapiens]	0.001	9.084	24	5	11	4	297	33.2	6.6	2.26	5	0	1
FALSE	High	Master Protein	Q6DD88	Atlastin-3 [OS=Homo sapiens]	0.001	9.083	15	7	10	6	541	60.5	5.66	2.07	7	0	0
FALSE	High	Master Protein	Q9UBQ7	Glyoxylate reductase/hydroxypyruvate reductase [OS=Homo sapiens]	0.001	9.034	29	5	8	5	328	35.6	7.39	0	5	0	0
FALSE	High	Master Protein	P53985	Monocarboxylate transporter 1 [OS=Homo sapiens]	0.001	9.032	6	4	14	4	500	53.9	8.66	13.33	4	0	0
FALSE	High	Master Protein	Q15382	GTP-binding protein Rheb [OS=Homo sapiens]	0.001	9.03	38	8	13	8	184	20.5	5.92	4.35	8	0	0
FALSE	High	Master Protein	Q9Y3D6	Mitochondrial fission 1 protein [OS=Homo sapiens]	0.001	9.022	20	3	14	3	152	16.9	8.79	5.95	3	0	0
FALSE	High	Master Protein	P15374	Ubiquitin carboxyl-terminal hydrolase isozyme L3 [OS=Homo sapiens]	0.001	9.007	21	5	25	4	230	26.2	4.92	22.03	5	0	1
FALSE	High	Master Protein	Q5XKP0	MICOS complex subunit MIC13 [OS=Homo sapiens]	0.001	9.004	57	4	9	4	118	13.1	9.42	11.18	4	0	0
FALSE	High	Master Protein	Q9Y2V2	Calcium-regulated heat-stable protein 1 [OS=Homo sapiens]	0.001	9.002	19	2	14	2	147	15.9	8.21	27.88	2	0	0
FALSE	High	Master Protein	P49419	Alpha-aminoadipic semialdehyde dehydrogenase [OS=Homo sapiens]	0.001	8.988	16	9	21	9	539	58.5	7.99	0	9	0	0
FALSE	High	Master Protein	Q92901	60S ribosomal protein L3-like [OS=Homo sapiens]	0.001	8.948	17	8	36	5	407	46.3	10.45	58.17	8	0	0
FALSE	High	Master Protein	Q9H307	Pinin [OS=Homo sapiens]	0.001	8.944	12	8	16	8	717	81.6	7.14	6.7	8	0	0
FALSE	High	Master Protein	P07477	Serine protease 1 [OS=Homo sapiens]	0.001	8.934	22	4	55	2	247	26.5	6.51	56.03	4	0	1
FALSE	High	Master Protein	P11137	Microtubule-associated protein 2 [OS=Homo sapiens]	0.001	8.899	8	16	26	15	1827	199.4	4.91	2.28	16	0	0
FALSE	High	Master Protein	P24390	ER lumen protein-retaining receptor 1 [OS=Homo sapiens]	0.001	8.898	13	2	16	2	212	24.5	8.62	14.6	2	0	0
FALSE	High	Master Protein	Q16763	Ubiquitin-conjugating enzyme E2 S [OS=Homo sapiens]	0.001	8.897	45	8	13	8	222	23.8	8.38	2.12	8	0	0
FALSE	High	Master Protein	Q96KB5	Lymphokine-activated killer T-cell-originated protein kinase [OS=Homo sapiens]	0.001	8.894	19	7	14	7	322	36.1	5.12	2.11	7	0	0
FALSE	High	Master Protein	P69891	Hemoglobin subunit gamma-1 [OS=Homo sapiens]	0.001	8.891	28	4	68	3	147	16.1	7.2	120.86	4	0	1
FALSE	High	Master Protein	Q15388	Mitochondrial import receptor subunit TOM20 homolog [OS=Homo sapiens]	0.001	8.888	20	4	7	4	145	16.3	8.6	9.36	4	0	0
FALSE	High	Master Protein	P22612	cAMP-dependent protein kinase catalytic subunit gamma [OS=Homo sapiens]	0.001	8.883	29	7	25	3	351	40.4	8.59	0	7	0	0
FALSE	High	Master Protein	P53007	Tricarboxylate transport protein, mitochondrial [OS=Homo sapiens]	0.001	8.882	15	5	15	5	311	34	9.89	4.46	5	0	0
FALSE	High	Master Protein	Q2TAY7	WD40 repeat-containing protein SMU1 [OS=Homo sapiens]	0.001	8.868	12	6	15	6	513	57.5	7.18	11.26	6	0	0
FALSE	High	Master Protein	Q8NFH4	Nucleoporin Nup37 [OS=Homo sapiens]	0.001	8.824	14	3	8	3	326	36.7	5.92	4.15	3	0	0
FALSE	High	Master Protein	O14562	Ubiquitin domain-containing protein UBFD1 [OS=Homo sapiens]	0.001	8.821	18	5	13	5	309	33.4	5.77	4.98	5	0	0
FALSE	High	Master Protein	Q99986	Serine/threonine-protein kinase VRK1 [OS=Homo sapiens]	0.001	8.787	20	6	7	6	396	45.4	8.91	0	6	0	0
FALSE	High	Master Protein	Q9BYZ2	L-lactate dehydrogenase A-like 6B [OS=Homo sapiens]	0.001	8.669	18	5	29	4	381	41.9	8.65	40.86	5	0	0
FALSE	High	Master Protein	P07478	Trypsin-2 [OS=Homo sapiens]	0.001	8.669	19	4	40	2	247	26.5	4.92	8.22	4	0	2
FALSE	High	Master Protein	Q9UNH7	Sorting nexin-6 [OS=Homo sapiens]	0.001	8.653	19	9	20	6	406	46.6	6.16	4.86	9	0	1
FALSE	High	Master Protein	O75746	Calcium-binding mitochondrial carrier protein Aralar1 [OS=Homo sapiens]	0.001	8.639	9	5	11	2	678	74.7	8.38	9.03	5	0	0
FALSE	High	Master Protein	Q9GZP8	Immortalization up-regulated protein [OS=Homo sapiens]	0.001	8.639	13	2	8	2	106	10.9	9.73	10.2	2	0	0
FALSE	High	Master Protein	Q9Y3B4	Splicing factor 3B subunit 6 [OS=Homo sapiens]	0.001	8.638	40	5	21	5	125	14.6	9.38	14.61	5	0	0
FALSE	High	Master Protein	P04732	Metallothionein-1E [OS=Homo sapiens]	0.001	8.604	33	2	15	2	61	6	7.96	15.73	2	0	0
FALSE	High	Master Protein	O75436	Vacuolar protein sorting-associated protein 26A [OS=Homo sapiens]	0.001	8.595	28	8	9	7	327	38.1	6.57	2.28	8	0	0
FALSE	High	Master Protein	Q96C90	Protein phosphatase 1 regulatory subunit 14B [OS=Homo sapiens]	0.001	8.586	31	2	3	2	147	15.9	4.86	2.65	2	0	0
FALSE	High	Master Protein	Q14558	Phosphoribosyl pyrophosphate synthase-associated protein 1 [OS=Homo sapiens]	0.001	8.575	24	7	10	4	356	39.4	7.2	2.15	7	0	3
FALSE	High	Master Protein	Q16352	Alpha-internexin [OS=Homo sapiens]	0.001	8.572	13	5	26	3	499	55.4	5.4	40.68	5	0	0
FALSE	High	Master Protein	Q9Y624	Junctional adhesion molecule A [OS=Homo sapiens]	0.001	8.55	18	5	11	5	299	32.6	7.9	0	5	0	0
FALSE	High	Master Protein	Q96DA2	Ras-related protein Rab-39B [OS=Homo sapiens]	0.001	8.538	22	4	21	3	213	24.6	7.83	23.9	4	0	0
FALSE	High	Master Protein	Q9BPX5	Actin-related protein 2/3 complex subunit 5-like protein [OS=Homo sapiens]	0.001	8.53	37	5	14	4	153	16.9	6.6	7.3	5	0	0
FALSE	High	Master Protein	P10620	Microsomal glutathione S-transferase 1 [OS=Homo sapiens]	0.001	8.524	45	5	11	5	155	17.6	9.39	9.2	5	0	0
FALSE	High	Master Protein	Q9NX62	Golgi-resident adenosine 3',5'-bisphosphate 3'-phosphatase [OS=Homo sapiens]	0.001	8.521	20	9	19	9	359	38.7	6.86	11.15	9	0	0
FALSE	High	Master Protein	Q96HN2	Adenosylhomocysteinase 3 [OS=Homo sapiens]	0.001	8.511	14	9	26	3	611	66.7	7.36	23.25	9	0	0
FALSE	High	Master Protein	Q14683	Structural maintenance of chromosomes protein 1A [OS=Homo sapiens]	0.001	8.5	17	20	37	18	1233	143.1	7.64	7.04	20	0	1
FALSE	High	Master Protein	Q9Y5L0	Transportin-3 [OS=Homo sapiens]	0.001	8.483	11	6	12	6	923	104.1	5.57	0	6	0	0
FALSE	High	Master Protein	P62861	FAU ubiquitin-like and ribosomal protein S30 [OS=Homo sapiens]	0.001	8.461	8	2	9	2	133	14.4	10.17	8.76	2	0	0
FALSE	High	Master Protein	P07196	Neurofilament light polypeptide [OS=Homo sapiens]	0.001	8.435	8	4	27	3	543	61.5	4.65	40.68	4	0	0
FALSE	High	Master Protein	Q6P587	Acylpyruvase FAHD1, mitochondrial [OS=Homo sapiens]	0.001	8.433	48	6	6	6	224	24.8	7.39	2.21	6	0	0
FALSE	High	Master Protein	Q96AX2	Ras-related protein Rab-37 [OS=Homo sapiens]	0.001	8.42	16	3	26	2	223	24.8	6.35	23.9	3	0	0
FALSE	High	Master Protein	Q9UHY1	Nuclear receptor-binding protein [OS=Homo sapiens]	0.001	8.39	16	6	7	6	535	59.8	5.08	0	6	0	0
FALSE	High	Master Protein	Q14061	Cytochrome c oxidase copper chaperone [OS=Homo sapiens]	0.001	8.375	32	2	13	2	63	6.9	7.24	7.86	2	0	0
FALSE	High	Master Protein	P31483	Cytotoxic granule associated RNA binding protein TIA1 [OS=Homo sapiens]	0.001	8.369	19	6	14	2	386	42.9	7.74	4.37	6	0	2
FALSE	High	Master Protein	Q9UK45	U6 snRNA-associated Sm-like protein LSm7 [OS=Homo sapiens]	0.001	8.361	48	5	13	4	103	11.6	5.27	8.53	5	0	0
FALSE	High	Master Protein	P07197	Neurofilament medium polypeptide [OS=Homo sapiens]	0.001	8.357	6	5	27	4	916	102.4	4.91	40.68	5	0	0
FALSE	High	Master Protein	Q92522	Histone H1.10 [OS=Homo sapiens]	0.001	8.351	21	5	11	5	213	22.5	10.76	6.88	5	0	0
FALSE	High	Master Protein	Q6GMV3	Putative peptidyl-tRNA hydrolase PTRHD1 [OS=Homo sapiens]	0.001	8.346	49	4	7	4	140	15.8	9.1	6.58	4	0	0
FALSE	High	Master Protein	Q9BQ52	Zinc phosphodiesterase ELAC protein 2 [OS=Homo sapiens]	0.001	8.346	17	9	14	9	826	92.2	7.9	6.42	9	0	0
FALSE	High	Master Protein	Q8NBQ5	Estradiol 17-beta-dehydrogenase 11 [OS=Homo sapiens]	0.001	8.341	19	5	15	5	300	32.9	9.07	0	5	0	0
FALSE	High	Master Protein	Q5JTH9	RRP12-like protein [OS=Homo sapiens]	0.001	8.335	12	12	19	12	1297	143.6	8.75	0	12	0	0
FALSE	High	Master Protein	P21912	Succinate dehydrogenase [ubiquinone] iron-sulfur subunit, mitochondrial [OS=Homo sapiens]	0.001	8.306	25	7	16	6	280	31.6	8.76	3.94	7	0	0
FALSE	High	Master Protein	Q9BZP6	Acidic mammalian chitinase [OS=Homo sapiens]	0.001	8.3	14	4	17	4	476	52.2	5.85	11.19	4	0	0
FALSE	High	Master Protein	Q01085	Nucleolysin TIAR [OS=Homo sapiens]	0.001	8.299	12	5	13	1	375	41.6	7.74	4.37	5	0	0
FALSE	High	Master Protein	Q969S9	Ribosome-releasing factor 2, mitochondrial [OS=Homo sapiens]	0.001	8.297	3	2	10	2	779	86.5	6.51	11.45	2	0	0
FALSE	High	Master Protein	O96000	NADH dehydrogenase [ubiquinone] 1 beta subcomplex subunit 10 [OS=Homo sapiens]	0.001	8.29	29	4	8	4	172	20.8	8.48	2.98	4	0	0
FALSE	High	Master Protein	Q9NYC9	Dynein axonemal heavy chain 9 [OS=Homo sapiens]	0.001	8.289	10	37	91	32	4486	511.6	5.91	31.4	37	0	2
FALSE	High	Master Protein	P05156	Complement factor I [OS=Homo sapiens]	0.001	8.288	7	4	31	4	583	65.7	7.5	39.84	4	0	0
FALSE	High	Master Protein	Q9UDW1	Cytochrome b-c1 complex subunit 9 [OS=Homo sapiens]	0.001	8.285	38	2	3	2	63	7.3	9.47	0	2	0	0
FALSE	High	Master Protein	P10619	Lysosomal protective protein [OS=Homo sapiens]	0.001	8.262	18	7	15	6	480	54.4	6.61	9.06	7	0	0
FALSE	High	Master Protein	Q9Y241	HIG1 domain family member 1A, mitochondrial [OS=Homo sapiens]	0.001	8.245	24	1	6	1	93	10.1	9.79	16.05	1	0	0
FALSE	High	Master Protein	Q9H0B6	Kinesin light chain 2 [OS=Homo sapiens]	0.001	8.245	25	9	14	6	622	68.9	7.15	3.28	9	0	1
FALSE	High	Master Protein	O95372	Acyl-protein thioesterase 2 [OS=Homo sapiens]	0.001	8.24	24	6	13	6	231	24.7	7.23	2.46	6	0	0
FALSE	High	Master Protein	Q9H993	Damage-control phosphatase ARMT1 [OS=Homo sapiens]	0.001	8.223	8	3	6	3	441	51.1	5.76	4.06	3	0	0
FALSE	High	Master Protein	Q9BQ39	ATP-dependent RNA helicase DDX50 [OS=Homo sapiens]	0.001	8.219	9	5	16	2	737	82.5	9.17	17.08	5	0	0
FALSE	High	Master Protein	Q6UXH1	Protein disulfide isomerase CRELD2 [OS=Homo sapiens]	0.001	8.197	14	4	6	4	353	38.2	4.59	2.51	4	0	0
FALSE	High	Master Protein	Q8NBJ5	Procollagen galactosyltransferase 1 [OS=Homo sapiens]	0.001	8.183	13	7	13	6	622	71.6	7.31	1.6	7	0	0
FALSE	High	Master Protein	Q969P6	DNA topoisomerase I, mitochondrial [OS=Homo sapiens]	0.001	8.179	19	11	27	5	601	69.8	9.41	2.3	11	0	1
FALSE	High	Master Protein	Q13492	Phosphatidylinositol-binding clathrin assembly protein [OS=Homo sapiens]	0.001	8.165	19	10	15	9	652	70.7	7.9	5.02	10	0	1
FALSE	High	Master Protein	Q15287	RNA-binding protein with serine-rich domain 1 [OS=Homo sapiens]	0.001	8.163	32	8	8	8	305	34.2	11.84	4.41	8	0	0
FALSE	High	Master Protein	Q8WY22	BRI3-binding protein [OS=Homo sapiens]	0.001	8.154	12	3	5	3	251	27.8	9.44	10.48	3	0	0
FALSE	High	Master Protein	Q9Y623	Myosin-4 [OS=Homo sapiens]	0.001	8.144	14	20	63	9	1939	222.9	5.85	15.03	20	0	0
FALSE	High	Master Protein	O75494	Serine/arginine-rich splicing factor 10 [OS=Homo sapiens]	0.001	8.142	22	5	14	4	262	31.3	11.27	0	5	0	0
FALSE	High	Master Protein	O14773	Tripeptidyl-peptidase 1 [OS=Homo sapiens]	0.001	8.109	11	4	9	4	563	61.2	6.48	6.92	4	0	0
FALSE	High	Master Protein	Q5T6V5	Queuosine salvage protein [OS=Homo sapiens]	0.001	8.105	16	5	7	5	341	39	5.88	2.18	5	0	0
FALSE	High	Master Protein	P63027	Vesicle-associated membrane protein 2 [OS=Homo sapiens]	0.001	8.097	53	4	13	4	116	12.7	8.13	15.56	4	0	0
FALSE	High	Master Protein	Q86X55	Histone-arginine methyltransferase CARM1 [OS=Homo sapiens]	0.001	8.096	10	3	4	3	608	65.8	6.73	2.53	3	0	0
FALSE	High	Master Protein	Q9BYD3	39S ribosomal protein L4, mitochondrial [OS=Homo sapiens]	0.001	8.074	11	2	5	2	311	34.9	9.72	2.66	2	0	0
FALSE	High	Master Protein	Q8N1G4	Leucine-rich repeat-containing protein 47 [OS=Homo sapiens]	0.001	8.066	21	10	28	10	583	63.4	8.28	2.36	10	0	0
FALSE	High	Master Protein	Q9Y3E5	Peptidyl-tRNA hydrolase 2, mitochondrial [OS=Homo sapiens]	0.001	8.063	15	2	8	2	179	19.2	8.73	10.55	2	0	0
FALSE	High	Master Protein	Q8WWM7	Ataxin-2-like protein [OS=Homo sapiens]	0.001	8.063	10	9	14	8	1075	113.3	8.59	7.13	9	0	0
FALSE	High	Master Protein	P17655	Calpain-2 catalytic subunit [OS=Homo sapiens]	0.001	8.051	9	5	11	4	700	79.9	4.98	1.73	5	0	0
FALSE	High	Master Protein	P09497	Clathrin light chain B [OS=Homo sapiens]	0.001	8.027	24	7	15	7	229	25.2	4.64	1.63	7	0	0
FALSE	High	Master Protein	Q9Y3Z3	Deoxynucleoside triphosphate triphosphohydrolase SAMHD1 [OS=Homo sapiens]	0.001	8.007	19	11	13	11	626	72.2	7.14	2.46	11	0	0
FALSE	High	Master Protein	P06756	Integrin alpha-V [OS=Homo sapiens]	0.001	8.002	15	11	20	11	1048	116	5.68	0	11	0	0
FALSE	High	Master Protein	P09234	U1 small nuclear ribonucleoprotein C [OS=Homo sapiens]	0.001	8.001	13	2	10	2	159	17.4	9.67	2.32	2	0	0
FALSE	High	Master Protein	Q16563	Synaptophysin-like protein 1 [OS=Homo sapiens]	0.001	7.994	12	3	6	3	259	28.5	8.43	5.42	3	0	0
FALSE	High	Master Protein	P20338	Ras-related protein Rab-4A [OS=Homo sapiens]	0.001	7.993	25	5	25	4	218	24.4	6.07	23.9	5	0	0
FALSE	High	Master Protein	Q93088	Betaine--homocysteine S-methyltransferase 1 [OS=Homo sapiens]	0.001	7.99	13	3	10	3	406	45	7.03	3.17	3	0	0
FALSE	High	Master Protein	Q5T9A4	ATPase family AAA domain-containing protein 3B [OS=Homo sapiens]	0.001	7.985	18	9	24	3	648	72.5	9.2	0	9	0	0
FALSE	High	Master Protein	O00762	Ubiquitin-conjugating enzyme E2 C [OS=Homo sapiens]	0.001	7.981	23	3	5	3	179	19.6	7.37	3.83	3	0	0
FALSE	High	Master Protein	Q9Y3B8	Oligoribonuclease, mitochondrial [OS=Homo sapiens]	0.001	7.96	27	5	8	5	237	26.8	6.87	0	5	0	0
FALSE	High	Master Protein	Q9NRN7	L-aminoadipate-semialdehyde dehydrogenase-phosphopantetheinyl transferase [OS=Homo sapiens]	0.001	7.927	18	5	12	5	309	35.8	6.8	0	5	0	0
FALSE	High	Master Protein	Q8WVV9	Heterogeneous nuclear ribonucleoprotein L-like [OS=Homo sapiens]	0.001	7.925	8	4	20	3	542	60	7.72	17.64	4	0	0
FALSE	High	Master Protein	O43719	HIV Tat-specific factor 1 [OS=Homo sapiens]	0.001	7.924	13	8	15	8	755	85.8	4.4	2.12	8	0	0
FALSE	High	Master Protein	P02458	Collagen alpha-1(II) chain [OS=Homo sapiens]	0.001	7.914	11	13	17	13	1487	141.7	6.92	2.75	13	0	0
FALSE	High	Master Protein	Q13268	Dehydrogenase/reductase SDR family member 2, mitochondrial [OS=Homo sapiens]	0.001	7.906	24	6	9	6	280	29.9	9.01	0	6	0	0
FALSE	High	Master Protein	Q9BVP2	Guanine nucleotide-binding protein-like 3 [OS=Homo sapiens]	0.001	7.873	19	8	14	7	549	62	9.16	0	8	0	0
FALSE	High	Master Protein	Q96HC4	PDZ and LIM domain protein 5 [OS=Homo sapiens]	0.001	7.863	12	5	12	5	596	63.9	8.21	4.23	5	0	0
FALSE	High	Master Protein	Q6IQ22	Ras-related protein Rab-12 [OS=Homo sapiens]	0.001	7.86	7	2	17	1	244	27.2	8.41	23.9	2	0	0
FALSE	High	Master Protein	Q15771	Ras-related protein Rab-30 [OS=Homo sapiens]	0.001	7.859	18	2	17	1	203	23	4.97	23.9	2	0	0
FALSE	High	Master Protein	Q9NVJ2	ADP-ribosylation factor-like protein 8B [OS=Homo sapiens]	0.001	7.846	58	7	18	2	186	21.5	8.43	1.65	7	0	2
FALSE	High	Master Protein	O95470	Sphingosine-1-phosphate lyase 1 [OS=Homo sapiens]	0.001	7.833	18	7	9	7	568	63.5	9.16	4.7	7	0	0
FALSE	High	Master Protein	O75663	TIP41-like protein [OS=Homo sapiens]	0.001	7.815	21	5	24	5	272	31.4	5.91	7.52	5	0	0
FALSE	High	Master Protein	Q13619	Cullin-4A [OS=Homo sapiens]	0.001	7.812	9	6	15	3	759	87.6	8.13	3.74	6	0	0
FALSE	High	Master Protein	Q6DKI1	60S ribosomal protein L7-like 1 [OS=Homo sapiens]	0.001	7.812	22	5	6	5	255	29.7	10.52	5.45	5	0	0
FALSE	High	Master Protein	P40261	Nicotinamide N-methyltransferase [OS=Homo sapiens]	0.001	7.791	26	5	11	5	264	29.6	5.74	4.75	5	0	0
FALSE	High	Master Protein	P49590	Histidine--tRNA ligase, mitochondrial [OS=Homo sapiens]	0.001	7.789	10	6	20	2	506	56.9	8.24	5.13	6	0	0
FALSE	High	Master Protein	P62306	Small nuclear ribonucleoprotein F [OS=Homo sapiens]	0.001	7.778	34	4	11	4	86	9.7	4.67	13.91	4	0	0
FALSE	High	Master Protein	Q6ZMR3	L-lactate dehydrogenase A-like 6A [OS=Homo sapiens]	0.001	7.772	13	4	30	2	332	36.5	6.99	37.5	4	0	0
FALSE	High	Master Protein	Q6NUM9	All-trans-retinol 13,14-reductase [OS=Homo sapiens]	0.001	7.766	10	5	6	5	610	66.8	8.28	0	5	0	0
FALSE	High	Master Protein	Q32MZ4	Leucine-rich repeat flightless-interacting protein 1 [OS=Homo sapiens]	0.001	7.733	10	8	15	8	808	89.2	4.65	4.21	8	0	0
FALSE	High	Master Protein	O75934	Pre-mRNA-splicing factor SPF27 [OS=Homo sapiens]	0.001	7.726	17	4	29	4	225	26.1	5.66	10.94	4	0	0
FALSE	High	Master Protein	P00751	Complement factor B [OS=Homo sapiens]	0.001	7.721	5	5	72	5	764	85.5	7.06	63.36	5	0	0
FALSE	High	Master Protein	Q7L014	Probable ATP-dependent RNA helicase DDX46 [OS=Homo sapiens]	0.001	7.714	9	9	17	9	1031	117.3	9.29	0	9	0	0
FALSE	High	Master Protein	Q6UW68	Transmembrane protein 205 [OS=Homo sapiens]	0.001	7.712	21	3	14	3	189	21.2	8.62	6.31	3	0	0
FALSE	High	Master Protein	P52434	DNA-directed RNA polymerases I, II, and III subunit RPABC3 [OS=Homo sapiens]	0.001	7.696	31	4	6	4	150	17.1	4.68	0	4	0	0
FALSE	High	Master Protein	O15400	Syntaxin-7 [OS=Homo sapiens]	0.001	7.692	13	3	7	2	261	29.8	5.55	7.43	3	0	0
FALSE	High	Master Protein	Q9H773	dCTP pyrophosphatase 1 [OS=Homo sapiens]	0.001	7.691	19	3	11	3	170	18.7	5.03	2.37	3	0	0
FALSE	High	Master Protein	P61803	Dolichyl-diphosphooligosaccharide--protein glycosyltransferase subunit DAD1 [OS=Homo sapiens]	0.001	7.683	27	3	10	3	113	12.5	7.08	11.24	3	0	0
FALSE	High	Master Protein	P11166	Solute carrier family 2, facilitated glucose transporter member 1 [OS=Homo sapiens]	0.001	7.667	8	4	9	4	492	54	8.72	6.63	4	0	0
FALSE	High	Master Protein	P08493	Matrix Gla protein [OS=Homo sapiens]	0.001	7.66	28	3	10	3	103	12.3	9.67	4.64	3	0	0
FALSE	High	Master Protein	P98179	RNA-binding protein 3 [OS=Homo sapiens]	0.001	7.659	24	4	13	4	157	17.2	8.91	9.11	4	0	0
FALSE	High	Master Protein	Q15428	Splicing factor 3A subunit 2 [OS=Homo sapiens]	0.001	7.653	10	4	8	4	464	49.2	9.64	5.4	4	0	0
FALSE	High	Master Protein	P07864	L-lactate dehydrogenase C chain [OS=Homo sapiens]	0.001	7.647	17	4	27	2	332	36.3	7.46	35.61	4	0	0
FALSE	High	Master Protein	Q13576	Ras GTPase-activating-like protein IQGAP2 [OS=Homo sapiens]	0.001	7.644	12	15	23	9	1575	180.5	5.64	11.15	15	0	0
FALSE	High	Master Protein	O00442	RNA 3'-terminal phosphate cyclase [OS=Homo sapiens]	0.001	7.636	16	4	6	4	366	39.3	7.85	0	4	0	0
FALSE	High	Master Protein	Q13409	Cytoplasmic dynein 1 intermediate chain 2 [OS=Homo sapiens]	0.001	7.61	19	6	19	6	638	71.4	5.2	2.46	6	0	0
FALSE	High	Master Protein	Q5JTV8	Torsin-1A-interacting protein 1 [OS=Homo sapiens]	0.001	7.589	9	6	9	5	583	66.2	8.18	2.3	6	0	0
FALSE	High	Master Protein	Q13596	Sorting nexin-1 [OS=Homo sapiens]	0.001	7.586	9	5	12	2	522	59	5.15	4.6	5	0	0
FALSE	High	Master Protein	Q92544	Transmembrane 9 superfamily member 4 [OS=Homo sapiens]	0.001	7.559	12	5	10	4	642	74.5	6.54	0	5	0	0
FALSE	High	Master Protein	Q96RS6	NudC domain-containing protein 1 [OS=Homo sapiens]	0.001	7.557	11	4	6	4	583	66.7	5.11	0	4	0	0
FALSE	High	Master Protein	Q13616	Cullin-1 [OS=Homo sapiens]	0.001	7.515	14	8	15	7	776	89.6	8	2.23	8	0	0
FALSE	High	Master Protein	Q8IWZ3	Ankyrin repeat and KH domain-containing protein 1 [OS=Homo sapiens]	0.001	7.509	6	12	22	7	2542	269.3	5.73	1.6	12	0	2
FALSE	High	Master Protein	Q15257	Serine/threonine-protein phosphatase 2A activator [OS=Homo sapiens]	0.001	7.503	14	4	11	4	358	40.6	5.94	4.99	4	0	0
FALSE	High	Master Protein	P46109	Crk-like protein [OS=Homo sapiens]	0.001	7.496	25	6	16	6	303	33.8	6.74	11.97	6	0	0
FALSE	High	Master Protein	Q02809	Procollagen-lysine,2-oxoglutarate 5-dioxygenase 1 [OS=Homo sapiens]	0.001	7.483	13	6	9	6	727	83.5	6.95	2.33	6	0	0
FALSE	High	Master Protein	Q3ZCQ8	Mitochondrial import inner membrane translocase subunit TIM50 [OS=Homo sapiens]	0.001	7.469	23	6	12	6	353	39.6	8.37	10.45	6	0	0
FALSE	High	Master Protein	Q14571	Inositol 1,4,5-trisphosphate receptor type 2 [OS=Homo sapiens]	0.001	7.466	9	20	50	14	2701	307.9	6.43	29.63	20	0	5
FALSE	High	Master Protein	Q14677	Clathrin interactor 1 [OS=Homo sapiens]	0.001	7.459	9	5	12	5	625	68.2	6.42	3.4	5	0	0
FALSE	High	Master Protein	P26440	Isovaleryl-CoA dehydrogenase, mitochondrial [OS=Homo sapiens]	0.001	7.443	23	6	13	6	426	46.6	8.05	2.01	6	0	0
FALSE	High	Master Protein	Q15075	Early endosome antigen 1 [OS=Homo sapiens]	0.001	7.443	12	15	27	14	1411	162.4	5.68	0	15	0	1
FALSE	High	Master Protein	P54707	Potassium-transporting ATPase alpha chain 2 [OS=Homo sapiens]	0.001	7.404	7	8	26	3	1039	115.4	6.55	21.14	8	0	0
FALSE	High	Master Protein	P52888	Thimet oligopeptidase [OS=Homo sapiens]	0.001	7.387	18	10	24	10	689	78.8	6.05	9.87	10	0	0
FALSE	High	Master Protein	A8MTJ3	Guanine nucleotide-binding protein G(t) subunit alpha-3 [OS=Homo sapiens]	0.001	7.372	17	4	13	2	354	40.3	6.01	9.46	4	0	0
FALSE	High	Master Protein	Q9Y5K6	CD2-associated protein [OS=Homo sapiens]	0.001	7.371	15	6	6	6	639	71.4	6.4	0	6	0	0
FALSE	High	Master Protein	Q9UI47	Catenin alpha-3 [OS=Homo sapiens]	0.001	7.344	13	10	16	9	895	99.7	6.16	8.37	10	0	0
FALSE	High	Master Protein	Q9Y3C6	Peptidyl-prolyl cis-trans isomerase-like 1 [OS=Homo sapiens]	0.001	7.342	36	5	12	5	166	18.2	7.99	4.4	5	0	0
FALSE	High	Master Protein	Q9NUQ8	ATP-binding cassette sub-family F member 3 [OS=Homo sapiens]	0.001	7.337	14	7	9	7	709	79.7	6.34	0	7	0	0
FALSE	High	Master Protein	O14828	Secretory carrier-associated membrane protein 3 [OS=Homo sapiens]	0.001	7.328	14	3	6	3	347	38.3	7.64	2.56	3	0	0
FALSE	High	Master Protein	Q06787	Synaptic functional regulator FMR1 [OS=Homo sapiens]	0.001	7.327	16	7	8	5	632	71.1	7.42	2.19	7	0	0
FALSE	High	Master Protein	P56134	ATP synthase subunit f, mitochondrial [OS=Homo sapiens]	0.001	7.284	22	2	12	2	94	10.9	9.67	2.51	2	0	0
FALSE	High	Master Protein	A0A075B767	Peptidyl-prolyl cis-trans isomerase A-like 4H [OS=Homo sapiens]	0.001	7.277	38	6	125	1	164	18.2	9.06	201.53	6	0	0
FALSE	High	Master Protein	Q9P2R7	Succinate--CoA ligase [ADP-forming] subunit beta, mitochondrial [OS=Homo sapiens]	0.001	7.273	24	9	20	9	463	50.3	7.42	5.68	9	0	0
FALSE	High	Master Protein	Q9Y547	Intraflagellar transport protein 25 homolog [OS=Homo sapiens]	0.001	7.253	16	2	6	2	144	16.3	5.03	6.71	2	0	0
FALSE	High	Master Protein	Q9NR28	Diablo IAP-binding mitochondrial protein [OS=Homo sapiens]	0.001	7.223	29	4	7	4	239	27.1	5.9	9.47	4	0	0
FALSE	High	Master Protein	Q15369	Elongin-C [OS=Homo sapiens]	0.001	7.218	39	3	10	3	112	12.5	4.78	2.58	3	0	0
FALSE	High	Master Protein	Q15392	Delta(24)-sterol reductase [OS=Homo sapiens]	0.001	7.21	14	6	11	6	516	60.1	8.16	4.21	6	0	0
FALSE	High	Master Protein	Q9UIL1	Short coiled-coil protein [OS=Homo sapiens]	0.001	7.173	11	1	5	1	159	18	8.85	15.73	1	0	0
FALSE	High	Master Protein	Q96DU9	Polyadenylate-binding protein 5 [OS=Homo sapiens]	0.001	7.172	27	9	18	7	382	43.3	9.51	5.37	9	0	0
FALSE	High	Master Protein	Q9UK55	Protein Z-dependent protease inhibitor [OS=Homo sapiens]	0.001	7.165	4	2	14	2	444	50.7	8.27	10.33	2	0	0
FALSE	High	Master Protein	Q14320	Protein FAM50A [OS=Homo sapiens]	0.001	7.163	21	6	13	4	339	40.2	6.83	0	6	0	1
FALSE	High	Master Protein	Q9NR22	Protein arginine N-methyltransferase 8 [OS=Homo sapiens]	0.001	7.139	13	4	9	1	394	45.3	6.93	7.2	4	0	0
FALSE	High	Master Protein	P40121	Macrophage-capping protein [OS=Homo sapiens]	0.001	7.138	19	6	9	6	348	38.5	6.19	0	6	0	0
FALSE	High	Master Protein	Q08378	Golgin subfamily A member 3 [OS=Homo sapiens]	0.001	7.135	11	9	25	8	1498	167.3	5.44	22.79	9	0	0
FALSE	High	Master Protein	P63218	Guanine nucleotide-binding protein G(I)/G(S)/G(O) subunit gamma-5 [OS=Homo sapiens]	0.001	7.126	24	2	6	2	68	7.3	9.85	11.68	2	0	0
FALSE	High	Master Protein	Q8NCA5	Protein FAM98A [OS=Homo sapiens]	0.001	7.121	4	2	4	1	518	55.2	8.95	4.35	2	0	0
FALSE	High	Master Protein	P43652	Afamin [OS=Homo sapiens]	0.001	7.107	9	7	57	7	599	69	5.9	68.87	7	0	0
FALSE	High	Master Protein	Q92575	UBX domain-containing protein 4 [OS=Homo sapiens]	0.001	7.104	11	5	10	5	508	56.7	6.38	6.34	5	0	0
FALSE	High	Master Protein	Q13526	Peptidyl-prolyl cis-trans isomerase NIMA-interacting 1 [OS=Homo sapiens]	0.001	7.103	26	3	4	3	163	18.2	8.82	2.17	3	0	0
FALSE	High	Master Protein	Q99456	Keratin, type I cytoskeletal 12 [OS=Homo sapiens]	0.001	7.087	20	7	46	4	494	53.5	4.78	39.31	7	0	0
FALSE	High	Master Protein	Q53S08	Ras-related protein Rab-6D [OS=Homo sapiens]	0.001	7.063	22	6	17	1	254	28.2	6.74	5.25	6	0	0
FALSE	High	Master Protein	Q15435	Protein phosphatase 1 regulatory subunit 7 [OS=Homo sapiens]	0.001	7.059	13	4	18	4	360	41.5	4.91	5.87	4	0	0
FALSE	High	Master Protein	P02461	Collagen alpha-1(III) chain [OS=Homo sapiens]	0.001	7.053	11	12	30	11	1466	138.5	6.61	0	12	0	0
FALSE	High	Master Protein	Q9NRF8	CTP synthase 2 [OS=Homo sapiens]	0.001	7.053	24	8	21	5	586	65.6	6.9	0	8	0	0
FALSE	High	Master Protein	Q14573	Inositol 1,4,5-trisphosphate receptor type 3 [OS=Homo sapiens]	0.001	7.051	6	16	30	12	2671	303.9	6.48	15.78	16	0	0
FALSE	High	Master Protein	Q14141	Septin-6 [OS=Homo sapiens]	0.001	7.037	16	7	15	2	434	49.7	6.67	8.71	7	0	0
FALSE	High	Master Protein	Q8TAQ2	SWI/SNF complex subunit SMARCC2 [OS=Homo sapiens]	0.001	7.031	10	7	21	5	1214	132.8	5.69	0	7	0	1
FALSE	High	Master Protein	P61960	Ubiquitin-fold modifier 1 [OS=Homo sapiens]	0.001	7.024	68	4	9	4	85	9.1	9.31	10.91	4	0	0
FALSE	High	Master Protein	P40937	Replication factor C subunit 5 [OS=Homo sapiens]	0.001	7.015	19	4	6	4	340	38.5	7.2	0	4	0	0
FALSE	High	Master Protein	P51452	Dual specificity protein phosphatase 3 [OS=Homo sapiens]	0.001	7.012	25	4	9	4	185	20.5	7.8	0	4	0	0
FALSE	High	Master Protein	O94973	AP-2 complex subunit alpha-2 [OS=Homo sapiens]	0.001	7.009	12	9	23	2	939	103.9	6.96	6.04	9	0	0
FALSE	High	Master Protein	A6NHQ2	rRNA/tRNA 2'-O-methyltransferase fibrillarin-like protein 1 [OS=Homo sapiens]	0.001	6.993	11	4	21	2	334	34.8	10.35	25.39	4	0	0
FALSE	High	Master Protein	Q96AC1	Fermitin family homolog 2 [OS=Homo sapiens]	0.001	6.992	16	8	10	7	680	77.8	6.7	0	8	0	1
FALSE	High	Master Protein	O00267	Transcription elongation factor SPT5 [OS=Homo sapiens]	0.001	6.986	14	12	34	12	1087	120.9	5.06	1.64	12	0	0
FALSE	High	Master Protein	Q9BU89	Deoxyhypusine hydroxylase [OS=Homo sapiens]	0.001	6.976	20	3	6	3	302	32.9	4.83	4.87	3	0	0
FALSE	High	Master Protein	Q8NB90	ATPase family protein 2 homolog [OS=Homo sapiens]	0.001	6.974	12	6	13	5	893	97.8	5.66	8.82	6	0	0
FALSE	High	Master Protein	P19087	Guanine nucleotide-binding protein G(t) subunit alpha-2 [OS=Homo sapiens]	0.001	6.948	15	4	17	1	354	40.2	5.24	9.46	4	0	0
FALSE	High	Master Protein	P23434	Glycine cleavage system H protein, mitochondrial [OS=Homo sapiens]	0.001	6.944	25	3	5	3	173	18.9	4.88	5.67	3	0	0
FALSE	High	Master Protein	P43897	Elongation factor Ts, mitochondrial [OS=Homo sapiens]	0.001	6.942	24	5	11	5	325	35.4	8.38	4.35	5	0	0
FALSE	High	Master Protein	Q9BWJ5	Splicing factor 3B subunit 5 [OS=Homo sapiens]	0.001	6.899	35	3	5	3	86	10.1	6.35	0	3	0	0
FALSE	High	Master Protein	Q9BQ04	RNA-binding protein 4B [OS=Homo sapiens]	0.001	6.888	9	3	7	3	359	40.1	6.74	0	3	0	0
FALSE	High	Master Protein	Q9BZK7	F-box-like/WD repeat-containing protein TBL1XR1 [OS=Homo sapiens]	0.001	6.885	22	7	9	5	514	55.6	5.55	0	7	0	0
FALSE	High	Master Protein	Q96GG9	DCN1-like protein 1 [OS=Homo sapiens]	0.001	6.882	25	5	9	4	259	30.1	5.34	0	5	0	1
FALSE	High	Master Protein	Q9NRH3	Tubulin gamma-2 chain [OS=Homo sapiens]	0.001	6.877	25	7	11	7	451	51.1	5.8	0	7	0	0
FALSE	High	Master Protein	P23786	Carnitine O-palmitoyltransferase 2, mitochondrial [OS=Homo sapiens]	0.001	6.864	14	6	10	6	658	73.7	8.18	2.21	6	0	0
FALSE	High	Master Protein	Q13418	Integrin-linked protein kinase [OS=Homo sapiens]	0.001	6.844	18	6	29	6	452	51.4	8.07	8.79	6	0	0
FALSE	High	Master Protein	Q9UKX2	Myosin-2 [OS=Homo sapiens]	0.001	6.834	10	18	47	6	1941	222.9	5.82	29.07	18	0	0
FALSE	High	Master Protein	O15042	U2 snRNP-associated SURP motif-containing protein [OS=Homo sapiens]	0.001	6.833	7	4	8	4	1029	118.2	8.47	2.18	4	0	0
FALSE	High	Master Protein	Q6PI48	Aspartate--tRNA ligase, mitochondrial [OS=Homo sapiens]	0.001	6.832	12	6	14	6	645	73.5	8.02	6.56	6	0	0
FALSE	High	Master Protein	Q8NBX0	Saccharopine dehydrogenase-like oxidoreductase [OS=Homo sapiens]	0.001	6.829	29	7	13	7	429	47.1	9.14	0	7	0	0
FALSE	High	Master Protein	Q96RP9	Elongation factor G, mitochondrial [OS=Homo sapiens]	0.001	6.826	13	9	19	9	751	83.4	7.01	0	9	0	0
FALSE	High	Master Protein	Q8N766	ER membrane protein complex subunit 1 [OS=Homo sapiens]	0.001	6.808	6	4	13	4	993	111.7	7.66	0	4	0	0
FALSE	High	Master Protein	Q99661	Kinesin-like protein KIF2C [OS=Homo sapiens]	0.001	6.796	17	11	20	9	725	81.3	7.83	0	11	0	1
FALSE	High	Master Protein	Q92979	Ribosomal RNA small subunit methyltransferase NEP1 [OS=Homo sapiens]	0.001	6.795	29	3	4	3	244	26.7	9.17	2.2	3	0	0
FALSE	High	Master Protein	Q9NZZ3	Charged multivesicular body protein 5 [OS=Homo sapiens]	0.001	6.792	35	5	7	5	219	24.6	4.83	4.26	5	0	0
FALSE	High	Master Protein	Q12805	EGF-containing fibulin-like extracellular matrix protein 1 [OS=Homo sapiens]	0.001	6.777	12	5	9	5	493	54.6	5.07	0	5	0	0
FALSE	High	Master Protein	O75351	Vacuolar protein sorting-associated protein 4B [OS=Homo sapiens]	0.001	6.776	15	6	9	4	444	49.3	7.23	3.36	6	0	2
FALSE	High	Master Protein	P56381	ATP synthase subunit epsilon, mitochondrial [OS=Homo sapiens]	0.001	6.759	43	3	16	1	51	5.8	9.92	28.83	3	0	2
FALSE	High	Master Protein	Q8IX12	Cell division cycle and apoptosis regulator protein 1 [OS=Homo sapiens]	0.001	6.743	10	9	14	8	1150	132.7	5.76	2.04	9	0	1
FALSE	High	Master Protein	O43795	Unconventional myosin-Ib [OS=Homo sapiens]	0.001	6.741	16	13	13	10	1136	131.9	9.38	1.92	13	0	0
FALSE	High	Master Protein	Q9UBB4	Ataxin-10 [OS=Homo sapiens]	0.001	6.725	14	5	8	5	475	53.5	5.25	3.75	5	0	0
FALSE	High	Master Protein	Q00266	S-adenosylmethionine synthase isoform type-1 [OS=Homo sapiens]	0.001	6.722	13	5	20	1	395	43.6	6.29	5.37	5	0	0
FALSE	High	Master Protein	O00116	Alkyldihydroxyacetonephosphate synthase, peroxisomal [OS=Homo sapiens]	0.001	6.719	11	5	8	5	658	72.9	7.34	4.56	5	0	0
FALSE	High	Master Protein	Q8N5K1	CDGSH iron-sulfur domain-containing protein 2 [OS=Homo sapiens]	0.001	6.704	17	2	10	2	135	15.3	9.61	8.38	2	0	0
FALSE	High	Master Protein	Q9Y4W6	AFG3-like protein 2 [OS=Homo sapiens]	0.001	6.697	16	12	29	11	797	88.5	8.66	1.61	12	0	0
FALSE	High	Master Protein	O75915	PRA1 family protein 3 [OS=Homo sapiens]	0.001	6.693	18	3	3	3	188	21.6	9.77	4.55	3	0	0
FALSE	High	Master Protein	Q92764	Keratin, type I cuticular Ha5 [OS=Homo sapiens]	0.001	6.687	7	4	42	2	455	50.3	4.91	32.71	4	0	0
FALSE	High	Master Protein	P02749	Beta-2-glycoprotein 1 [OS=Homo sapiens]	0.001	6.683	8	4	36	4	345	38.3	7.97	53.31	4	0	0
FALSE	High	Master Protein	Q9BYG3	MKI67 FHA domain-interacting nucleolar phosphoprotein [OS=Homo sapiens]	0.001	6.681	11	3	7	3	293	34.2	9.88	2.32	3	0	0
FALSE	High	Master Protein	Q9ULD0	2-oxoglutarate dehydrogenase-like, mitochondrial [OS=Homo sapiens]	0.001	6.666	10	7	16	3	1010	114.4	6.65	6.4	7	0	0
FALSE	High	Master Protein	Q3SY69	Mitochondrial 10-formyltetrahydrofolate dehydrogenase [OS=Homo sapiens]	0.001	6.647	20	10	23	8	923	101.7	6.52	5.04	10	0	1
FALSE	High	Master Protein	P33240	Cleavage stimulation factor subunit 2 [OS=Homo sapiens]	0.001	6.634	14	6	11	2	577	60.9	6.83	1.87	6	0	0
FALSE	High	Master Protein	Q8N5M9	Protein jagunal homolog 1 [OS=Homo sapiens]	0.001	6.619	45	5	24	5	183	21.1	9.73	2.04	5	0	0
FALSE	High	Master Protein	Q8WWY3	U4/U6 small nuclear ribonucleoprotein Prp31 [OS=Homo sapiens]	0.001	6.617	12	4	5	4	499	55.4	5.78	0	4	0	0
FALSE	High	Master Protein	Q9BTW9	Tubulin-specific chaperone D [OS=Homo sapiens]	0.001	6.578	9	8	15	8	1192	132.5	6.19	0	8	0	0
FALSE	High	Master Protein	O14949	Cytochrome b-c1 complex subunit 8 [OS=Homo sapiens]	0.001	6.564	52	4	13	4	82	9.9	10.08	2.33	4	0	0
FALSE	High	Master Protein	P12882	Myosin-1 [OS=Homo sapiens]	0.001	6.546	12	20	77	4	1939	223	5.74	29.07	20	0	5
FALSE	High	Master Protein	Q96A05	V-type proton ATPase subunit E 2 [OS=Homo sapiens]	0.001	6.544	23	5	8	2	226	26.1	8.76	7.5	5	0	0
FALSE	High	Master Protein	Q9UNX4	WD repeat-containing protein 3 [OS=Homo sapiens]	0.001	6.537	11	7	8	7	943	106	6.64	0	7	0	0
FALSE	High	Master Protein	Q9H583	HEAT repeat-containing protein 1 [OS=Homo sapiens]	0.001	6.533	14	19	26	19	2144	242.2	6.54	0	19	0	0
FALSE	High	Master Protein	Q96S52	GPI transamidase component PIG-S [OS=Homo sapiens]	0.001	6.531	16	6	14	5	555	61.6	6.49	2.9	6	0	0
FALSE	High	Master Protein	P08590	Myosin light chain 3 [OS=Homo sapiens]	0.001	6.528	29	4	7	3	195	21.9	5.1	9.96	4	0	0
FALSE	High	Master Protein	Q96S66	Chloride channel CLIC-like protein 1 [OS=Homo sapiens]	0.001	6.524	15	6	12	6	551	62	5.55	0	6	0	0
FALSE	High	Master Protein	Q96G03	Phosphopentomutase [OS=Homo sapiens]	0.001	6.523	15	7	12	5	612	68.2	6.73	2.06	7	0	1
FALSE	High	Master Protein	Q9UNL2	Translocon-associated protein subunit gamma [OS=Homo sapiens]	0.001	6.523	11	2	16	2	185	21.1	9.61	7.24	2	0	0
FALSE	High	Master Protein	Q9NQI0	Probable ATP-dependent RNA helicase DDX4 [OS=Homo sapiens]	0.001	6.523	13	7	16	4	724	79.3	5.87	8.26	7	0	0
FALSE	High	Master Protein	P00742	Coagulation factor X [OS=Homo sapiens]	0.001	6.52	15	7	14	7	488	54.7	5.94	1.93	7	0	0
FALSE	High	Master Protein	P05976	Myosin light chain 1/3, skeletal muscle isoform [OS=Homo sapiens]	0.001	6.511	25	2	5	1	194	21.1	5.03	9.96	2	0	0
FALSE	High	Master Protein	Q9Y6Q5	AP-1 complex subunit mu-2 [OS=Homo sapiens]	0.001	6.481	25	11	13	9	423	48.1	8.22	0	11	0	1
FALSE	High	Master Protein	P28161	Glutathione S-transferase Mu 2 [OS=Homo sapiens]	0.001	6.476	18	3	8	1	218	25.7	6.37	0	3	0	1
FALSE	High	Master Protein	P12074	Cytochrome c oxidase subunit 6A1, mitochondrial [OS=Homo sapiens]	0.001	6.462	56	3	6	3	109	12.1	9.32	0	3	0	0
FALSE	High	Master Protein	Q86W92	Liprin-beta-1 [OS=Homo sapiens]	0.001	6.435	10	8	14	6	1011	114	5.55	2.01	8	0	0
FALSE	High	Master Protein	O60547	GDP-mannose 4,6 dehydratase [OS=Homo sapiens]	0.001	6.425	28	6	9	6	372	41.9	7.31	0	6	0	0
FALSE	High	Master Protein	P35900	Keratin, type I cytoskeletal 20 [OS=Homo sapiens]	0.001	6.412	20	7	30	4	424	48.5	5.69	22.79	7	0	0
FALSE	High	Master Protein	P11717	Cation-independent mannose-6-phosphate receptor [OS=Homo sapiens]	0.001	6.404	5	10	17	10	2491	274.2	5.94	5.87	10	0	0
FALSE	High	Master Protein	O95837	Guanine nucleotide-binding protein subunit alpha-14 [OS=Homo sapiens]	0.001	6.404	20	5	13	3	355	41.5	6.07	2.22	5	0	1
FALSE	High	Master Protein	Q9NZN3	EH domain-containing protein 3 [OS=Homo sapiens]	0.001	6.377	15	6	8	1	535	60.8	6.57	0	6	0	0
FALSE	High	Master Protein	Q93008	Probable ubiquitin carboxyl-terminal hydrolase FAF-X [OS=Homo sapiens]	0.001	6.375	10	15	25	8	2554	290.3	5.8	0	15	0	1
FALSE	High	Master Protein	Q9Y5K5	Ubiquitin carboxyl-terminal hydrolase isozyme L5 [OS=Homo sapiens]	0.001	6.375	11	3	7	3	329	37.6	5.33	4.1	3	0	0
FALSE	High	Master Protein	Q00796	Sorbitol dehydrogenase [OS=Homo sapiens]	0.001	6.363	26	6	11	6	357	38.3	7.97	0	6	0	0
FALSE	High	Master Protein	P55809	Succinyl-CoA:3-ketoacid coenzyme A transferase 1, mitochondrial [OS=Homo sapiens]	0.001	6.35	17	5	5	5	520	56.1	7.46	0	5	0	0
FALSE	High	Master Protein	Q92879	CUGBP Elav-like family member 1 [OS=Homo sapiens]	0.001	6.35	15	7	36	6	486	52	8.46	1.63	7	0	1
FALSE	High	Master Protein	P23497	Nuclear autoantigen Sp-100 [OS=Homo sapiens]	0.001	6.318	6	8	106	2	879	100.4	8.22	42.83	8	0	0
FALSE	High	Master Protein	P09543	2',3'-cyclic-nucleotide 3'-phosphodiesterase [OS=Homo sapiens]	0.001	6.314	21	6	17	6	421	47.5	9.07	0	6	0	0
FALSE	High	Master Protein	Q5VWX1	KH domain-containing, RNA-binding, signal transduction-associated protein 2 [OS=Homo sapiens]	0.001	6.311	17	7	31	2	349	38.9	6.29	14.11	7	0	0
FALSE	High	Master Protein	Q16850	Lanosterol 14-alpha demethylase [OS=Homo sapiens]	0.001	6.305	15	5	5	5	509	57.2	8.53	0	5	0	0
FALSE	High	Master Protein	P21283	V-type proton ATPase subunit C 1 [OS=Homo sapiens]	0.001	6.303	19	6	9	6	382	43.9	7.46	0	6	0	0
FALSE	High	Master Protein	P00450	Ceruloplasmin [OS=Homo sapiens]	0.001	6.301	6	6	22	6	1065	122.1	5.72	2.13	6	0	0
FALSE	High	Master Protein	Q9NQR4	Omega-amidase NIT2 [OS=Homo sapiens]	0.001	6.297	23	5	8	5	276	30.6	7.21	0	5	0	0
FALSE	High	Master Protein	O75607	Nucleoplasmin-3 [OS=Homo sapiens]	0.001	6.287	26	3	7	3	178	19.3	4.63	0	3	0	0
FALSE	High	Master Protein	O00161	Synaptosomal-associated protein 23 [OS=Homo sapiens]	0.001	6.267	15	2	5	2	211	23.3	5.01	6.62	2	0	0
FALSE	High	Master Protein	Q96IX5	ATP synthase membrane subunit K, mitochondrial [OS=Homo sapiens]	0.001	6.26	60	3	10	3	58	6.5	9.76	2.17	3	0	0
FALSE	High	Master Protein	Q15582	Transforming growth factor-beta-induced protein ig-h3 [OS=Homo sapiens]	0.001	6.259	17	9	12	9	683	74.6	7.71	2.58	9	0	0
FALSE	High	Master Protein	Q14980	Nuclear mitotic apparatus protein 1 [OS=Homo sapiens]	0.001	6.257	12	20	56	20	2115	238.1	5.78	0	20	0	0
FALSE	High	Master Protein	P29992	Guanine nucleotide-binding protein subunit alpha-11 [OS=Homo sapiens]	0.001	6.247	14	4	8	2	359	42.1	5.69	2.22	4	0	0
FALSE	High	Master Protein	O60264	SWI/SNF-related matrix-associated actin-dependent regulator of chromatin subfamily A member 5 [OS=Homo sapiens]	0.001	6.24	13	11	16	8	1052	121.8	8.09	3.58	11	0	2
FALSE	High	Master Protein	Q9UKA9	Polypyrimidine tract-binding protein 2 [OS=Homo sapiens]	0.001	6.222	16	7	39	4	531	57.5	8.66	25.82	7	0	0
FALSE	High	Master Protein	P11488	Guanine nucleotide-binding protein G(t) subunit alpha-1 [OS=Homo sapiens]	0.001	6.219	17	4	13	1	350	40	5.62	9.46	4	0	0
FALSE	High	Master Protein	P29762	Cellular retinoic acid-binding protein 1 [OS=Homo sapiens]	0.001	6.21	38	5	7	5	137	15.6	5.38	5.32	5	0	0
FALSE	High	Master Protein	A0MZ66	Shootin-1 [OS=Homo sapiens]	0.001	6.204	16	10	17	9	631	71.6	5.33	6.83	10	0	0
FALSE	High	Master Protein	Q92530	Proteasome inhibitor PI31 subunit [OS=Homo sapiens]	0.001	6.195	6	1	4	1	271	29.8	5.74	6.32	1	0	0
FALSE	High	Master Protein	O94979	Protein transport protein Sec31A [OS=Homo sapiens]	0.001	6.187	8	7	16	6	1220	132.9	6.89	8.81	7	0	0
FALSE	High	Master Protein	Q5JQF8	Polyadenylate-binding protein 1-like 2 [OS=Homo sapiens]	0.001	6.187	17	3	17	1	200	22.8	9.1	15.37	3	0	0
FALSE	High	Master Protein	P56545	C-terminal-binding protein 2 [OS=Homo sapiens]	0.001	6.185	16	9	37	4	445	48.9	6.95	8.42	9	0	0
FALSE	High	Master Protein	Q13217	DnaJ homolog subfamily C member 3 [OS=Homo sapiens]	0.001	6.126	18	8	18	7	504	57.5	6.15	4.18	8	0	0
FALSE	High	Master Protein	O43615	Mitochondrial import inner membrane translocase subunit TIM44 [OS=Homo sapiens]	0.001	6.121	18	5	8	5	452	51.3	8.32	2.65	5	0	0
FALSE	High	Master Protein	Q7Z4H3	5'-deoxynucleotidase HDDC2 [OS=Homo sapiens]	0.001	6.083	36	6	9	6	204	23.4	5.49	2.26	6	0	0
FALSE	High	Master Protein	Q16740	ATP-dependent Clp protease proteolytic subunit, mitochondrial [OS=Homo sapiens]	0.001	6.082	15	3	3	3	277	30.2	8.09	2.15	3	0	0
FALSE	High	Master Protein	O43768	Alpha-endosulfine [OS=Homo sapiens]	0.001	6.081	22	3	10	3	121	13.4	7.24	7.17	3	0	0
FALSE	High	Master Protein	P56385	ATP synthase subunit e, mitochondrial [OS=Homo sapiens]	0.001	6.079	57	5	8	4	69	7.9	9.35	5.87	5	0	0
FALSE	High	Master Protein	O43172	U4/U6 small nuclear ribonucleoprotein Prp4 [OS=Homo sapiens]	0.001	6.065	17	7	13	7	522	58.4	7.42	0	7	0	0
FALSE	High	Master Protein	P32929	Cystathionine gamma-lyase [OS=Homo sapiens]	0.001	6.064	14	5	10	5	405	44.5	6.7	5.08	5	0	0
FALSE	High	Master Protein	P02679	Fibrinogen gamma chain [OS=Homo sapiens]	0.001	6.063	9	4	13	4	453	51.5	5.62	5.23	4	0	0
FALSE	High	Master Protein	Q9NRX4	14 kDa phosphohistidine phosphatase [OS=Homo sapiens]	0.001	6.039	16	2	9	2	125	13.8	6.07	10.57	2	0	0
FALSE	High	Master Protein	O94903	Pyridoxal phosphate homeostasis protein [OS=Homo sapiens]	0.001	6.022	15	4	9	4	275	30.3	7.5	0	4	0	0
FALSE	High	Master Protein	Q9UQE7	Structural maintenance of chromosomes protein 3 [OS=Homo sapiens]	0.001	6.014	15	17	35	16	1217	141.5	7.18	0	17	0	0
FALSE	High	Master Protein	Q9UQ35	Serine/arginine repetitive matrix protein 2 [OS=Homo sapiens]	0.001	6.009	11	24	40	24	2752	299.4	12.06	1.87	24	0	0
FALSE	High	Master Protein	Q8WTT2	Nucleolar complex protein 3 homolog [OS=Homo sapiens]	0.001	5.988	18	10	21	10	800	92.5	9.17	0	10	0	0
FALSE	High	Master Protein	O75431	Metaxin-2 [OS=Homo sapiens]	0.001	5.975	37	4	6	4	263	29.7	6.29	2.33	4	0	0
FALSE	High	Master Protein	Q6L8Q7	2',5'-phosphodiesterase 12 [OS=Homo sapiens]	0.002	5.949	14	5	10	5	609	67.3	6.57	6.61	5	0	0
FALSE	High	Master Protein	Q9BZG1	Ras-related protein Rab-34 [OS=Homo sapiens]	0.002	5.933	11	2	7	2	259	29	7.88	0	2	0	0
FALSE	High	Master Protein	P10643	Complement component C7 [OS=Homo sapiens]	0.002	5.928	16	10	37	10	843	93.5	6.48	12.72	10	0	0
FALSE	High	Master Protein	Q5TZA2	Rootletin [OS=Homo sapiens]	0.002	5.927	9	14	45	11	2017	228.3	5.49	31.08	14	0	1
FALSE	High	Master Protein	P13284	Gamma-interferon-inducible lysosomal thiol reductase [OS=Homo sapiens]	0.002	5.915	14	2	6	2	250	27.9	4.88	11.78	2	0	0
FALSE	High	Master Protein	Q8WX93	Palladin [OS=Homo sapiens]	0.002	5.907	7	6	10	6	1383	150.5	7.09	0	6	0	0
FALSE	High	Master Protein	Q13057	Bifunctional coenzyme A synthase [OS=Homo sapiens]	0.002	5.89	6	4	8	3	564	62.3	6.99	2.21	4	0	0
FALSE	High	Master Protein	P05091	Aldehyde dehydrogenase, mitochondrial [OS=Homo sapiens]	0.002	5.865	13	5	9	4	517	56.3	7.05	1.74	5	0	0
FALSE	High	Master Protein	P60763	Ras-related C3 botulinum toxin substrate 3 [OS=Homo sapiens]	0.002	5.81	31	7	27	1	192	21.4	8.15	15.13	7	0	0
FALSE	High	Master Protein	Q9Y4Z0	U6 snRNA-associated Sm-like protein LSm4 [OS=Homo sapiens]	0.002	5.806	19	3	5	3	139	15.3	9.99	0	3	0	0
FALSE	High	Master Protein	Q13938	Calcyphosin [OS=Homo sapiens]	0.002	5.799	18	5	34	5	275	30.2	6.04	2	5	0	0
FALSE	High	Master Protein	Q8IWS0	PHD finger protein 6 [OS=Homo sapiens]	0.002	5.797	11	4	8	4	365	41.3	8.68	1.67	4	0	0
FALSE	High	Master Protein	P13861	cAMP-dependent protein kinase type II-alpha regulatory subunit [OS=Homo sapiens]	0.002	5.792	13	4	5	4	404	45.5	5.07	0	4	0	0
FALSE	High	Master Protein	P51397	Death-associated protein 1 [OS=Homo sapiens]	0.002	5.792	24	3	16	3	102	11.2	9.32	2.46	3	0	0
FALSE	High	Master Protein	P62942	Peptidyl-prolyl cis-trans isomerase FKBP1A [OS=Homo sapiens]	0.002	5.78	30	2	13	2	108	11.9	8.16	24.48	2	0	0
FALSE	High	Master Protein	Q8N7X1	RNA-binding motif protein, X-linked-like-3 [OS=Homo sapiens]	0.002	5.755	5	4	29	2	1067	114.9	9.1	61.75	4	0	0
FALSE	High	Master Protein	P01111	GTPase NRas [OS=Homo sapiens]	0.002	5.755	28	3	3	3	189	21.2	5.17	2.22	3	0	0
FALSE	High	Master Protein	O95573	Fatty acid CoA ligase Acsl3 [OS=Homo sapiens]	0.002	5.751	15	7	11	7	720	80.4	8.38	0	7	0	0
FALSE	High	Master Protein	P62310	U6 snRNA-associated Sm-like protein LSm3 [OS=Homo sapiens]	0.002	5.744	20	2	9	2	102	11.8	4.7	13.1	2	0	0
FALSE	High	Master Protein	Q9UKX7	Nuclear pore complex protein Nup50 [OS=Homo sapiens]	0.002	5.74	20	5	7	5	468	50.1	7.06	0	5	0	0
FALSE	High	Master Protein	O95139	NADH dehydrogenase [ubiquinone] 1 beta subcomplex subunit 6 [OS=Homo sapiens]	0.001	5.729	30	4	7	4	128	15.5	9.63	2.45	4	0	0
FALSE	High	Master Protein	Q9NWS0	PIH1 domain-containing protein 1 [OS=Homo sapiens]	0.001	5.702	15	3	3	3	290	32.3	5.14	2.06	3	0	0
FALSE	High	Master Protein	Q9BPZ3	Polyadenylate-binding protein-interacting protein 2 [OS=Homo sapiens]	0.001	5.696	26	2	3	2	127	15	4.12	0	2	0	0
FALSE	High	Master Protein	O00186	Syntaxin-binding protein 3 [OS=Homo sapiens]	0.001	5.688	8	4	7	4	592	67.7	7.8	0	4	0	0
FALSE	High	Master Protein	Q5VST9	Obscurin [OS=Homo sapiens]	0.001	5.686	6	34	53	34	7968	867.9	5.99	11.71	34	0	0
FALSE	High	Master Protein	P50402	Emerin [OS=Homo sapiens]	0.001	5.685	11	3	5	3	254	29	5.5	5.02	3	0	0
FALSE	High	Master Protein	O95456	Proteasome assembly chaperone 1 [OS=Homo sapiens]	0.001	5.673	10	2	6	2	288	32.8	7.17	0	2	0	0
FALSE	High	Master Protein	Q8TC07	TBC1 domain family member 15 [OS=Homo sapiens]	0.001	5.672	11	6	29	6	691	79.4	5.67	1.7	6	0	0
FALSE	High	Master Protein	Q9UIJ7	GTP:AMP phosphotransferase AK3, mitochondrial [OS=Homo sapiens]	0.001	5.64	27	5	6	5	227	25.6	9.16	0	5	0	0
FALSE	High	Master Protein	Q96I25	Splicing factor 45 [OS=Homo sapiens]	0.001	5.626	14	4	5	4	401	44.9	5.97	2.18	4	0	0
FALSE	High	Master Protein	P62253	Ubiquitin-conjugating enzyme E2 G1 [OS=Homo sapiens]	0.001	5.626	18	2	3	2	170	19.5	5.3	0	2	0	0
FALSE	High	Master Protein	P40222	Alpha-taxilin [OS=Homo sapiens]	0.001	5.624	15	10	14	7	546	61.9	6.52	0	10	0	3
FALSE	High	Master Protein	P81605	Dermcidin [OS=Homo sapiens]	0.001	5.614	22	3	7	2	110	11.3	6.54	5.22	3	0	0
FALSE	High	Master Protein	Q00526	Cyclin-dependent kinase 3 [OS=Homo sapiens]	0.001	5.61	13	4	14	1	305	35	8.79	5.76	4	0	0
FALSE	High	Master Protein	O43674	NADH dehydrogenase [ubiquinone] 1 beta subcomplex subunit 5, mitochondrial [OS=Homo sapiens]	0.001	5.601	28	6	23	6	189	21.7	9.63	0	6	0	0
FALSE	High	Master Protein	P07225	Vitamin K-dependent protein S [OS=Homo sapiens]	0.001	5.591	8	5	37	4	676	75.1	5.67	20.8	5	0	0
FALSE	High	Master Protein	Q5TC12	ATP synthase mitochondrial F1 complex assembly factor 1 [OS=Homo sapiens]	0.001	5.59	9	2	3	2	328	36.4	7.96	2.14	2	0	0
FALSE	High	Master Protein	O60271	C-Jun-amino-terminal kinase-interacting protein 4 [OS=Homo sapiens]	0.001	5.576	8	8	23	6	1321	146.1	5.15	9.92	8	0	0
FALSE	High	Master Protein	Q13423	NAD(P) transhydrogenase, mitochondrial [OS=Homo sapiens]	0.001	5.571	8	6	6	6	1086	113.8	8.09	0	6	0	0
FALSE	High	Master Protein	Q16555	Dihydropyrimidinase-related protein 2 [OS=Homo sapiens]	0.001	5.569	16	6	8	4	572	62.3	6.38	4.51	6	0	0
FALSE	High	Master Protein	P20839	Inosine-5'-monophosphate dehydrogenase 1 [OS=Homo sapiens]	0.001	5.565	17	6	16	4	514	55.4	6.9	11.28	6	0	0
FALSE	High	Master Protein	Q8N684	Cleavage and polyadenylation specificity factor subunit 7 [OS=Homo sapiens]	0.001	5.563	12	5	8	4	471	52	8	1.76	5	0	0
FALSE	High	Master Protein	Q03113	Guanine nucleotide-binding protein subunit alpha-12 [OS=Homo sapiens]	0.001	5.559	16	5	13	4	381	44.3	9.83	9.46	5	0	0
FALSE	High	Master Protein	Q9Y2T3	Guanine deaminase [OS=Homo sapiens]	0.001	5.554	23	7	10	7	454	51	5.68	0	7	0	0
FALSE	High	Master Protein	Q8WVM8	Sec1 family domain-containing protein 1 [OS=Homo sapiens]	0.001	5.541	17	7	8	7	642	72.3	6.27	2.01	7	0	0
FALSE	High	Master Protein	Q86SX6	Glutaredoxin-related protein 5, mitochondrial [OS=Homo sapiens]	0.001	5.537	44	5	12	5	157	16.6	6.79	9.31	5	0	0
FALSE	High	Master Protein	Q14738	Serine/threonine-protein phosphatase 2A 56 kDa regulatory subunit delta isoform [OS=Homo sapiens]	0.001	5.536	10	6	13	4	602	69.9	8.13	6.5	6	0	1
FALSE	High	Master Protein	Q8WXH0	Nesprin-2 [OS=Homo sapiens]	0.001	5.53	7	42	70	40	6885	795.9	5.36	18.96	42	0	0
FALSE	High	Master Protein	P02792	Ferritin light chain [OS=Homo sapiens]	0.001	5.529	23	3	9	3	175	20	5.78	2.07	3	0	0
FALSE	High	Master Protein	P02675	Fibrinogen beta chain [OS=Homo sapiens]	0.001	5.517	11	6	17	6	491	55.9	8.27	8.31	6	0	0
FALSE	High	Master Protein	O43488	Aflatoxin B1 aldehyde reductase member 2 [OS=Homo sapiens]	0.001	5.497	9	2	6	2	359	39.6	7.17	2.32	2	0	0
FALSE	High	Master Protein	P08397	Porphobilinogen deaminase [OS=Homo sapiens]	0.001	5.497	18	5	5	5	361	39.3	7.18	2.81	5	0	0
FALSE	High	Master Protein	Q4VCS5	Angiomotin [OS=Homo sapiens]	0.001	5.484	5	6	35	5	1084	118	7.64	13.43	6	0	0
FALSE	High	Master Protein	O94906	Pre-mRNA-processing factor 6 [OS=Homo sapiens]	0.001	5.466	7	8	15	8	941	106.9	8.25	2.14	8	0	0
FALSE	High	Master Protein	Q15003	Condensin complex subunit 2 [OS=Homo sapiens]	0.001	5.451	9	4	8	4	741	82.5	5.06	0	4	0	0
FALSE	High	Master Protein	Q9UDR5	Alpha-aminoadipic semialdehyde synthase, mitochondrial [OS=Homo sapiens]	0.001	5.446	7	5	9	5	926	102.1	6.64	3.04	5	0	0
FALSE	High	Master Protein	Q9UKX3	Myosin-13 [OS=Homo sapiens]	0.001	5.431	9	15	32	6	1938	223.5	5.68	15.03	15	0	0
FALSE	High	Master Protein	P62072	Mitochondrial import inner membrane translocase subunit Tim10 [OS=Homo sapiens]	0.001	5.427	32	2	8	2	90	10.3	6.29	7.16	2	0	0
FALSE	High	Master Protein	Q96P16	Regulation of nuclear pre-mRNA domain-containing protein 1A [OS=Homo sapiens]	0.001	5.426	22	5	9	3	312	35.7	7.55	0	5	0	0
FALSE	High	Master Protein	Q05193	Dynamin-1 [OS=Homo sapiens]	0.001	5.425	16	12	15	5	864	97.3	7.17	2.03	12	0	0
FALSE	High	Master Protein	Q9P0J0	NADH dehydrogenase [ubiquinone] 1 alpha subcomplex subunit 13 [OS=Homo sapiens]	0.001	5.421	26	4	7	4	144	16.7	8.43	0	4	0	0
FALSE	High	Master Protein	P13535	Myosin-8 [OS=Homo sapiens]	0.001	5.418	11	16	36	7	1937	222.6	5.74	15.03	16	0	0
FALSE	High	Master Protein	Q96CS3	FAS-associated factor 2 [OS=Homo sapiens]	0.001	5.416	9	3	7	3	445	52.6	5.62	0	3	0	0
FALSE	High	Master Protein	Q14643	Inositol 1,4,5-trisphosphate receptor type 1 [OS=Homo sapiens]	0.001	5.416	7	17	31	11	2758	313.7	6.04	13.68	17	0	0
FALSE	High	Master Protein	Q9NU22	Midasin [OS=Homo sapiens]	0.001	5.399	7	29	191	29	5596	632.4	5.68	65.88	29	0	0
FALSE	High	Master Protein	P0DSO3	G antigen 4 [OS=Homo sapiens]	0.001	5.392	29	1	3	1	117	12.9	4.25	6.97	1	0	0
FALSE	High	Master Protein	O43264	Centromere/kinetochore protein zw10 homolog [OS=Homo sapiens]	0.001	5.388	21	10	18	9	779	88.8	6.27	0	10	0	0
FALSE	High	Master Protein	Q9NTZ6	RNA-binding protein 12 [OS=Homo sapiens]	0.001	5.377	12	9	17	9	932	97.3	8.63	3.36	9	0	0
FALSE	High	Master Protein	Q13085	Acetyl-CoA carboxylase 1 [OS=Homo sapiens]	0.002	5.35	8	12	19	9	2346	265.4	6.37	0	12	0	0
FALSE	High	Master Protein	A0AV96	RNA-binding protein 47 [OS=Homo sapiens]	0.002	5.344	10	5	8	5	593	64.1	7.68	2.15	5	0	0
FALSE	High	Master Protein	P04278	Sex hormone-binding globulin [OS=Homo sapiens]	0.002	5.328	10	3	9	3	402	43.8	6.71	4.84	3	0	0
FALSE	High	Master Protein	Q9NNW7	Thioredoxin reductase 2, mitochondrial [OS=Homo sapiens]	0.002	5.307	16	8	29	7	524	56.5	7.5	15.18	8	0	0
FALSE	High	Master Protein	O60551	Glycylpeptide N-tetradecanoyltransferase 2 [OS=Homo sapiens]	0.002	5.292	5	3	8	1	498	56.9	7.58	8.42	3	0	0
FALSE	High	Master Protein	P43363	Melanoma-associated antigen 10 [OS=Homo sapiens]	0.002	5.287	6	2	9	1	369	40.8	4.4	13.11	2	0	0
FALSE	High	Master Protein	P61927	60S ribosomal protein L37 [OS=Homo sapiens]	0.002	5.287	39	6	20	6	97	11.1	11.74	17.28	6	0	0
FALSE	High	Master Protein	P43362	Melanoma-associated antigen 9 [OS=Homo sapiens]	0.002	5.286	17	4	10	2	315	35.1	4.53	13.11	4	0	0
FALSE	High	Master Protein	Q04323	UBX domain-containing protein 1 [OS=Homo sapiens]	0.003	5.281	23	3	3	3	297	33.3	5.25	0	3	0	0
FALSE	High	Master Protein	Q9H0C8	Integrin-linked kinase-associated serine/threonine phosphatase 2C [OS=Homo sapiens]	0.003	5.275	21	7	8	6	392	42.9	7.09	2.2	7	0	1
FALSE	High	Master Protein	Q8NFV4	Protein ABHD11 [OS=Homo sapiens]	0.003	5.255	28	4	7	4	315	34.7	9.48	4.81	4	0	0
FALSE	High	Master Protein	Q8N6H7	ADP-ribosylation factor GTPase-activating protein 2 [OS=Homo sapiens]	0.003	5.248	17	5	10	5	521	56.7	7.99	7.3	5	0	0
FALSE	High	Master Protein	Q8NHP8	Putative phospholipase B-like 2 [OS=Homo sapiens]	0.003	5.246	3	1	3	1	589	65.4	6.8	7.05	1	0	0
FALSE	High	Master Protein	Q9NZR1	Tropomodulin-2 [OS=Homo sapiens]	0.003	5.246	17	5	32	4	351	39.6	5.27	55.27	5	0	1
FALSE	High	Master Protein	P60510	Serine/threonine-protein phosphatase 4 catalytic subunit [OS=Homo sapiens]	0.003	5.244	14	2	2	2	307	35.1	5.06	0	2	0	0
FALSE	High	Master Protein	P38405	Guanine nucleotide-binding protein G(olf) subunit alpha [OS=Homo sapiens]	0.003	5.222	5	2	11	1	381	44.3	6.65	9.46	2	0	0
FALSE	High	Master Protein	P63172	Dynein light chain Tctex-type 1 [OS=Homo sapiens]	0.003	5.21	31	2	4	2	113	12.4	5.08	2.5	2	0	0
FALSE	High	Master Protein	Q13070	G antigen 6 [OS=Homo sapiens]	0.003	5.193	30	2	2	2	117	12.9	4.25	2.82	2	0	0
FALSE	High	Master Protein	P11055	Myosin-3 [OS=Homo sapiens]	0.003	5.191	13	19	40	10	1940	223.8	5.81	15.03	19	0	0
FALSE	High	Master Protein	A7E2Y1	Myosin-7B [OS=Homo sapiens]	0.003	5.18	13	21	42	17	1983	225.7	6.09	12.82	21	0	0
FALSE	High	Master Protein	P30626	Sorcin [OS=Homo sapiens]	0.003	5.178	32	7	11	7	198	21.7	5.59	0	7	0	0
FALSE	High	Master Protein	Q9H2J4	Phosducin-like protein 3 [OS=Homo sapiens]	0.003	5.175	40	5	9	5	239	27.6	4.84	0	5	0	0
FALSE	High	Master Protein	O43760	Synaptogyrin-2 [OS=Homo sapiens]	0.003	5.173	13	4	14	4	224	24.8	4.94	2.31	4	0	0
FALSE	High	Master Protein	Q13617	Cullin-2 [OS=Homo sapiens]	0.003	5.163	8	7	16	6	745	86.9	6.92	7.69	7	0	0
FALSE	High	Master Protein	Q8WUM0	Nuclear pore complex protein Nup133 [OS=Homo sapiens]	0.003	5.16	12	10	13	10	1156	128.9	5.1	0	10	0	0
FALSE	High	Master Protein	Q96A26	Protein FAM162A [OS=Homo sapiens]	0.004	5.146	43	6	12	6	154	17.3	9.77	6.04	6	0	0
FALSE	High	Master Protein	Q7Z7A1	Centriolin [OS=Homo sapiens]	0.004	5.145	11	23	31	23	2325	268.7	5.55	5.3	23	0	0
FALSE	High	Master Protein	P12955	Xaa-Pro dipeptidase [OS=Homo sapiens]	0.004	5.136	23	7	11	7	493	54.5	6	0	7	0	0
FALSE	High	Master Protein	Q9UHQ9	NADH-cytochrome b5 reductase 1 [OS=Homo sapiens]	0.004	5.126	14	4	4	4	305	34.1	9.38	2.59	4	0	0
FALSE	High	Master Protein	O15078	Centrosomal protein of 290 kDa [OS=Homo sapiens]	0.004	5.126	11	28	59	25	2479	290.2	5.95	10.82	28	0	1
FALSE	High	Master Protein	O75179	Ankyrin repeat domain-containing protein 17 [OS=Homo sapiens]	0.004	5.115	5	8	10	4	2603	274.1	6.52	0	8	0	0
FALSE	High	Master Protein	Q9BXS5	AP-1 complex subunit mu-1 [OS=Homo sapiens]	0.004	5.111	14	6	9	4	423	48.6	7.3	0	6	0	0
FALSE	High	Master Protein	O00273	DNA fragmentation factor subunit alpha [OS=Homo sapiens]	0.004	5.102	12	3	8	3	331	36.5	4.79	2.5	3	0	0
FALSE	High	Master Protein	P02008	Hemoglobin subunit zeta [OS=Homo sapiens]	0.004	5.101	20	3	34	2	142	15.6	8.21	56.26	3	0	0
FALSE	High	Master Protein	P52594	Arf-GAP domain and FG repeat-containing protein 1 [OS=Homo sapiens]	0.004	5.101	13	4	6	4	562	58.2	8.63	0	4	0	0
FALSE	High	Master Protein	Q8WXE9	Stonin-2 [OS=Homo sapiens]	0.004	5.095	1	1	9	1	905	101.1	5.39	15.53	1	0	0
FALSE	High	Master Protein	O14545	TRAF-type zinc finger domain-containing protein 1 [OS=Homo sapiens]	0.004	5.091	8	5	8	5	582	64.8	5.29	0	5	0	0
FALSE	High	Master Protein	Q9Y3D7	Mitochondrial import inner membrane translocase subunit TIM16 [OS=Homo sapiens]	0.004	5.085	18	1	4	1	125	13.8	9.7	4.95	1	0	0
FALSE	High	Master Protein	Q96IU4	Putative protein-lysine deacylase ABHD14B [OS=Homo sapiens]	0.004	5.084	32	5	7	5	210	22.3	6.4	0	5	0	0
FALSE	High	Master Protein	P48681	Nestin [OS=Homo sapiens]	0.004	5.077	6	6	8	6	1621	177.3	4.36	0	6	0	0
FALSE	High	Master Protein	P27361	Mitogen-activated protein kinase 3 [OS=Homo sapiens]	0.004	5.074	17	7	20	2	379	43.1	6.74	12.47	7	0	0
FALSE	High	Master Protein	P00846	ATP synthase subunit a [OS=Homo sapiens]	0.004	5.065	10	3	7	3	226	24.8	10.1	0	3	0	0
FALSE	High	Master Protein	P02787	Serotransferrin [OS=Homo sapiens]	0.004	5.056	17	9	76	9	698	77	7.12	103.15	9	0	0
FALSE	High	Master Protein	Q96FQ6	Protein S100-A16 [OS=Homo sapiens]	0.004	5.037	22	2	4	2	103	11.8	6.79	0	2	0	0
FALSE	High	Master Protein	Q02252	Methylmalonate-semialdehyde dehydrogenase [acylating], mitochondrial [OS=Homo sapiens]	0.004	5.036	17	7	35	6	535	57.8	8.5	3.79	7	0	1
FALSE	High	Master Protein	Q9BYT8	Neurolysin, mitochondrial [OS=Homo sapiens]	0.004	5.036	15	9	14	9	704	80.6	6.64	0	9	0	0
FALSE	High	Master Protein	Q5VTR2	E3 ubiquitin-protein ligase BRE1A [OS=Homo sapiens]	0.004	5.026	17	13	21	12	975	113.6	5.94	0	13	0	0
FALSE	High	Master Protein	Q9H853	Putative tubulin-like protein alpha-4B [OS=Homo sapiens]	0.004	5.018	20	2	43	1	241	27.5	7.83	112.22	2	0	0
FALSE	High	Master Protein	Q96JB5	CDK5 regulatory subunit-associated protein 3 [OS=Homo sapiens]	0.004	5.018	11	5	7	4	506	56.9	4.75	0	5	0	0
FALSE	High	Master Protein	Q8NBT2	Kinetochore protein Spc24 [OS=Homo sapiens]	0.004	5.018	20	3	15	2	197	22.4	4.7	3.91	3	0	0
FALSE	High	Master Protein	O75694	Nuclear pore complex protein Nup155 [OS=Homo sapiens]	0.004	5.015	12	9	10	9	1391	155.1	6.16	0	9	0	0
FALSE	High	Master Protein	P50583	Bis(5'-nucleosyl)-tetraphosphatase [asymmetrical] [OS=Homo sapiens]	0.004	5.003	26	2	2	2	147	16.8	5.35	2.32	2	0	0
FALSE	High	Master Protein	Q8ND56	Protein LSM14 homolog A [OS=Homo sapiens]	0.004	4.996	8	3	12	2	463	50.5	9.52	8.09	3	0	0
FALSE	High	Master Protein	Q8TBC4	NEDD8-activating enzyme E1 catalytic subunit [OS=Homo sapiens]	0.004	4.992	18	5	7	5	463	51.8	5.45	0	5	0	0
FALSE	High	Master Protein	P0C221	Coiled-coil domain-containing protein 175 [OS=Homo sapiens]	0.004	4.989	14	8	11	8	793	93.6	6.71	2.08	8	0	0
FALSE	High	Master Protein	P08240	Signal recognition particle receptor subunit alpha [OS=Homo sapiens]	0.004	4.987	18	8	14	8	638	69.8	8.95	0	8	0	0
FALSE	High	Master Protein	O15498	Synaptobrevin homolog YKT6 [OS=Homo sapiens]	0.004	4.986	13	2	6	2	198	22.4	6.92	0	2	0	0
FALSE	High	Master Protein	Q9H4A3	Serine/threonine-protein kinase WNK1 [OS=Homo sapiens]	0.004	4.984	6	11	79	8	2382	250.6	6.34	23.32	11	0	2
FALSE	High	Master Protein	Q9H3Z4	DnaJ homolog subfamily C member 5 [OS=Homo sapiens]	0.004	4.979	12	2	3	2	198	22.1	5.07	2.27	2	0	0
FALSE	High	Master Protein	Q13427	Peptidyl-prolyl cis-trans isomerase G [OS=Homo sapiens]	0.004	4.976	6	4	7	4	754	88.6	10.29	0	4	0	0
FALSE	High	Master Protein	Q8NBU5	Outer mitochondrial transmembrane helix translocase [OS=Homo sapiens]	0.004	4.975	10	2	5	2	361	40.7	6.9	2.1	2	0	0
[truncated: 13,028 more rows]

## Sheet: Anca vs ISHIKAWA
Accession	Description	fold change	p-value
P35579	Myosin-9 [OS=Homo sapiens]	1.26292	0.25
P21333	Filamin-A [OS=Homo sapiens]	0.905932	0.0911
Q00610	Clathrin heavy chain 1 [OS=Homo sapiens]	1.29427	0.0028364
P49327	Fatty acid synthase [OS=Homo sapiens]	1.72473	0.116261
P13639	Elongation factor 2 [OS=Homo sapiens]	0.1798	2.87306e-05
O43707	Alpha-actinin-4 [OS=Homo sapiens]	1.34991	0.385114
P08238	Heat shock protein HSP 90-beta [OS=Homo sapiens]	0.937669	0.0715578
P07900	Heat shock protein HSP 90-alpha [OS=Homo sapiens]	0.956684	0.238244
P14618	Pyruvate kinase PKM [OS=Homo sapiens]	0.897098	0.171454
O75369	Filamin-B [OS=Homo sapiens]	0.940437	0.86508
P11142	Heat shock cognate 71 kDa protein [OS=Homo sapiens]	0.917972	0.0395704
P10809	60 kDa heat shock protein, mitochondrial [OS=Homo sapiens]	1.17684	0.0402856
P60709	Actin, cytoplasmic 1 [OS=Homo sapiens]	1.05145	0.174322
P18206	Vinculin [OS=Homo sapiens]	1.24711	0.0395425
Q9Y490	Talin-1 [OS=Homo sapiens]	1.01541	0.668675
P14625	Endoplasmin [OS=Homo sapiens]	0.998535	0.963224
P04406	Glyceraldehyde-3-phosphate dehydrogenase [OS=Homo sapiens]	0.975059	0.78468
P06733	Alpha-enolase [OS=Homo sapiens]	1.0431	0.26256
P68104	Elongation factor 1-alpha 1 [OS=Homo sapiens]	1.08117	0.219361
P04264	Keratin, type II cytoskeletal 1 [OS=Homo sapiens]	1.142	0.234147
P05787	Keratin, type II cytoskeletal 8 [OS=Homo sapiens]	1.07643	0.604327
P07437	Tubulin beta chain [OS=Homo sapiens]	1.22255	0.0977754
P08670	Vimentin [OS=Homo sapiens]	1.61102	0.173462
P11021	Endoplasmic reticulum chaperone BiP [OS=Homo sapiens]	0.976478	0.436241
P12814	Alpha-actinin-1 [OS=Homo sapiens]	2.13447	3.47954e-07
P35908	Keratin, type II cytoskeletal 2 epidermal [OS=Homo sapiens]	1.1472	0.161411
P68371	Tubulin beta-4B chain [OS=Homo sapiens]	1.88389	0.0361842
P13645	Keratin, type I cytoskeletal 10 [OS=Homo sapiens]	1.14371	0.0255349
P29401	Transketolase [OS=Homo sapiens]	1.02808	0.875541
P15311	Ezrin [OS=Homo sapiens]	1.3627	0.236399
P13796	Plastin-2 [OS=Homo sapiens]	1.7585	5.78645e-05
P78371	T-complex protein 1 subunit beta [OS=Homo sapiens]	1.28869	0.239409
P22314	Ubiquitin-like modifier-activating enzyme 1 [OS=Homo sapiens]	0.976664	0.901537
P0DMV9	Heat shock 70 kDa protein 1B [OS=Homo sapiens]	1.02411	0.755599
P06576	ATP synthase subunit beta, mitochondrial [OS=Homo sapiens]	1.87291	0.0482317
P35527	Keratin, type I cytoskeletal 9 [OS=Homo sapiens]	0.970217	0.700993
P42704	Leucine-rich PPR motif-containing protein, mitochondrial [OS=Homo sapiens]	1.27049	0.503837
P46940	Ras GTPase-activating-like protein IQGAP1 [OS=Homo sapiens]	1.66343	0.253535
Q08211	ATP-dependent RNA helicase A [OS=Homo sapiens]	1.68433	0.0898143
P34932	Heat shock 70 kDa protein 4 [OS=Homo sapiens]	1.26914	0.0514917
P38646	Stress-70 protein, mitochondrial [OS=Homo sapiens]	0.972814	0.924873
P04350	Tubulin beta-4A chain [OS=Homo sapiens]	#DIV/0!	#DIV/0!
P13010	X-ray repair cross-complementing protein 5 [OS=Homo sapiens]	1.35598	0.0136527
Q71U36	Tubulin alpha-1A chain [OS=Homo sapiens]	2.12314	3.60665e-05
Q9BVA1	Tubulin beta-2B chain [OS=Homo sapiens]	0.973294	#DIV/0!
P52272	Heterogeneous nuclear ribonucleoprotein M [OS=Homo sapiens]	1.48013	0.193636
P04075	Fructose-bisphosphate aldolase A [OS=Homo sapiens]	1.00057	0.989949
P12956	X-ray repair cross-complementing protein 6 [OS=Homo sapiens]	1.38535	0.0319362
P19338	Nucleolin [OS=Homo sapiens]	0.955117	0.657471
P07237	Protein disulfide-isomerase [OS=Homo sapiens]	0.922089	0.211873
Q00839	Heterogeneous nuclear ribonucleoprotein U [OS=Homo sapiens]	1.02338	0.699862
P05783	Keratin, type I cytoskeletal 18 [OS=Homo sapiens]	#DIV/0!	#DIV/0!
P55072	Transitional endoplasmic reticulum ATPase [OS=Homo sapiens]	2.1692	4.33869e-06
P07814	Bifunctional glutamate/proline--tRNA ligase [OS=Homo sapiens]	1.99402	6.30685e-05
P04083	Annexin A1 [OS=Homo sapiens]	1.19645	0.0337939
Q9BQE3	Tubulin alpha-1C chain [OS=Homo sapiens]	1.26562	0.117591
Q14204	Cytoplasmic dynein 1 heavy chain 1 [OS=Homo sapiens]	2.24719	4.3884e-06
P27797	Calreticulin [OS=Homo sapiens]	0.881696	0.122811
P68366	Tubulin alpha-4A chain [OS=Homo sapiens]	1.58253	0.223744
P48643	T-complex protein 1 subunit epsilon [OS=Homo sapiens]	1.23333	0.0455951
P26038	Moesin [OS=Homo sapiens]	1.47208	0.0628564
P08727	Keratin, type I cytoskeletal 19 [OS=Homo sapiens]	1.16895	0.0500944
P68032	Actin, alpha cardiac muscle 1 [OS=Homo sapiens]	1.11454	0.220908
P25705	ATP synthase subunit alpha, mitochondrial [OS=Homo sapiens]	0.121984	1.72667e-06
P13667	Protein disulfide-isomerase A4 [OS=Homo sapiens]	0.957425	0.796959
P06744	Glucose-6-phosphate isomerase [OS=Homo sapiens]	1.13074	0.0360444
P00558	Phosphoglycerate kinase 1 [OS=Homo sapiens]	0.934707	0.109983
P78527	DNA-dependent protein kinase catalytic subunit [OS=Homo sapiens]	0.856194	0.0186267
Q04637	Eukaryotic translation initiation factor 4 gamma 1 [OS=Homo sapiens]	1.46456	0.197719
P60174	Triosephosphate isomerase [OS=Homo sapiens]	1.01175	0.600722
P49368	T-complex protein 1 subunit gamma [OS=Homo sapiens]	1.12147	0.138871
P30101	Protein disulfide-isomerase A3 [OS=Homo sapiens]	0.869565	0.739137
P17987	T-complex protein 1 subunit alpha [OS=Homo sapiens]	1.16576	0.176582
P02545	Prelamin-A/C [OS=Homo sapiens]	1.31731	0.00862828
P11388	DNA topoisomerase 2-alpha [OS=Homo sapiens]	1.6486	0.199582
P09874	Poly [ADP-ribose] polymerase 1 [OS=Homo sapiens]	1.17356	0.675153
P50395	Rab GDP dissociation inhibitor beta [OS=Homo sapiens]	1.21339	0.0652739
P50991	T-complex protein 1 subunit delta [OS=Homo sapiens]	1.42952	0.011637
P26641	Elongation factor 1-gamma [OS=Homo sapiens]	0.9679	0.804646
P49588	Alanine--tRNA ligase, cytoplasmic [OS=Homo sapiens]	1.6884	0.104605
P07355	Annexin A2 [OS=Homo sapiens]	1.29451	0.0162492
P07195	L-lactate dehydrogenase B chain [OS=Homo sapiens]	0.889594	0.250312
Q99832	T-complex protein 1 subunit eta [OS=Homo sapiens]	1.60515	0.095211
O00410	Importin-5 [OS=Homo sapiens]	1.91576	0.0263122
P50990	T-complex protein 1 subunit theta [OS=Homo sapiens]	1.10932	0.041363
P35241	Radixin [OS=Homo sapiens]	2.03183	#DIV/0!
P00338	L-lactate dehydrogenase A chain [OS=Homo sapiens]	0.997965	0.977804
P60842	Eukaryotic initiation factor 4A-I [OS=Homo sapiens]	1.14719	0.120683
P17844	Probable ATP-dependent RNA helicase DDX5 [OS=Homo sapiens]	1.75581	0.0812104
P50454	Serpin H1 [OS=Homo sapiens]	1.13733	0.200463
P20700	Lamin-B1 [OS=Homo sapiens]	1.5263	0.131653
P13797	Plastin-3 [OS=Homo sapiens]	2.1179	1.00113e-05
P22626	Heterogeneous nuclear ribonucleoproteins A2/B1 [OS=Homo sapiens]	1.17296	0.052561
Q92616	eIF-2-alpha kinase activator GCN1 [OS=Homo sapiens]	#DIV/0!	#DIV/0!
P35580	Myosin-10 [OS=Homo sapiens]	2.26757	#DIV/0!
P61978	Heterogeneous nuclear ribonucleoprotein K [OS=Homo sapiens]	1.1566	0.2022
P40926	Malate dehydrogenase, mitochondrial [OS=Homo sapiens]	0.96768	0.662104
P63104	14-3-3 protein zeta/delta [OS=Homo sapiens]	0.997673	0.971803
Q16881	Thioredoxin reductase 1, cytoplasmic [OS=Homo sapiens]	0.951591	0.614349
P21796	Voltage-dependent anion-selective channel protein 1 [OS=Homo sapiens]	1.3815	0.0200597
P02786	Transferrin receptor protein 1 [OS=Homo sapiens]	1.78306	0.127865
P08729	Keratin, type II cytoskeletal 7 [OS=Homo sapiens]	#DIV/0!	#DIV/0!
O60506	Heterogeneous nuclear ribonucleoprotein Q [OS=Homo sapiens]	1.38088	0.313204
P31948	Stress-induced-phosphoprotein 1 [OS=Homo sapiens]	0.921424	0.12397
Q13813	Spectrin alpha chain, non-erythrocytic 1 [OS=Homo sapiens]	1.41796	0.156453
P52209	6-phosphogluconate dehydrogenase, decarboxylating [OS=Homo sapiens]	1.01945	0.781842
P40227	T-complex protein 1 subunit zeta [OS=Homo sapiens]	0.900766	0.0431314
P35221	Catenin alpha-1 [OS=Homo sapiens]	#DIV/0!	#DIV/0!
Q14974	Importin subunit beta-1 [OS=Homo sapiens]	1.96528	0.000216234
P27824	Calnexin [OS=Homo sapiens]	1.17078	0.0458195
P11940	Polyadenylate-binding protein 1 [OS=Homo sapiens]	1.53755	0.0217841
P34897	Serine hydroxymethyltransferase, mitochondrial [OS=Homo sapiens]	1.68874	0.0834006
P49411	Elongation factor Tu, mitochondrial [OS=Homo sapiens]	1.20432	0.382868
P04843	Dolichyl-diphosphooligosaccharide--protein glycosyltransferase subunit 1 [OS=Homo sapiens]	1.2711	0.146751
P55060	Exportin-2 [OS=Homo sapiens]	2.0141	9.07468e-06
Q13509	Tubulin beta-3 chain [OS=Homo sapiens]	#DIV/0!	#DIV/0!
P14866	Heterogeneous nuclear ribonucleoprotein L [OS=Homo sapiens]	1.27682	0.377858
P23526	Adenosylhomocysteinase [OS=Homo sapiens]	1	1
Q7KZF4	Staphylococcal nuclease domain-containing protein 1 [OS=Homo sapiens]	1.81854	0.0731334
Q05639	Elongation factor 1-alpha 2 [OS=Homo sapiens]	1.50799	#DIV/0!
Q06830	Peroxiredoxin-1 [OS=Homo sapiens]	0.995811	0.922361
P26599	Polypyrimidine tract-binding protein 1 [OS=Homo sapiens]	1.83545	0.0459288
P12268	Inosine-5'-monophosphate dehydrogenase 2 [OS=Homo sapiens]	1.58312	0.130658
Q13200	26S proteasome non-ATPase regulatory subunit 2 [OS=Homo sapiens]	1.62282	0.154765
P06748	Nucleophosmin [OS=Homo sapiens]	0.869375	0.0421355
Q13263	Transcription intermediary factor 1-beta [OS=Homo sapiens]	0.931516	0.812896
O43175	D-3-phosphoglycerate dehydrogenase [OS=Homo sapiens]	1.79359	0.0134982
P37802	Transgelin-2 [OS=Homo sapiens]	#DIV/0!	#DIV/0!
Q6PEY2	Tubulin alpha-3E chain [OS=Homo sapiens]	#DIV/0!	#DIV/0!
Q58FF7	Putative heat shock protein HSP 90-beta-3 [OS=Homo sapiens]	#DIV/0!	#DIV/0!
P62258	14-3-3 protein epsilon [OS=Homo sapiens]	0.553955	0.0985401
P08865	40S ribosomal protein SA [OS=Homo sapiens]	1.11915	0.124891
Q16658	Fascin [OS=Homo sapiens]	1.3086	0.00825167
P05141	ADP/ATP translocase 2 [OS=Homo sapiens]	0.988406	0.868181
Q12905	Interleukin enhancer-binding factor 2 [OS=Homo sapiens]	1.4778	0.189529
Q02790	Peptidyl-prolyl cis-trans isomerase FKBP4 [OS=Homo sapiens]	1.23247	0.504678
Q12906	Interleukin enhancer-binding factor 3 [OS=Homo sapiens]	0.91062	0.522164
P23528	Cofilin-1 [OS=Homo sapiens]	0.761942	0.00486977
Q9P2E9	Ribosome-binding protein 1 [OS=Homo sapiens]	1.63051	0.083354
O75643	U5 small nuclear ribonucleoprotein 200 kDa helicase [OS=Homo sapiens]	1.61673	0.094905
P63244	Receptor of activated protein C kinase 1 [OS=Homo sapiens]	1.11263	0.322453
P07910	Heterogeneous nuclear ribonucleoproteins C1/C2 [OS=Homo sapiens]	0.960623	0.797421
P01024	Complement C3 [OS=Homo sapiens]	0.954895	0.646411
P62805	Histone H4 [OS=Homo sapiens]	1.13809	0.0135412
Q14152	Eukaryotic translation initiation factor 3 subunit A [OS=Homo sapiens]	1.19938	0.391991
P54886	Delta-1-pyrroline-5-carboxylate synthase [OS=Homo sapiens]	1.39458	0.333461
Q15181	Inorganic pyrophosphatase [OS=Homo sapiens]	1.23241	0.153705
P05023	Sodium/potassium-transporting ATPase subunit alpha-1 [OS=Homo sapiens]	#DIV/0!	#DIV/0!
P08758	Annexin A5 [OS=Homo sapiens]	0.878886	0.0148754
P02751	Fibronectin [OS=Homo sapiens]	1.53674	0.272063
Q7Z406	Myosin-14 [OS=Homo sapiens]	0.509413	#DIV/0!
Q562R1	Beta-actin-like protein 2 [OS=Homo sapiens]	#DIV/0!	#DIV/0!
P62937	Peptidyl-prolyl cis-trans isomerase A [OS=Homo sapiens]	0.71784	0.020117
P11586	C-1-tetrahydrofolate synthase, cytoplasmic [OS=Homo sapiens]	1.31055	0.0401716
P30153	Serine/threonine-protein phosphatase 2A 65 kDa regulatory subunit A alpha isoform [OS=Homo sapiens]	1.53778	0.119398
O75083	WD repeat-containing protein 1 [OS=Homo sapiens]	1.50694	0.121831
P16615	Sarcoplasmic/endoplasmic reticulum calcium ATPase 2 [OS=Homo sapiens]	1.41155	0.464642
Q99460	26S proteasome non-ATPase regulatory subunit 1 [OS=Homo sapiens]	0.393653	0.00426036
P34931	Heat shock 70 kDa protein 1-like [OS=Homo sapiens]	#DIV/0!	#DIV/0!
Q9Y4L1	Hypoxia up-regulated protein 1 [OS=Homo sapiens]	1.15997	0.44639
Q9Y617	Phosphoserine aminotransferase [OS=Homo sapiens]	1.78409	0.0700212
Q86VP6	Cullin-associated NEDD8-dissociated protein 1 [OS=Homo sapiens]	2.15131	6.80927e-06
P09651	Heterogeneous nuclear ribonucleoprotein A1 [OS=Homo sapiens]	1.25549	0.13157
P22102	Trifunctional purine biosynthetic protein adenosine-3 [OS=Homo sapiens]	1.40417	0.504593
Q15084	Protein disulfide-isomerase A6 [OS=Homo sapiens]	1.09855	0.448196
P43243	Matrin-3 [OS=Homo sapiens]	1.29639	0.438449
Q92841	Probable ATP-dependent RNA helicase DDX17 [OS=Homo sapiens]	1.85815	0.075566
Q14697	Neutral alpha-glucosidase AB [OS=Homo sapiens]	1.14843	0.247766
P23396	40S ribosomal protein S3 [OS=Homo sapiens]	1.09716	0.384348
P35232	Prohibitin 1 [OS=Homo sapiens]	1.35126	0.301833
P49321	Nuclear autoantigenic sperm protein [OS=Homo sapiens]	#DIV/0!	#DIV/0!
P31939	Bifunctional purine biosynthesis protein ATIC [OS=Homo sapiens]	2.2779	0.000129011
Q07065	Cytoskeleton-associated protein 4 [OS=Homo sapiens]	1.5708	0.284579
P45880	Voltage-dependent anion-selective channel protein 2 [OS=Homo sapiens]	0.855236	0.372648
Q9NY65	Tubulin alpha-8 chain [OS=Homo sapiens]	#DIV/0!	#DIV/0!
Q15365	Poly(rC)-binding protein 1 [OS=Homo sapiens]	1.74927	4.07144e-05
Q13838	Spliceosome RNA helicase DDX39B [OS=Homo sapiens]	1.59573	0.0303285
P09211	Glutathione S-transferase P [OS=Homo sapiens]	1.43674	0.184779
P26639	Threonine--tRNA ligase 1, cytoplasmic [OS=Homo sapiens]	1.48806	0.146384
P27348	14-3-3 protein theta [OS=Homo sapiens]	0.955925	0.253284
O43390	Heterogeneous nuclear ribonucleoprotein R [OS=Homo sapiens]	1.39705	0.452064
P08133	Annexin A6 [OS=Homo sapiens]	1.20114	0.02871
P41250	Glycine--tRNA ligase [OS=Homo sapiens]	1.33202	0.092346
P67936	Tropomyosin alpha-4 chain [OS=Homo sapiens]	1.05989	0.342287
P40939	Trifunctional enzyme subunit alpha, mitochondrial [OS=Homo sapiens]	1.69088	0.080731
Q9UQ80	Proliferation-associated protein 2G4 [OS=Homo sapiens]	1.27182	0.0378409
P53621	Coatomer subunit alpha [OS=Homo sapiens]	1.59897	0.328687
P54577	Tyrosine--tRNA ligase, cytoplasmic [OS=Homo sapiens]	1.93486	#DIV/0!
Q9NR30	Nucleolar RNA helicase 2 [OS=Homo sapiens]	1.54971	0.335645
P32119	Peroxiredoxin-2 [OS=Homo sapiens]	1.11208	0.223232
P23246	Splicing factor, proline- and glutamine-rich [OS=Homo sapiens]	1.42862	0.0498862
P12236	ADP/ATP translocase 3 [OS=Homo sapiens]	2.22058	0.000885943
P31946	14-3-3 protein beta/alpha [OS=Homo sapiens]	1.87207	0.000100863
P61981	14-3-3 protein gamma [OS=Homo sapiens]	1.23805	0.129637
P07996	Thrombospondin-1 [OS=Homo sapiens]	1.19131	0.298169
P00505	Aspartate aminotransferase, mitochondrial [OS=Homo sapiens]	1.70288	0.064623
O00571	ATP-dependent RNA helicase DDX3X [OS=Homo sapiens]	2.18261	2.5636e-08
Q01518	Adenylyl cyclase-associated protein 1 [OS=Homo sapiens]	0.788416	0.0384919
P22392	Nucleoside diphosphate kinase B [OS=Homo sapiens]	0.895738	0.0568842
P08195	4F2 cell-surface antigen heavy chain [OS=Homo sapiens]	0.973541	0.932654
P15531	Nucleoside diphosphate kinase A [OS=Homo sapiens]	0.862527	0.115652
P12277	Creatine kinase B-type [OS=Homo sapiens]	#DIV/0!	#DIV/0!
P53675	Clathrin heavy chain 2 [OS=Homo sapiens]	#DIV/0!	#DIV/0!
P09429	High mobility group protein B1 [OS=Homo sapiens]	0.997416	0.978218
Q15233	Non-POU domain-containing octamer-binding protein [OS=Homo sapiens]	1.52935	0.148591
P05388	60S acidic ribosomal protein P0 [OS=Homo sapiens]	1.53927	0.130207
O14980	Exportin-1 [OS=Homo sapiens]	2.12615	5.73777e-05
P29692	Elongation factor 1-delta [OS=Homo sapiens]	1.03772	0.936197
P06396	Gelsolin [OS=Homo sapiens]	1.05203	0.0606416
Q15366	Poly(rC)-binding protein 2 [OS=Homo sapiens]	1.9305	0.000435315
P55209	Nucleosome assembly protein 1-like 1 [OS=Homo sapiens]	1.53773	0.15282
P04844	Dolichyl-diphosphooligosaccharide--protein glycosyltransferase subunit 2 [OS=Homo sapiens]	1.65791	0.0347009
Q99623	Prohibitin-2 [OS=Homo sapiens]	1.6528	0.0836972
P52292	Importin subunit alpha-1 [OS=Homo sapiens]	0.321578	#DIV/0!
P54136	Arginine--tRNA ligase, cytoplasmic [OS=Homo sapiens]	1.30177	0.498747
P37837	Transaldolase [OS=Homo sapiens]	1.07161	0.384382
P54652	Heat shock-related 70 kDa protein 2 [OS=Homo sapiens]	1.96464	#DIV/0!
P22234	Bifunctional phosphoribosylaminoimidazole carboxylase/phosphoribosylaminoimidazole succinocarboxamide synthetase [OS=Homo sapiens]	1.1619	0.723444
Q99497	Parkinson disease protein 7 [OS=Homo sapiens]	1.09811	0.261968
Q3ZCM7	Tubulin beta-8 chain [OS=Homo sapiens]	#DIV/0!	#DIV/0!
Q06210	Glutamine--fructose-6-phosphate aminotransferase [isomerizing] 1 [OS=Homo sapiens]	0.971321	0.635632
P15880	40S ribosomal protein S2 [OS=Homo sapiens]	1.05229	0.587611
Q00325	Phosphate carrier protein, mitochondrial [OS=Homo sapiens]	1.03839	0.608522
P62424	60S ribosomal protein L7a [OS=Homo sapiens]	1.59481	0.0553824
Q9BUF5	Tubulin beta-6 chain [OS=Homo sapiens]	2.11045	#DIV/0!
P36578	60S ribosomal protein L4 [OS=Homo sapiens]	0.414055	0.00206544
P05455	Lupus La protein [OS=Homo sapiens]	1.29534	0.0212413
P31150	Rab GDP dissociation inhibitor alpha [OS=Homo sapiens]	1.91653	0.0511188
P18669	Phosphoglycerate mutase 1 [OS=Homo sapiens]	1.47856	0.248319
P30041	Peroxiredoxin-6 [OS=Homo sapiens]	1.15983	0.0967298
O75390	Citrate synthase, mitochondrial [OS=Homo sapiens]	1.75025	0.0480402
Q99714	3-hydroxyacyl-CoA dehydrogenase type-2 [OS=Homo sapiens]	1.54712	0.12766
P12235	ADP/ATP translocase 1 [OS=Homo sapiens]	#DIV/0!	#DIV/0!
P62701	40S ribosomal protein S4, X isoform [OS=Homo sapiens]	0.703638	0.00251979
P61204	ADP-ribosylation factor 3 [OS=Homo sapiens]	1.59479	0.269722
Q00341	Vigilin [OS=Homo sapiens]	2.15208	#DIV/0!
P19823	Inter-alpha-trypsin inhibitor heavy chain H2 [OS=Homo sapiens]	1.028	0.781038
P27708	CAD protein [OS=Homo sapiens]	2.11119	#DIV/0!
P46777	60S ribosomal protein L5 [OS=Homo sapiens]	1.36175	0.298852
P49915	GMP synthase [glutamine-hydrolyzing] [OS=Homo sapiens]	2.19861	#DIV/0!
Q8N257	Histone H2B type 3-B [OS=Homo sapiens]	0.907678	0.328086
P58876	Histone H2B type 1-D [OS=Homo sapiens]	0.87103	0.325092
P07737	Profilin-1 [OS=Homo sapiens]	1.49412	0.240547
P62906	60S ribosomal protein L10a [OS=Homo sapiens]	1.24117	0.129568
P12004	Proliferating cell nuclear antigen [OS=Homo sapiens]	1.13023	0.398339
P31943	Heterogeneous nuclear ribonucleoprotein H [OS=Homo sapiens]	0.845473	0.326162
P02768	Albumin [OS=Homo sapiens]	0.901528	0.079441
P38919	Eukaryotic initiation factor 4A-III [OS=Homo sapiens]	1.83774	0.0660286
P51659	Peroxisomal multifunctional enzyme type 2 [OS=Homo sapiens]	2.18341	7.94726e-05
Q16891	MICOS complex subunit MIC60 [OS=Homo sapiens]	#DIV/0!	#DIV/0!
P13647	Keratin, type II cytoskeletal 5 [OS=Homo sapiens]	1.34693	#DIV/0!
P40925	Malate dehydrogenase, cytoplasmic [OS=Homo sapiens]	1.23517	0.603909
Q9BSJ8	Extended synaptotagmin-1 [OS=Homo sapiens]	1.63163	0.232914
P35609	Alpha-actinin-2 [OS=Homo sapiens]	#DIV/0!	#DIV/0!
P39023	60S ribosomal protein L3 [OS=Homo sapiens]	1.11731	0.511838
P12429	Annexin A3 [OS=Homo sapiens]	#DIV/0!	#DIV/0!
P42166	Lamina-associated polypeptide 2, isoform alpha [OS=Homo sapiens]	#DIV/0!	#DIV/0!
P23284	Peptidyl-prolyl cis-trans isomerase B [OS=Homo sapiens]	1.00984	0.916659
P55884	Eukaryotic translation initiation factor 3 subunit B [OS=Homo sapiens]	1.48095	0.35759
O43852	Calumenin [OS=Homo sapiens]	2.01952	1.45401e-07
P51991	Heterogeneous nuclear ribonucleoprotein A3 [OS=Homo sapiens]	1.04658	0.564585
Q99798	Aconitate hydratase, mitochondrial [OS=Homo sapiens]	2.25225	1.82023e-05
P55786	Puromycin-sensitive aminopeptidase [OS=Homo sapiens]	2.56191	5.25444e-05
Q9H0U4	Ras-related protein Rab-1B [OS=Homo sapiens]	1.92308	1.63775e-06
P08243	Asparagine synthetase [glutamine-hydrolyzing] [OS=Homo sapiens]	2.09644	1.44756e-05
P17980	26S proteasome regulatory subunit 6A [OS=Homo sapiens]	2.15672	1.19396e-05
P53396	ATP-citrate synthase [OS=Homo sapiens]	2.19941	0.0041239
Q8NBS9	Thioredoxin domain-containing protein 5 [OS=Homo sapiens]	1.83936	2.61794e-05
Q6S8J3	POTE ankyrin domain family member E [OS=Homo sapiens]	#DIV/0!	#DIV/0!
Q9Y5B9	FACT complex subunit SPT16 [OS=Homo sapiens]	1.10784	0.525752
P18085	ADP-ribosylation factor 4 [OS=Homo sapiens]	1.43012	0.150953
Q12931	Heat shock protein 75 kDa, mitochondrial [OS=Homo sapiens]	2.19619	#DIV/0!
Q99613	Eukaryotic translation initiation factor 3 subunit C [OS=Homo sapiens]	1.36281	0.574518
P14923	Junction plakoglobin [OS=Homo sapiens]	0.887688	0.618042
P53618	Coatomer subunit beta [OS=Homo sapiens]	1.7929	0.12166
P24534	Elongation factor 1-beta [OS=Homo sapiens]	1.48202	0.120571
P30084	Enoyl-CoA hydratase, mitochondrial [OS=Homo sapiens]	1.48996	0.0931475
P41252	Isoleucine--tRNA ligase, cytoplasmic [OS=Homo sapiens]	0.515991	#DIV/0!
P62826	GTP-binding nuclear protein Ran [OS=Homo sapiens]	1.67013	0.0768164
Q01813	ATP-dependent 6-phosphofructokinase, platelet type [OS=Homo sapiens]	1.37101	0.441202
P10412	Histone H1.4 [OS=Homo sapiens]	1.24252	0.386433
Q09666	Neuroblast differentiation-associated protein AHNAK [OS=Homo sapiens]	1.00867	0.940139
Q04828	Aldo-keto reductase family 1 member C1 [OS=Homo sapiens]	#DIV/0!	#DIV/0!
P16403	Histone H1.2 [OS=Homo sapiens]	#DIV/0!	#DIV/0!
P18124	60S ribosomal protein L7 [OS=Homo sapiens]	1.99071	1.21719e-09
P09493	Tropomyosin alpha-1 chain [OS=Homo sapiens]	1.90054	2.2281e-05
Q15393	Splicing factor 3B subunit 3 [OS=Homo sapiens]	1.32414	0.529935
Q01105	Protein SET [OS=Homo sapiens]	2.08261	2.58705e-05
Q14240	Eukaryotic initiation factor 4A-II [OS=Homo sapiens]	#DIV/0!	#DIV/0!
P62081	40S ribosomal protein S7 [OS=Homo sapiens]	1.58816	0.207768
P06753	Tropomyosin alpha-3 chain [OS=Homo sapiens]	0.598392	#DIV/0!
P62820	Ras-related protein Rab-1A [OS=Homo sapiens]	1.45322	0.156407
P32969	60S ribosomal protein L9 [OS=Homo sapiens]	1.12935	0.426323
P17174	Aspartate aminotransferase, cytoplasmic [OS=Homo sapiens]	1.97174	1.69623e-07
P14314	Glucosidase 2 subunit beta [OS=Homo sapiens]	0.783291	0.0837298
P45974	Ubiquitin carboxyl-terminal hydrolase 5 [OS=Homo sapiens]	2.27618	1.76467e-05
Q15029	116 kDa U5 small nuclear ribonucleoprotein component [OS=Homo sapiens]	1.58309	0.396317
Q02878	60S ribosomal protein L6 [OS=Homo sapiens]	1.25878	0.159091
O75533	Splicing factor 3B subunit 1 [OS=Homo sapiens]	2.35386	4.49147e-05
P02538	Keratin, type II cytoskeletal 6A [OS=Homo sapiens]	#DIV/0!	#DIV/0!
O75367	Core histone macro-H2A.1 [OS=Homo sapiens]	1.23953	0.716393
Q32P51	Heterogeneous nuclear ribonucleoprotein A1-like 2 [OS=Homo sapiens]	#DIV/0!	#DIV/0!
Q9Y262	Eukaryotic translation initiation factor 3 subunit L [OS=Homo sapiens]	2.11193	4.05754e-06
Q8NC51	Plasminogen activator inhibitor 1 RNA-binding protein [OS=Homo sapiens]	1.2367	0.542213
P33176	Kinesin-1 heavy chain [OS=Homo sapiens]	1.65884	0.213369
P62191	26S proteasome regulatory subunit 4 [OS=Homo sapiens]	0.954722	0.448231
P05387	60S acidic ribosomal protein P2 [OS=Homo sapiens]	0.889478	0.11076
P04259	Keratin, type II cytoskeletal 6B [OS=Homo sapiens]	#DIV/0!	#DIV/0!
P27695	DNA-(apurinic or apyrimidinic site) endonuclease [OS=Homo sapiens]	2.2338	8.31017e-06
Q13310	Polyadenylate-binding protein 4 [OS=Homo sapiens]	0.894597	#DIV/0!
P35749	Myosin-11 [OS=Homo sapiens]	#DIV/0!	#DIV/0!
P10599	Thioredoxin [OS=Homo sapiens]	1.31895	0.478897
P35998	26S proteasome regulatory subunit 7 [OS=Homo sapiens]	2.18978	9.01187e-08
Q16531	DNA damage-binding protein 1 [OS=Homo sapiens]	1.19793	0.722764
P42330	Aldo-keto reductase family 1 member C3 [OS=Homo sapiens]	1.07026	0.170647
P02774	Vitamin D-binding protein [OS=Homo sapiens]	1.13181	0.341947
P30040	Endoplasmic reticulum resident protein 29 [OS=Homo sapiens]	1.92369	0.000159333
Q58FF8	Putative heat shock protein HSP 90-beta 2 [OS=Homo sapiens]	1.01175	#DIV/0!
O00299	Chloride intracellular channel protein 1 [OS=Homo sapiens]	0.978709	0.760674
P09622	Dihydrolipoyl dehydrogenase, mitochondrial [OS=Homo sapiens]	1.56302	0.335934
O43143	ATP-dependent RNA helicase DHX15 [OS=Homo sapiens]	2.05973	#DIV/0!
P56192	Methionine--tRNA ligase, cytoplasmic [OS=Homo sapiens]	2.0339	6.36498e-06
P35606	Coatomer subunit beta' [OS=Homo sapiens]	1.15561	0.352241
P61247	40S ribosomal protein S3a [OS=Homo sapiens]	1.05203	0.508943
Q16643	Drebrin [OS=Homo sapiens]	0.920985	0.771977
Q9H361	Polyadenylate-binding protein 3 [OS=Homo sapiens]	2.1978	#DIV/0!
Q96KP4	Cytosolic non-specific dipeptidase [OS=Homo sapiens]	2.0555	0.000918552
P07954	Fumarate hydratase, mitochondrial [OS=Homo sapiens]	0.559101	#DIV/0!
Q14315	Filamin-C [OS=Homo sapiens]	0.944079	#DIV/0!
P63241	Eukaryotic translation initiation factor 5A-1 [OS=Homo sapiens]	1.235	0.242227
P36873	Serine/threonine-protein phosphatase PP1-gamma catalytic subunit [OS=Homo sapiens]	#DIV/0!	#DIV/0!
Q92499	ATP-dependent RNA helicase DDX1 [OS=Homo sapiens]	2.16528	7.43206e-09
P27816	Microtubule-associated protein 4 [OS=Homo sapiens]	1.07093	0.897431
Q04917	14-3-3 protein eta [OS=Homo sapiens]	1.82624	0.199325
P42167	Lamina-associated polypeptide 2, isoforms beta/gamma [OS=Homo sapiens]	1.82815	#DIV/0!
P62136	Serine/threonine-protein phosphatase PP1-alpha catalytic subunit [OS=Homo sapiens]	#DIV/0!	#DIV/0!
Q9Y3F4	Serine-threonine kinase receptor-associated protein [OS=Homo sapiens]	2.07469	7.91183e-05
Q9BXJ9	N-alpha-acetyltransferase 15, NatA auxiliary subunit [OS=Homo sapiens]	2.10452	8.88025e-05
O00148	ATP-dependent RNA helicase DDX39A [OS=Homo sapiens]	2.25819	#DIV/0!
Q92945	Far upstream element-binding protein 2 [OS=Homo sapiens]	2.16841	#DIV/0!
O15523	ATP-dependent RNA helicase DDX3Y [OS=Homo sapiens]	#DIV/0!	#DIV/0!
Q6P2Q9	Pre-mRNA-processing-splicing factor 8 [OS=Homo sapiens]	1.8602	0.117943
Q9P2J5	Leucine--tRNA ligase, cytoplasmic [OS=Homo sapiens]	1.6428	0.265099
P02533	Keratin, type I cytoskeletal 14 [OS=Homo sapiens]	1.20378	#DIV/0!
Q99873	Protein arginine N-methyltransferase 1 [OS=Homo sapiens]	1.67393	0.0944239
Q92598	Heat shock protein 105 kDa [OS=Homo sapiens]	0.605288	#DIV/0!
P62140	Serine/threonine-protein phosphatase PP1-beta catalytic subunit [OS=Homo sapiens]	2.29358	1.01526e-05
P62495	Eukaryotic peptide chain release factor subunit 1 [OS=Homo sapiens]	1.75142	0.21972
P04114	Apolipoprotein B-100 [OS=Homo sapiens]	1.33492	0.00825131
Q14103	Heterogeneous nuclear ribonucleoprotein D0 [OS=Homo sapiens]	1.4925	0.112413
P01023	Alpha-2-macroglobulin [OS=Homo sapiens]	0.993373	0.946455
P80723	Brain acid soluble protein 1 [OS=Homo sapiens]	1.87559	#DIV/0!
Q8WUM4	Programmed cell death 6-interacting protein [OS=Homo sapiens]	3.04846	0.00101909
P62979	Ubiquitin-40S ribosomal protein S27a [OS=Homo sapiens]	0.900207	0.000631848
P63010	AP-2 complex subunit beta [OS=Homo sapiens]	2.19861	0.000161494
O43242	26S proteasome non-ATPase regulatory subunit 3 [OS=Homo sapiens]	1.93915	0.043114
Q99729	Heterogeneous nuclear ribonucleoprotein A/B [OS=Homo sapiens]	1.0289	0.769431
P39019	40S ribosomal protein S19 [OS=Homo sapiens]	1.60987	9.12086e-07
P15559	NAD(P)H dehydrogenase [quinone] 1 [OS=Homo sapiens]	1.19063	0.0903205
O43776	Asparagine--tRNA ligase, cytoplasmic [OS=Homo sapiens]	1.67301	0.0717782
Q02880	DNA topoisomerase 2-beta [OS=Homo sapiens]	#DIV/0!	#DIV/0!
P62753	40S ribosomal protein S6 [OS=Homo sapiens]	0.89274	0.439559
P13929	Beta-enolase [OS=Homo sapiens]	#DIV/0!	#DIV/0!
P13804	Electron transfer flavoprotein subunit alpha, mitochondrial [OS=Homo sapiens]	2.20802	0.142028
P28066	Proteasome subunit alpha type-5 [OS=Homo sapiens]	1.69601	0.021892
P25786	Proteasome subunit alpha type-1 [OS=Homo sapiens]	1.23136	0.418053
Q9Y265	RuvB-like 1 [OS=Homo sapiens]	1.43836	0.293979
P16152	Carbonyl reductase [NADPH] 1 [OS=Homo sapiens]	1.90704	0.03222
P35222	Catenin beta-1 [OS=Homo sapiens]	#DIV/0!	#DIV/0!
P15924	Desmoplakin [OS=Homo sapiens]	1.2984	0.517108
P30086	Phosphatidylethanolamine-binding protein 1 [OS=Homo sapiens]	1.13499	0.272612
P51149	Ras-related protein Rab-7a [OS=Homo sapiens]	2.16606	#DIV/0!
P54819	Adenylate kinase 2, mitochondrial [OS=Homo sapiens]	2.50522	#DIV/0!
Q96AE4	Far upstream element-binding protein 1 [OS=Homo sapiens]	1.91144	8.44418e-07
P0DP23	Calmodulin-1 [OS=Homo sapiens]	1.63532	0.000267111
P58107	Epiplakin [OS=Homo sapiens]	0.979695	0.886151
Q01995	Transgelin [OS=Homo sapiens]	0.436068	#DIV/0!
P16104	Histone H2AX [OS=Homo sapiens]	1.04661	0.468011
P60891	Ribose-phosphate pyrophosphokinase 1 [OS=Homo sapiens]	1.868	5.74702e-05
P61221	ATP-binding cassette sub-family E member 1 [OS=Homo sapiens]	#DIV/0!	#DIV/0!
P61224	Ras-related protein Rap-1b [OS=Homo sapiens]	1.72216	#DIV/0!
P84085	ADP-ribosylation factor 5 [OS=Homo sapiens]	2.13751	2.00898e-05
P25789	Proteasome subunit alpha type-4 [OS=Homo sapiens]	1.86578	0.010418
O00232	26S proteasome non-ATPase regulatory subunit 12 [OS=Homo sapiens]	2.07259	0.100998
Q9Y3I0	RNA-splicing ligase RtcB homolog [OS=Homo sapiens]	2.08333	0.000146045
Q9NTK5	Obg-like ATPase 1 [OS=Homo sapiens]	0.604218	0.00408286
Q07021	Complement component 1 Q subcomponent-binding protein, mitochondrial [OS=Homo sapiens]	1.7918	0.0639748
Q8NHW5	60S acidic ribosomal protein P0-like [OS=Homo sapiens]	#DIV/0!	#DIV/0!
Q15293	Reticulocalbin-1 [OS=Homo sapiens]	1.40049	0.317162
Q9NZI8	Insulin-like growth factor 2 mRNA-binding protein 1 [OS=Homo sapiens]	#DIV/0!	#DIV/0!
P15170	Eukaryotic peptide chain release factor GTP-binding subunit ERF3A [OS=Homo sapiens]	1.34551	0.395969
P00491	Purine nucleoside phosphorylase [OS=Homo sapiens]	#DIV/0!	#DIV/0!
Q9Y230	RuvB-like 2 [OS=Homo sapiens]	2.06754	6.1667e-06
Q9Y678	Coatomer subunit gamma-1 [OS=Homo sapiens]	1.93022	0.0199274
P09960	Leukotriene A-4 hydrolase [OS=Homo sapiens]	1.05532	#DIV/0!
P62917	60S ribosomal protein L8 [OS=Homo sapiens]	1.16451	0.466434
P14868	Aspartate--tRNA ligase, cytoplasmic [OS=Homo sapiens]	1.63759	0.126012
P52895	Aldo-keto reductase family 1 member C2 [OS=Homo sapiens]	#DIV/0!	#DIV/0!
Q9Y281	Cofilin-2 [OS=Homo sapiens]	#DIV/0!	#DIV/0!
Q9Y266	Nuclear migration protein nudC [OS=Homo sapiens]	1.65721	0.138455
P16402	Histone H1.3 [OS=Homo sapiens]	#DIV/0!	#DIV/0!
Q16777	Histone H2A type 2-C [OS=Homo sapiens]	1.04544	0.521503
P09104	Gamma-enolase [OS=Homo sapiens]	#DIV/0!	#DIV/0!
P51858	Hepatoma-derived growth factor [OS=Homo sapiens]	1.70551	0.000167812
P62195	26S proteasome regulatory subunit 8 [OS=Homo sapiens]	1.52815	0.317377
Q9Y277	Voltage-dependent anion-selective channel protein 3 [OS=Homo sapiens]	1.4066	0.20994
O60812	Heterogeneous nuclear ribonucleoprotein C-like 1 [OS=Homo sapiens]	#DIV/0!	#DIV/0!
P48444	Coatomer subunit delta [OS=Homo sapiens]	2.16138	7.02038e-06
P04181	Ornithine aminotransferase, mitochondrial [OS=Homo sapiens]	1.95886	8.16359e-06
P61604	10 kDa heat shock protein, mitochondrial [OS=Homo sapiens]	0.945483	0.679749
P17858	ATP-dependent 6-phosphofructokinase, liver type [OS=Homo sapiens]	2.31214	1.2884e-05
P18621	60S ribosomal protein L17 [OS=Homo sapiens]	1.74984	0.014582
P46782	40S ribosomal protein S5 [OS=Homo sapiens]	1.97239	2.51558e-05
P04792	Heat shock protein beta-1 [OS=Homo sapiens]	1.14468	0.427998
Q86UP2	Kinectin [OS=Homo sapiens]	#DIV/0!	#DIV/0!
P62280	40S ribosomal protein S11 [OS=Homo sapiens]	1.57723	0.0488471
P13637	Sodium/potassium-transporting ATPase subunit alpha-3 [OS=Homo sapiens]	#DIV/0!	#DIV/0!
Q01082	Spectrin beta chain, non-erythrocytic 1 [OS=Homo sapiens]	2.15517	#DIV/0!
O14818	Proteasome subunit alpha type-7 [OS=Homo sapiens]	1.28562	0.000300545
Q9Y696	Chloride intracellular channel protein 4 [OS=Homo sapiens]	1.67794	0.0813361
P09972	Fructose-bisphosphate aldolase C [OS=Homo sapiens]	2.30415	0.00186845
P60981	Destrin [OS=Homo sapiens]	1.66488	0.130258
P11908	Ribose-phosphate pyrophosphokinase 2 [OS=Homo sapiens]	#DIV/0!	#DIV/0!
O14950	Myosin regulatory light chain 12B [OS=Homo sapiens]	1.82871	8.43665e-08
Q14566	DNA replication licensing factor MCM6 [OS=Homo sapiens]	1.49246	0.499366
B2RPK0	Putative high mobility group protein B1-like 1 [OS=Homo sapiens]	#DIV/0!	#DIV/0!
P46783	40S ribosomal protein S10 [OS=Homo sapiens]	1.34572	0.286516
Q15046	Lysine--tRNA ligase [OS=Homo sapiens]	2.06629	0.00543497
P15121	Aldo-keto reductase family 1 member B1 [OS=Homo sapiens]	1.45457	0.00368101
Q06033	Inter-alpha-trypsin inhibitor heavy chain H3 [OS=Homo sapiens]	1.07765	0.552244
P27635	60S ribosomal protein L10 [OS=Homo sapiens]	0.958227	0.221838
Q08043	Alpha-actinin-3 [OS=Homo sapiens]	2.75482	#DIV/0!
P23381	Tryptophan--tRNA ligase, cytoplasmic [OS=Homo sapiens]	1.653	0.0909646
P13646	Keratin, type I cytoskeletal 13 [OS=Homo sapiens]	#DIV/0!	#DIV/0!
P68036	Ubiquitin-conjugating enzyme E2 L3 [OS=Homo sapiens]	1.96915	5.29864e-05
Q8IUE6	Histone H2A type 2-B [OS=Homo sapiens]	#DIV/0!	#DIV/0!
P00441	Superoxide dismutase [Cu-Zn] [OS=Homo sapiens]	0.851882	0.00225691
Q9UMS4	Pre-mRNA-processing factor 19 [OS=Homo sapiens]	2.05409	#DIV/0!
Q7L1Q6	eIF5-mimic protein 2 [OS=Homo sapiens]	0.738764	#DIV/0!
P50502	Hsc70-interacting protein [OS=Homo sapiens]	1.07224	0.423323
P07741	Adenine phosphoribosyltransferase [OS=Homo sapiens]	1.44441	0.412482
P30050	60S ribosomal protein L12 [OS=Homo sapiens]	1.30189	0.00020536
Q14157	Ubiquitin-associated protein 2-like [OS=Homo sapiens]	#DIV/0!	#DIV/0!
P41091	Eukaryotic translation initiation factor 2 subunit 3 [OS=Homo sapiens]	1.42522	0.208319
O00567	Nucleolar protein 56 [OS=Homo sapiens]	1.9431	0.0500008
Q9HB71	Calcyclin-binding protein [OS=Homo sapiens]	0.990405	0.899917
P0C0L4	Complement C4-A [OS=Homo sapiens]	1.40831	0.210255
P08708	40S ribosomal protein S17 [OS=Homo sapiens]	1.37235	0.425087
P23142	Fibulin-1 [OS=Homo sapiens]	1.30036	0.00174254
Q99733	Nucleosome assembly protein 1-like 4 [OS=Homo sapiens]	1.42506	0.265144
P21266	Glutathione S-transferase Mu 3 [OS=Homo sapiens]	2.05761	#DIV/0!
P21964	Catechol O-methyltransferase [OS=Homo sapiens]	1.86509	1.33857e-06
Q99439	Calponin-2 [OS=Homo sapiens]	1.4533	0.329394
P07339	Cathepsin D [OS=Homo sapiens]	1.39699	0.223045
P62266	40S ribosomal protein S23 [OS=Homo sapiens]	0.928338	0.528524
P06737	Glycogen phosphorylase, liver form [OS=Homo sapiens]	1.79415	0.141609
P00390	Glutathione reductase, mitochondrial [OS=Homo sapiens]	1.12388	#DIV/0!
P62987	Ubiquitin-60S ribosomal protein L40 [OS=Homo sapiens]	#DIV/0!	#DIV/0!
P16949	Stathmin [OS=Homo sapiens]	0.669102	0.00235694
O14979	Heterogeneous nuclear ribonucleoprotein D-like [OS=Homo sapiens]	2.0429	5.09472e-05
P51148	Ras-related protein Rab-5C [OS=Homo sapiens]	2.20426	#DIV/0!
P62269	40S ribosomal protein S18 [OS=Homo sapiens]	1.19554	0.119413
P43686	26S proteasome regulatory subunit 6B [OS=Homo sapiens]	1.55105	0.350489
P31689	DnaJ homolog subfamily A member 1 [OS=Homo sapiens]	1.12596	0.657646
P61160	Actin-related protein 2 [OS=Homo sapiens]	1.98803	0.078537
P54578	Ubiquitin carboxyl-terminal hydrolase 14 [OS=Homo sapiens]	1.08956	0.886123
P83731	60S ribosomal protein L24 [OS=Homo sapiens]	1.02372	0.954012
P20290	Transcription factor BTF3 [OS=Homo sapiens]	1.44956	0.362325
P38159	RNA-binding motif protein, X chromosome [OS=Homo sapiens]	1.4556	0.0576325
P31947	14-3-3 protein sigma [OS=Homo sapiens]	#DIV/0!	#DIV/0!
Q9P258	Protein RCC2 [OS=Homo sapiens]	#DIV/0!	#DIV/0!
P48735	Isocitrate dehydrogenase [NADP], mitochondrial [OS=Homo sapiens]	2.02566	2.74169e-06
P28838	Cytosol aminopeptidase [OS=Homo sapiens]	2.05269	6.77788e-05
Q7L2H7	Eukaryotic translation initiation factor 3 subunit M [OS=Homo sapiens]	2.25989	6.20817e-07
P21291	Cysteine and glycine-rich protein 1 [OS=Homo sapiens]	1.57081	0.391116
P39687	Acidic leucine-rich nuclear phosphoprotein 32 family member A [OS=Homo sapiens]	1.2156	0.371892
O00231	26S proteasome non-ATPase regulatory subunit 11 [OS=Homo sapiens]	1.50066	0.349206
P31930	Cytochrome b-c1 complex subunit 1, mitochondrial [OS=Homo sapiens]	1.41137	#DIV/0!
P00387	NADH-cytochrome b5 reductase 3 [OS=Homo sapiens]	2.20832	6.59395e-07
P25205	DNA replication licensing factor MCM3 [OS=Homo sapiens]	2.03666	0.00041841
P62333	26S proteasome regulatory subunit 10B [OS=Homo sapiens]	1.99005	1.61378e-06
P11766	Alcohol dehydrogenase class-3 [OS=Homo sapiens]	1.49135	0.326765
P68431	Histone H3.1 [OS=Homo sapiens]	0.929196	0.319897
P28074	Proteasome subunit beta type-5 [OS=Homo sapiens]	1.35362	0.00170656
P62241	40S ribosomal protein S8 [OS=Homo sapiens]	1.70077	0.0283462
Q04760	Lactoylglutathione lyase [OS=Homo sapiens]	1.15848	0.244898
P38606	V-type proton ATPase catalytic subunit A [OS=Homo sapiens]	2.2363	3.29316e-05
P61026	Ras-related protein Rab-10 [OS=Homo sapiens]	#DIV/0!	#DIV/0!
P33993	DNA replication licensing factor MCM7 [OS=Homo sapiens]	0.913538	0.370544
P0C0L5	Complement C4-B [OS=Homo sapiens]	#DIV/0!	#DIV/0!
P61019	Ras-related protein Rab-2A [OS=Homo sapiens]	2.23547	#DIV/0!
P46781	40S ribosomal protein S9 [OS=Homo sapiens]	1.59178	0.0208024
P26373	60S ribosomal protein L13 [OS=Homo sapiens]	1.27086	0.373017
P13489	Ribonuclease inhibitor [OS=Homo sapiens]	1.77672	#DIV/0!
P47897	Glutamine--tRNA ligase [OS=Homo sapiens]	2.33554	5.51584e-06
Q09028	Histone-binding protein RBBP4 [OS=Homo sapiens]	1.85529	0.0114909
Q13151	Heterogeneous nuclear ribonucleoprotein A0 [OS=Homo sapiens]	1.47795	0.20175
Q10567	AP-1 complex subunit beta-1 [OS=Homo sapiens]	2.43605	#DIV/0!
P39656	Dolichyl-diphosphooligosaccharide--protein glycosyltransferase 48 kDa subunit [OS=Homo sapiens]	1.74699	0.0220154
P78347	General transcription factor II-I [OS=Homo sapiens]	#DIV/0!	#DIV/0!
P62244	40S ribosomal protein S15a [OS=Homo sapiens]	1.27824	0.158689
Q7L7L0	Histone H2A type 3 [OS=Homo sapiens]	1.04507	#DIV/0!
P60228	Eukaryotic translation initiation factor 3 subunit E [OS=Homo sapiens]	1.70594	0.159091
P50993	Sodium/potassium-transporting ATPase subunit alpha-2 [OS=Homo sapiens]	#DIV/0!	#DIV/0!
P26368	Splicing factor U2AF 65 kDa subunit [OS=Homo sapiens]	2.00067	7.06495e-05
P62841	40S ribosomal protein S15 [OS=Homo sapiens]	1.34725	0.531573
P11387	DNA topoisomerase 1 [OS=Homo sapiens]	#DIV/0!	#DIV/0!
P27694	Replication protein A 70 kDa DNA-binding subunit [OS=Homo sapiens]	#DIV/0!	#DIV/0!
P62879	Guanine nucleotide-binding protein G(I)/G(S)/G(T) subunit beta-2 [OS=Homo sapiens]	1.48076	0.0951783
O75874	Isocitrate dehydrogenase [NADP] cytoplasmic [OS=Homo sapiens]	1.80103	0.0355391
Q14839	Chromodomain-helicase-DNA-binding protein 4 [OS=Homo sapiens]	1.02079	#DIV/0!
Q9NR31	GTP-binding protein SAR1a [OS=Homo sapiens]	1.4556	0.193348
P26196	Probable ATP-dependent RNA helicase DDX6 [OS=Homo sapiens]	#DIV/0!	#DIV/0!
P05198	Eukaryotic translation initiation factor 2 subunit 1 [OS=Homo sapiens]	1.62763	0.177129
Q9UHD1	Cysteine and histidine-rich domain-containing protein 1 [OS=Homo sapiens]	2.19619	#DIV/0!
P62249	40S ribosomal protein S16 [OS=Homo sapiens]	1.26965	0.487375
Q71DI3	Histone H3.2 [OS=Homo sapiens]	2.40192	5.75373e-06
Q13185	Chromobox protein homolog 3 [OS=Homo sapiens]	1.18048	0.571947
Q14019	Coactosin-like protein [OS=Homo sapiens]	1.34004	0.0708824
P08779	Keratin, type I cytoskeletal 16 [OS=Homo sapiens]	#DIV/0!	#DIV/0!
P60660	Myosin light polypeptide 6 [OS=Homo sapiens]	1.4454	0.328561
O43747	AP-1 complex subunit gamma-1 [OS=Homo sapiens]	1.92329	0.105574
P62829	60S ribosomal protein L23 [OS=Homo sapiens]	1.87559	0.000392381
Q92928	Putative Ras-related protein Rab-1C [OS=Homo sapiens]	#DIV/0!	#DIV/0!
P02771	Alpha-fetoprotein [OS=Homo sapiens]	1.09663	0.347069
P46060	Ran GTPase-activating protein 1 [OS=Homo sapiens]	#DIV/0!	#DIV/0!
P26640	Valine--tRNA ligase [OS=Homo sapiens]	1.84814	0.074706
P61158	Actin-related protein 3 [OS=Homo sapiens]	2.0654	#DIV/0!
O15371	Eukaryotic translation initiation factor 3 subunit D [OS=Homo sapiens]	2.079	#DIV/0!
P10768	S-formylglutathione hydrolase [OS=Homo sapiens]	0.951161	0.538182
P61088	Ubiquitin-conjugating enzyme E2 N [OS=Homo sapiens]	1.47914	0.299232
Q14257	Reticulocalbin-2 [OS=Homo sapiens]	#DIV/0!	#DIV/0!
P43487	Ran-specific GTPase-activating protein [OS=Homo sapiens]	1.47017	0.267867
O00429	Dynamin-1-like protein [OS=Homo sapiens]	2.2363	7.46448e-05
P62873	Guanine nucleotide-binding protein G(I)/G(S)/G(T) subunit beta-1 [OS=Homo sapiens]	#DIV/0!	#DIV/0!
Q9UGI8	Testin [OS=Homo sapiens]	#DIV/0!	#DIV/0!
O95433	Activator of 90 kDa heat shock protein ATPase homolog 1 [OS=Homo sapiens]	1.37509	0.368739
O95678	Keratin, type II cytoskeletal 75 [OS=Homo sapiens]	#DIV/0!	#DIV/0!
P61586	Transforming protein RhoA [OS=Homo sapiens]	1.01643	0.934072
Q9BZZ5	Apoptosis inhibitor 5 [OS=Homo sapiens]	#DIV/0!	#DIV/0!
P08134	Rho-related GTP-binding protein RhoC [OS=Homo sapiens]	#DIV/0!	#DIV/0!
Q58FF6	Putative heat shock protein HSP 90-beta 4 [OS=Homo sapiens]	#DIV/0!	#DIV/0!
P23921	Ribonucleoside-diphosphate reductase large subunit [OS=Homo sapiens]	2.00938	#DIV/0!
P23588	Eukaryotic translation initiation factor 4B [OS=Homo sapiens]	1.42884	0.363726
Q9Y2X3	Nucleolar protein 58 [OS=Homo sapiens]	1.63934	0.168138
P22695	Cytochrome b-c1 complex subunit 2, mitochondrial [OS=Homo sapiens]	0.984325	#DIV/0!
P22307	Sterol carrier protein 2 [OS=Homo sapiens]	1.93237	3.39585e-06
Q08945	FACT complex subunit SSRP1 [OS=Homo sapiens]	0.687521	0.0937335
Q01546	Keratin, type II cytoskeletal 2 oral [OS=Homo sapiens]	#DIV/0!	#DIV/0!
P62750	60S ribosomal protein L23a [OS=Homo sapiens]	0.989194	0.88533
P25398	40S ribosomal protein S12 [OS=Homo sapiens]	2.24304	0.0165323
P29966	Myristoylated alanine-rich C-kinase substrate [OS=Homo sapiens]	#DIV/0!	#DIV/0!
Q13435	Splicing factor 3B subunit 2 [OS=Homo sapiens]	1.19696	0.660807
P25788	Proteasome subunit alpha type-3 [OS=Homo sapiens]	2.18576	0.0231352
A5A3E0	POTE ankyrin domain family member F [OS=Homo sapiens]	#DIV/0!	#DIV/0!
P22087	rRNA 2'-O-methyltransferase fibrillarin [OS=Homo sapiens]	1.35309	0.45469
P49591	Serine--tRNA ligase, cytoplasmic [OS=Homo sapiens]	1.73679	0.1357
Q9UHB9	Signal recognition particle subunit SRP68 [OS=Homo sapiens]	0.830164	#DIV/0!
P36871	Phosphoglucomutase-1 [OS=Homo sapiens]	0.942339	#DIV/0!
P39748	Flap endonuclease 1 [OS=Homo sapiens]	1.65654	6.90615e-05
Q5XKE5	Keratin, type II cytoskeletal 79 [OS=Homo sapiens]	#DIV/0!	#DIV/0!
P08237	ATP-dependent 6-phosphofructokinase, muscle type [OS=Homo sapiens]	2.14209	4.83177e-06
P31153	S-adenosylmethionine synthase isoform type-2 [OS=Homo sapiens]	#DIV/0!	#DIV/0!
O94905	Erlin-2 [OS=Homo sapiens]	0.697283	#DIV/0!
P30044	Peroxiredoxin-5, mitochondrial [OS=Homo sapiens]	1.20723	0.652352
P52597	Heterogeneous nuclear ribonucleoprotein F [OS=Homo sapiens]	1.90174	9.98933e-05
Q14651	Plastin-1 [OS=Homo sapiens]	#DIV/0!	#DIV/0!
P14550	Aldo-keto reductase family 1 member A1 [OS=Homo sapiens]	0.791107	#DIV/0!
Q15019	Septin-2 [OS=Homo sapiens]	1.70757	0.128132
Q2VIR3	Eukaryotic translation initiation factor 2 subunit 3B [OS=Homo sapiens]	#DIV/0!	#DIV/0!
Q16181	Septin-7 [OS=Homo sapiens]	1.66246	0.210651
Q8N0Y7	Probable phosphoglycerate mutase 4 [OS=Homo sapiens]	#DIV/0!	#DIV/0!
P51572	B-cell receptor-associated protein 31 [OS=Homo sapiens]	1.11434	0.15962
O76003	Glutaredoxin-3 [OS=Homo sapiens]	2.16998	0.000503028
P07384	Calpain-1 catalytic subunit [OS=Homo sapiens]	#DIV/0!	#DIV/0!
Q15907	Ras-related protein Rab-11B [OS=Homo sapiens]	2.20994	3.64514e-06
P40429	60S ribosomal protein L13a [OS=Homo sapiens]	0.450488	0.177165
P62913	60S ribosomal protein L11 [OS=Homo sapiens]	1.29241	0.269421
P06454	Prothymosin alpha [OS=Homo sapiens]	0.855627	0.00533174
P00966	Argininosuccinate synthase [OS=Homo sapiens]	0.635849	#DIV/0!
Q13177	Serine/threonine-protein kinase PAK 2 [OS=Homo sapiens]	#DIV/0!	#DIV/0!
P25787	Proteasome subunit alpha type-2 [OS=Homo sapiens]	1.29737	0.127977
P28070	Proteasome subunit beta type-4 [OS=Homo sapiens]	2.17155	6.47643e-08
P46013	Proliferation marker protein Ki-67 [OS=Homo sapiens]	1.71976	0.230377
Q96AG4	Leucine-rich repeat-containing protein 59 [OS=Homo sapiens]	1.875	2.39375e-07
Q15717	ELAV-like protein 1 [OS=Homo sapiens]	2.21076	3.53386e-06
P16435	NADPH--cytochrome P450 reductase [OS=Homo sapiens]	1.82982	0.113579
P48047	ATP synthase subunit O, mitochondrial [OS=Homo sapiens]	1.72811	2.24818e-05
P26583	High mobility group protein B2 [OS=Homo sapiens]	1.00568	0.975465
P30048	Thioredoxin-dependent peroxide reductase, mitochondrial [OS=Homo sapiens]	1.55762	0.0612764
P30154	Serine/threonine-protein phosphatase 2A 65 kDa regulatory subunit A beta isoform [OS=Homo sapiens]	#DIV/0!	#DIV/0!
P33991	DNA replication licensing factor MCM4 [OS=Homo sapiens]	#DIV/0!	#DIV/0!
P13798	Acylamino-acid-releasing enzyme [OS=Homo sapiens]	#DIV/0!	#DIV/0!
Q6P996	Pyridoxal-dependent decarboxylase domain-containing protein 1 [OS=Homo sapiens]	#DIV/0!	#DIV/0!
P02753	Retinol-binding protein 4 [OS=Homo sapiens]	1.44351	0.250411
P41219	Peripherin [OS=Homo sapiens]	#DIV/0!	#DIV/0!
Q9Y224	RNA transcription, translation and transport factor protein [OS=Homo sapiens]	2.20022	0.000264332
P07108	Acyl-CoA-binding protein [OS=Homo sapiens]	0.872903	0.436819
Q14444	Caprin-1 [OS=Homo sapiens]	2.30238	#DIV/0!
Q15185	Prostaglandin E synthase 3 [OS=Homo sapiens]	1.68824	0.000150874
O60716	Catenin delta-1 [OS=Homo sapiens]	#DIV/0!	#DIV/0!
Q15008	26S proteasome non-ATPase regulatory subunit 6 [OS=Homo sapiens]	2.6087	4.63358e-06
Q9UL46	Proteasome activator complex subunit 2 [OS=Homo sapiens]	1.90497	0.0428573
P55010	Eukaryotic translation initiation factor 5 [OS=Homo sapiens]	#DIV/0!	#DIV/0!
P67809	Y-box-binding protein 1 [OS=Homo sapiens]	1.71282	1.05522e-05
O14983	Sarcoplasmic/endoplasmic reticulum calcium ATPase 1 [OS=Homo sapiens]	#DIV/0!	#DIV/0!
P47756	F-actin-capping protein subunit beta [OS=Homo sapiens]	1.54454	0.251757
P11216	Glycogen phosphorylase, brain form [OS=Homo sapiens]	2.0979	#DIV/0!
O75534	Cold shock domain-containing protein E1 [OS=Homo sapiens]	0.918928	#DIV/0!
P55795	Heterogeneous nuclear ribonucleoprotein H2 [OS=Homo sapiens]	2.15672	#DIV/0!
P09382	Galectin-1 [OS=Homo sapiens]	1.20385	0.0455658
P19012	Keratin, type I cytoskeletal 15 [OS=Homo sapiens]	#DIV/0!	#DIV/0!
Q58FG0	Putative heat shock protein HSP 90-alpha A5 [OS=Homo sapiens]	#DIV/0!	#DIV/0!
Q15286	Ras-related protein Rab-35 [OS=Homo sapiens]	#DIV/0!	#DIV/0!
P36955	Pigment epithelium-derived factor [OS=Homo sapiens]	0.967522	0.807999
P62318	Small nuclear ribonucleoprotein Sm D3 [OS=Homo sapiens]	1.64686	0.0556243
O15355	Protein phosphatase 1G [OS=Homo sapiens]	2.05409	#DIV/0!
O95373	Importin-7 [OS=Homo sapiens]	1.61451	0.135301
P11413	Glucose-6-phosphate 1-dehydrogenase [OS=Homo sapiens]	1.72222	0.046863
P60900	Proteasome subunit alpha type-6 [OS=Homo sapiens]	1.45192	0.250941
P61106	Ras-related protein Rab-14 [OS=Homo sapiens]	2.37624	3.01034e-05
Q12792	Twinfilin-1 [OS=Homo sapiens]	#DIV/0!	#DIV/0!
P20618	Proteasome subunit beta type-1 [OS=Homo sapiens]	0.857968	0.272265
O15144	Actin-related protein 2/3 complex subunit 2 [OS=Homo sapiens]	1.1556	0.690897
P54727	UV excision repair protein RAD23 homolog B [OS=Homo sapiens]	2.48242	#DIV/0!
P46063	ATP-dependent DNA helicase Q1 [OS=Homo sapiens]	0.895055	0.683665
Q13347	Eukaryotic translation initiation factor 3 subunit I [OS=Homo sapiens]	1.638	4.87494e-05
P50914	60S ribosomal protein L14 [OS=Homo sapiens]	0.886604	0.367796
P05386	60S acidic ribosomal protein P1 [OS=Homo sapiens]	1.4967	0.0812018
Q05682	Caldesmon [OS=Homo sapiens]	1.69064	0.139993
P55263	Adenosine kinase [OS=Homo sapiens]	1.83437	0.084376
P35637	RNA-binding protein FUS [OS=Homo sapiens]	1.68047	0.126073
Q71UI9	Histone H2A.V [OS=Homo sapiens]	0.700935	#DIV/0!
P00492	Hypoxanthine-guanine phosphoribosyltransferase [OS=Homo sapiens]	2.09278	9.09933e-06
P12035	Keratin, type II cytoskeletal 3 [OS=Homo sapiens]	#DIV/0!	#DIV/0!
Q86V81	THO complex subunit 4 [OS=Homo sapiens]	1.12599	0.803332
O75947	ATP synthase subunit d, mitochondrial [OS=Homo sapiens]	1.59779	0.282789
P24844	Myosin regulatory light polypeptide 9 [OS=Homo sapiens]	#DIV/0!	#DIV/0!
P05556	Integrin beta-1 [OS=Homo sapiens]	2.11416	1.54309e-06
P52907	F-actin-capping protein subunit alpha-1 [OS=Homo sapiens]	2.06186	3.2606e-06
Q02543	60S ribosomal protein L18a [OS=Homo sapiens]	1.30764	0.386165
P62277	40S ribosomal protein S13 [OS=Homo sapiens]	1.02466	0.885125
Q14978	Nucleolar and coiled-body phosphoprotein 1 [OS=Homo sapiens]	1.76973	0.184007
O76021	Ribosomal L1 domain-containing protein 1 [OS=Homo sapiens]	#DIV/0!	#DIV/0!
P62888	60S ribosomal protein L30 [OS=Homo sapiens]	1.77977	0.0286188
P38117	Electron transfer flavoprotein subunit beta [OS=Homo sapiens]	2.16606	#DIV/0!
P16422	Epithelial cell adhesion molecule [OS=Homo sapiens]	#DIV/0!	#DIV/0!
Q03252	Lamin-B2 [OS=Homo sapiens]	2.29095	1.80958e-05
O00154	Cytosolic acyl coenzyme A thioester hydrolase [OS=Homo sapiens]	2.12014	#DIV/0!
Q06323	Proteasome activator complex subunit 1 [OS=Homo sapiens]	1.63967	0.187195
Q02978	Mitochondrial 2-oxoglutarate/malate carrier protein [OS=Homo sapiens]	2.56301	#DIV/0!
Q16543	Hsp90 co-chaperone Cdc37 [OS=Homo sapiens]	1.6289	0.278543
P20742	Pregnancy zone protein [OS=Homo sapiens]	1.63304	0.328005
Q01469	Fatty acid-binding protein 5 [OS=Homo sapiens]	#DIV/0!	#DIV/0!
P04899	Guanine nucleotide-binding protein G(i) subunit alpha-2 [OS=Homo sapiens]	2.16841	#DIV/0!
Q14247	Src substrate cortactin [OS=Homo sapiens]	1.48175	0.246599
Q13561	Dynactin subunit 2 [OS=Homo sapiens]	2.35294	0.000674117
P35268	60S ribosomal protein L22 [OS=Homo sapiens]	#DIV/0!	#DIV/0!
Q5JPE7	Nodal modulator 2 [OS=Homo sapiens]	#DIV/0!	#DIV/0!
O75475	PC4 and SFRS1-interacting protein [OS=Homo sapiens]	2.26415	1.05956e-07
Q5EB52	Mesoderm-specific transcript homolog protein [OS=Homo sapiens]	2.0429	#DIV/0!
Q9NQ39	Putative 40S ribosomal protein S10-like [OS=Homo sapiens]	#DIV/0!	#DIV/0!
P06493	Cyclin-dependent kinase 1 [OS=Homo sapiens]	1.82039	0.00061731
Q92973	Transportin-1 [OS=Homo sapiens]	2.01952	0.000161117
O00764	Pyridoxal kinase [OS=Homo sapiens]	#DIV/0!	#DIV/0!
Q13283	Ras GTPase-activating protein-binding protein 1 [OS=Homo sapiens]	#DIV/0!	#DIV/0!
P69905	Hemoglobin subunit alpha [OS=Homo sapiens]	1.06312	0.594814
P49773	Adenosine 5'-monophosphoramidase HINT1 [OS=Homo sapiens]	0.86036	0.66056
P62714	Serine/threonine-protein phosphatase 2A catalytic subunit beta isoform [OS=Homo sapiens]	2.17077	1.68848e-05
Q9H4B7	Tubulin beta-1 chain [OS=Homo sapiens]	#DIV/0!	#DIV/0!
E9PAV3	Nascent polypeptide-associated complex subunit alpha, muscle-specific form [OS=Homo sapiens]	1.80797	0.0124169
Q9BTT0	Acidic leucine-rich nuclear phosphoprotein 32 family member E [OS=Homo sapiens]	2.31571	8.10247e-08
P00918	Carbonic anhydrase 2 [OS=Homo sapiens]	#DIV/0!	#DIV/0!
Q9UJZ1	Stomatin-like protein 2, mitochondrial [OS=Homo sapiens]	#DIV/0!	#DIV/0!
Q9Y5S9	RNA-binding protein 8A [OS=Homo sapiens]	1.82927	#DIV/0!
Q15437	Protein transport protein Sec23B [OS=Homo sapiens]	1.73863	#DIV/0!
P84243	Histone H3.3 [OS=Homo sapiens]	2.13599	#DIV/0!
P57721	Poly(rC)-binding protein 3 [OS=Homo sapiens]	#DIV/0!	#DIV/0!
Q9UN86	Ras GTPase-activating protein-binding protein 2 [OS=Homo sapiens]	2.03943	0.000171861
P20962	Parathymosin [OS=Homo sapiens]	1.4581	0.18974
Q96M27	Protein PRRC1 [OS=Homo sapiens]	1.15131	0.171033
Q12874	Splicing factor 3A subunit 3 [OS=Homo sapiens]	#DIV/0!	#DIV/0!
P04632	Calpain small subunit 1 [OS=Homo sapiens]	2.25649	#DIV/0!
P24752	Acetyl-CoA acetyltransferase, mitochondrial [OS=Homo sapiens]	1.98508	0.018752
P05543	Thyroxine-binding globulin [OS=Homo sapiens]	1.92909	0.0278114
P12081	Histidine--tRNA ligase, cytoplasmic [OS=Homo sapiens]	2.10748	1.9505e-06
P62316	Small nuclear ribonucleoprotein Sm D2 [OS=Homo sapiens]	1.42838	0.0262841
P12270	Nucleoprotein TPR [OS=Homo sapiens]	1.02015	#DIV/0!
P48741	Putative heat shock 70 kDa protein 7 [OS=Homo sapiens]	#DIV/0!	#DIV/0!
P31942	Heterogeneous nuclear ribonucleoprotein H3 [OS=Homo sapiens]	1.79319	#DIV/0!
Q14847	LIM and SH3 domain protein 1 [OS=Homo sapiens]	0.286709	0.00293434
Q07955	Serine/arginine-rich splicing factor 1 [OS=Homo sapiens]	2.06469	5.20024e-07
O60664	Perilipin-3 [OS=Homo sapiens]	#DIV/0!	#DIV/0!
Q92820	Gamma-glutamyl hydrolase [OS=Homo sapiens]	#DIV/0!	#DIV/0!
P67775	Serine/threonine-protein phosphatase 2A catalytic subunit alpha isoform [OS=Homo sapiens]	2.02977	#DIV/0!
O75822	Eukaryotic translation initiation factor 3 subunit J [OS=Homo sapiens]	#DIV/0!	#DIV/0!
O75347	Tubulin-specific chaperone A [OS=Homo sapiens]	1.35958	0.307632
P31949	Protein S100-A11 [OS=Homo sapiens]	1.78557	0.0110218
P49720	Proteasome subunit beta type-3 [OS=Homo sapiens]	0.988472	0.926452
Q15363	Transmembrane emp24 domain-containing protein 2 [OS=Homo sapiens]	2.03459	4.72334e-05
P09601	Heme oxygenase 1 [OS=Homo sapiens]	#DIV/0!	#DIV/0!
Q01581	Hydroxymethylglutaryl-CoA synthase, cytoplasmic [OS=Homo sapiens]	#DIV/0!	#DIV/0!
P20042	Eukaryotic translation initiation factor 2 subunit 2 [OS=Homo sapiens]	1.77043	0.00101422
Q9UNM6	26S proteasome non-ATPase regulatory subunit 13 [OS=Homo sapiens]	1.91702	0.0722444
O95831	Apoptosis-inducing factor 1, mitochondrial [OS=Homo sapiens]	2.00468	0.000365651
P56537	Eukaryotic translation initiation factor 6 [OS=Homo sapiens]	2.10896	1.79815e-05
Q9Y383	Putative RNA-binding protein Luc7-like 2 [OS=Homo sapiens]	2.00938	#DIV/0!
Q15149	Plectin [OS=Homo sapiens]	1.00589	0.956901
P52565	Rho GDP-dissociation inhibitor 1 [OS=Homo sapiens]	1.769	0.0174817
P17480	Nucleolar transcription factor 1 [OS=Homo sapiens]	0.966443	#DIV/0!
Q9BWD1	Acetyl-CoA acetyltransferase, cytosolic [OS=Homo sapiens]	2.14362	5.73463e-07
Q9H4A4	Aminopeptidase B [OS=Homo sapiens]	#DIV/0!	#DIV/0!
Q9ULV4	Coronin-1C [OS=Homo sapiens]	0.536002	0.0382548
Q13501	Sequestosome-1 [OS=Homo sapiens]	#DIV/0!	#DIV/0!
Q14008	Cytoskeleton-associated protein 5 [OS=Homo sapiens]	2.10526	#DIV/0!
O75131	Copine-3 [OS=Homo sapiens]	#DIV/0!	#DIV/0!
P63167	Dynein light chain 1, cytoplasmic [OS=Homo sapiens]	1.09343	0.427869
Q9BS26	Endoplasmic reticulum resident protein 44 [OS=Homo sapiens]	1.54534	0.191485
P40616	ADP-ribosylation factor-like protein 1 [OS=Homo sapiens]	#DIV/0!	#DIV/0!
Q13148	TAR DNA-binding protein 43 [OS=Homo sapiens]	#DIV/0!	#DIV/0!
Q16576	Histone-binding protein RBBP7 [OS=Homo sapiens]	1.35075	0.231383
O00629	Importin subunit alpha-3 [OS=Homo sapiens]	2.08623	2.10891e-05
O95336	6-phosphogluconolactonase [OS=Homo sapiens]	#DIV/0!	#DIV/0!
Q14914	Prostaglandin reductase 1 [OS=Homo sapiens]	1.31347	0.515239
P36542	ATP synthase subunit gamma, mitochondrial [OS=Homo sapiens]	0.657224	0.392514
P47755	F-actin-capping protein subunit alpha-2 [OS=Homo sapiens]	1.96078	#DIV/0!
P30043	Flavin reductase (NADPH) [OS=Homo sapiens]	#DIV/0!	#DIV/0!
O96008	Mitochondrial import receptor subunit TOM40 homolog [OS=Homo sapiens]	#DIV/0!	#DIV/0!
P55036	26S proteasome non-ATPase regulatory subunit 4 [OS=Homo sapiens]	2.22305	2.23296e-06
Q9H9B4	Sideroflexin-1 [OS=Homo sapiens]	2.37954	#DIV/0!
P02765	Alpha-2-HS-glycoprotein [OS=Homo sapiens]	0.889387	0.0820751
P61313	60S ribosomal protein L15 [OS=Homo sapiens]	1.33486	0.28467
O15372	Eukaryotic translation initiation factor 3 subunit H [OS=Homo sapiens]	2.09864	5.70225e-05
O75396	Vesicle-trafficking protein SEC22b [OS=Homo sapiens]	2.33372	#DIV/0!
Q12797	Aspartyl/asparaginyl beta-hydroxylase [OS=Homo sapiens]	#DIV/0!	#DIV/0!
P62847	40S ribosomal protein S24 [OS=Homo sapiens]	1.42828	0.257127
P78344	Eukaryotic translation initiation factor 4 gamma 2 [OS=Homo sapiens]	#DIV/0!	#DIV/0!
Q9NTJ3	Structural maintenance of chromosomes protein 4 [OS=Homo sapiens]	2.08478	5.48472e-05
Q9Y2B0	Protein canopy homolog 2 [OS=Homo sapiens]	2.00736	5.19952e-05
Q12907	Vesicular integral-membrane protein VIP36 [OS=Homo sapiens]	2.13599	6.61851e-06
P07602	Prosaposin [OS=Homo sapiens]	1.78956	0.0340598
O60701	UDP-glucose 6-dehydrogenase [OS=Homo sapiens]	1.80311	0.165318
Q15063	Periostin [OS=Homo sapiens]	2.29095	9.99956e-05
Q96QK1	Vacuolar protein sorting-associated protein 35 [OS=Homo sapiens]	2.00468	#DIV/0!
Q9UK76	Jupiter microtubule associated homolog 1 [OS=Homo sapiens]	2.01545	5.35326e-05
Q58FF3	Putative endoplasmin-like protein [OS=Homo sapiens]	#DIV/0!	#DIV/0!
O95757	Heat shock 70 kDa protein 4L [OS=Homo sapiens]	1.64012	0.117031
P61970	Nuclear transport factor 2 [OS=Homo sapiens]	1.92498	0.0645723
P61353	60S ribosomal protein L27 [OS=Homo sapiens]	1.86453	0.00764405
O43396	Thioredoxin-like protein 1 [OS=Homo sapiens]	2.07828	1.10562e-06
P20339	Ras-related protein Rab-5A [OS=Homo sapiens]	1.0442	#DIV/0!
P13693	Translationally-controlled tumor protein [OS=Homo sapiens]	1.07568	0.615107
P0CG38	POTE ankyrin domain family member I [OS=Homo sapiens]	#DIV/0!	#DIV/0!
P27487	Dipeptidyl peptidase 4 [OS=Homo sapiens]	#DIV/0!	#DIV/0!
Q9Y5M8	Signal recognition particle receptor subunit beta [OS=Homo sapiens]	2.02293	7.94444e-06
O43684	Mitotic checkpoint protein BUB3 [OS=Homo sapiens]	#DIV/0!	#DIV/0!
P49902	Cytosolic purine 5'-nucleotidase [OS=Homo sapiens]	2.37436	2.20149e-06
P33992	DNA replication licensing factor MCM5 [OS=Homo sapiens]	0.777442	#DIV/0!
Q14165	Malectin [OS=Homo sapiens]	0.998326	0.992933
Q9NQC3	Reticulon-4 [OS=Homo sapiens]	2.00267	1.84264e-05
P49748	Very long-chain specific acyl-CoA dehydrogenase, mitochondrial [OS=Homo sapiens]	2.457	4.06874e-06
Q9BVK6	Transmembrane emp24 domain-containing protein 9 [OS=Homo sapiens]	1.7948	0.000227739
Q04695	Keratin, type I cytoskeletal 17 [OS=Homo sapiens]	1.89934	#DIV/0!
Q92900	Regulator of nonsense transcripts 1 [OS=Homo sapiens]	#DIV/0!	#DIV/0!
P49755	Transmembrane emp24 domain-containing protein 10 [OS=Homo sapiens]	1.24967	0.547735
P61289	Proteasome activator complex subunit 3 [OS=Homo sapiens]	1.56652	0.284198
Q6IS14	Eukaryotic translation initiation factor 5A-1-like [OS=Homo sapiens]	#DIV/0!	#DIV/0!
P84103	Serine/arginine-rich splicing factor 3 [OS=Homo sapiens]	1.97331	0.0651728
P36776	Lon protease homolog, mitochondrial [OS=Homo sapiens]	1.35171	0.601879
Q9UHX1	Poly(U)-binding-splicing factor PUF60 [OS=Homo sapiens]	1.15816	0.129234
Q9BYX7	Putative beta-actin-like protein 3 [OS=Homo sapiens]	#DIV/0!	#DIV/0!
Q13733	Sodium/potassium-transporting ATPase subunit alpha-4 [OS=Homo sapiens]	#DIV/0!	#DIV/0!
O14737	Programmed cell death protein 5 [OS=Homo sapiens]	1.89394	#DIV/0!
P00568	Adenylate kinase isoenzyme 1 [OS=Homo sapiens]	2.10305	#DIV/0!
P45973	Chromobox protein homolog 5 [OS=Homo sapiens]	#DIV/0!	#DIV/0!
Q15056	Eukaryotic translation initiation factor 4H [OS=Homo sapiens]	1.70108	0.0943101
P11172	Uridine 5'-monophosphate synthase [OS=Homo sapiens]	#DIV/0!	#DIV/0!
Q07666	KH domain-containing, RNA-binding, signal transduction-associated protein 1 [OS=Homo sapiens]	1.16126	0.194734
P13073	Cytochrome c oxidase subunit 4 isoform 1, mitochondrial [OS=Homo sapiens]	2.05903	3.79429e-05
Q6UB35	Monofunctional C1-tetrahydrofolate synthase, mitochondrial [OS=Homo sapiens]	#DIV/0!	#DIV/0!
Q15459	Splicing factor 3A subunit 1 [OS=Homo sapiens]	0.958904	#DIV/0!
Q8IYD1	Eukaryotic peptide chain release factor GTP-binding subunit ERF3B [OS=Homo sapiens]	#DIV/0!	#DIV/0!
O60884	DnaJ homolog subfamily A member 2 [OS=Homo sapiens]	1.36734	0.528349
P09012	U1 small nuclear ribonucleoprotein A [OS=Homo sapiens]	1.91755	#DIV/0!
P61326	Protein mago nashi homolog [OS=Homo sapiens]	2.18182	5.90283e-05
Q15942	Zyxin [OS=Homo sapiens]	1.9333	2.78616e-07
O60610	Protein diaphanous homolog 1 [OS=Homo sapiens]	2.45902	#DIV/0!
P33316	Deoxyuridine 5'-triphosphate nucleotidohydrolase, mitochondrial [OS=Homo sapiens]	2.27015	#DIV/0!
P62899	60S ribosomal protein L31 [OS=Homo sapiens]	1.2722	0.387405
Q92526	T-complex protein 1 subunit zeta-2 [OS=Homo sapiens]	#DIV/0!	#DIV/0!
Q9UMX0	Ubiquilin-1 [OS=Homo sapiens]	2.50104	0.000179085
P61006	Ras-related protein Rab-8A [OS=Homo sapiens]	1.31574	0.080351
Q13011	Delta(3,5)-Delta(2,4)-dienoyl-CoA isomerase, mitochondrial [OS=Homo sapiens]	1.89934	0.00166361
Q9UBS4	DnaJ homolog subfamily B member 11 [OS=Homo sapiens]	0.840134	0.420357
O94925	Glutaminase kidney isoform, mitochondrial [OS=Homo sapiens]	1.62937	0.0943152
O00487	26S proteasome non-ATPase regulatory subunit 14 [OS=Homo sapiens]	1.32541	0.573691
Q8TEX9	Importin-4 [OS=Homo sapiens]	2.27359	#DIV/0!
A0A1B0GUS4	Ubiquitin-conjugating enzyme E2 L5 [OS=Homo sapiens]	#DIV/0!	#DIV/0!
P51648	Aldehyde dehydrogenase family 3 member A2 [OS=Homo sapiens]	#DIV/0!	#DIV/0!
P62263	40S ribosomal protein S14 [OS=Homo sapiens]	1.6169	0.131815
P49207	60S ribosomal protein L34 [OS=Homo sapiens]	1.52633	0.0169497
P46977	Dolichyl-diphosphooligosaccharide--protein glycosyltransferase subunit STT3A [OS=Homo sapiens]	2.16606	#DIV/0!
P10515	Dihydrolipoyllysine-residue acetyltransferase component of pyruvate dehydrogenase complex, mitochondrial [OS=Homo sapiens]	1.09218	#DIV/0!
Q15691	Microtubule-associated protein RP/EB family member 1 [OS=Homo sapiens]	0.353723	#DIV/0!
Q9NYF8	Bcl-2-associated transcription factor 1 [OS=Homo sapiens]	#DIV/0!	#DIV/0!
O00303	Eukaryotic translation initiation factor 3 subunit F [OS=Homo sapiens]	1.75606	0.147772
P53597	Succinate--CoA ligase [ADP/GDP-forming] subunit alpha, mitochondrial [OS=Homo sapiens]	#DIV/0!	#DIV/0!
P00747	Plasminogen [OS=Homo sapiens]	1.12651	0.277428
Q9H6S3	Epidermal growth factor receptor kinase substrate 8-like protein 2 [OS=Homo sapiens]	1.04136	#DIV/0!
P49747	Cartilage oligomeric matrix protein [OS=Homo sapiens]	1.46377	0.24502
P62633	CCHC-type zinc finger nucleic acid binding protein [OS=Homo sapiens]	2.1254	0.00308848
Q07020	60S ribosomal protein L18 [OS=Homo sapiens]	1.54719	0.182019
Q15021	Condensin complex subunit 1 [OS=Homo sapiens]	1.1831	#DIV/0!
Q13547	Histone deacetylase 1 [OS=Homo sapiens]	#DIV/0!	#DIV/0!
Q9Y4G6	Talin-2 [OS=Homo sapiens]	1.31616	0.408256
Q9NVI7	ATPase family AAA domain-containing protein 3A [OS=Homo sapiens]	2.20994	#DIV/0!
P0CG39	POTE ankyrin domain family member J [OS=Homo sapiens]	#DIV/0!	#DIV/0!
Q8TDI0	Chromodomain-helicase-DNA-binding protein 5 [OS=Homo sapiens]	#DIV/0!	#DIV/0!
P30085	UMP-CMP kinase [OS=Homo sapiens]	2.0436	0.00257318
O95394	Phosphoacetylglucosamine mutase [OS=Homo sapiens]	1.93611	#DIV/0!
Q12873	Chromodomain-helicase-DNA-binding protein 3 [OS=Homo sapiens]	#DIV/0!	#DIV/0!
P35080	Profilin-2 [OS=Homo sapiens]	1.48335	0.45353
P24539	ATP synthase F(0) complex subunit B1, mitochondrial [OS=Homo sapiens]	1.95695	0.000136302
Q02818	Nucleobindin-1 [OS=Homo sapiens]	0.825361	0.306395
Q9NSD9	Phenylalanine--tRNA ligase beta subunit [OS=Homo sapiens]	1.37032	0.545277
Q9ULC4	Malignant T-cell-amplified sequence 1 [OS=Homo sapiens]	2.442	0.000639778
Q92688	Acidic leucine-rich nuclear phosphoprotein 32 family member B [OS=Homo sapiens]	2.14823	#DIV/0!
P22061	Protein-L-isoaspartate(D-aspartate) O-methyltransferase [OS=Homo sapiens]	2.3301	0.000214817
P02452	Collagen alpha-1(I) chain [OS=Homo sapiens]	1.63008	0.2619
Q7Z4V5	Hepatoma-derived growth factor-related protein 2 [OS=Homo sapiens]	#DIV/0!	#DIV/0!
A6NEC2	Puromycin-sensitive aminopeptidase-like protein [OS=Homo sapiens]	#DIV/0!	#DIV/0!
P49189	4-trimethylaminobutyraldehyde dehydrogenase [OS=Homo sapiens]	2.21976	#DIV/0!
Q9UKK9	ADP-sugar pyrophosphatase [OS=Homo sapiens]	2.17865	8.41963e-06
O94808	Glutamine--fructose-6-phosphate aminotransferase [isomerizing] 2 [OS=Homo sapiens]	#DIV/0!	#DIV/0!
P20645	Cation-dependent mannose-6-phosphate receptor [OS=Homo sapiens]	#DIV/0!	#DIV/0!
P19013	Keratin, type II cytoskeletal 4 [OS=Homo sapiens]	#DIV/0!	#DIV/0!
Q99805	Transmembrane 9 superfamily member 2 [OS=Homo sapiens]	2.01005	0.00084928
Q16836	Hydroxyacyl-coenzyme A dehydrogenase, mitochondrial [OS=Homo sapiens]	1.91632	#DIV/0!
Q13442	28 kDa heat- and acid-stable phosphoprotein [OS=Homo sapiens]	#DIV/0!	#DIV/0!
Q13162	Peroxiredoxin-4 [OS=Homo sapiens]	2.0478	0.0712808
P20340	Ras-related protein Rab-6A [OS=Homo sapiens]	2.24048	#DIV/0!
P10644	cAMP-dependent protein kinase type I-alpha regulatory subunit [OS=Homo sapiens]	2.04848	0.00712237
Q15424	Scaffold attachment factor B1 [OS=Homo sapiens]	0.964195	0.942835
P60953	Cell division control protein 42 homolog [OS=Homo sapiens]	1.82242	0.0428269
P32322	Pyrroline-5-carboxylate reductase 1, mitochondrial [OS=Homo sapiens]	#DIV/0!	#DIV/0!
P48163	NADP-dependent malic enzyme [OS=Homo sapiens]	2.48653	0.00102225
P78417	Glutathione S-transferase omega-1 [OS=Homo sapiens]	0.943794	0.694168
P12259	Coagulation factor V [OS=Homo sapiens]	2.07147	2.26504e-07
Q9UHD8	Septin-9 [OS=Homo sapiens]	1.88798	0.00199385
P82979	SAP domain-containing ribonucleoprotein [OS=Homo sapiens]	#DIV/0!	#DIV/0!
Q9NUQ9	CYFIP-related Rac1 interactor B [OS=Homo sapiens]	1.83463	0.0966745
Q99436	Proteasome subunit beta type-7 [OS=Homo sapiens]	1.50992	0.250424
Q16401	26S proteasome non-ATPase regulatory subunit 5 [OS=Homo sapiens]	2.53325	#DIV/0!
P49736	DNA replication licensing factor MCM2 [OS=Homo sapiens]	1.91053	0.0932618
P62995	Transformer-2 protein homolog beta [OS=Homo sapiens]	2.06115	0.00128453
Q4VXU2	Polyadenylate-binding protein 1-like [OS=Homo sapiens]	#DIV/0!	#DIV/0!
Q9NPH2	Inositol-3-phosphate synthase 1 [OS=Homo sapiens]	1.33429	0.326598
Q9NUU7	ATP-dependent RNA helicase DDX19A [OS=Homo sapiens]	0.658186	0.0214256
P50995	Annexin A11 [OS=Homo sapiens]	#DIV/0!	#DIV/0!
P04080	Cystatin-B [OS=Homo sapiens]	1.1448	0.395285
Q9NR45	Sialic acid synthase [OS=Homo sapiens]	1.62833	0.191271
O15347	High mobility group protein B3 [OS=Homo sapiens]	0.872251	0.303328
P00734	Prothrombin [OS=Homo sapiens]	1.73394	0.374779
P20674	Cytochrome c oxidase subunit 5A, mitochondrial [OS=Homo sapiens]	1.79061	0.0972724
O95202	Mitochondrial proton/calcium exchanger protein [OS=Homo sapiens]	#DIV/0!	#DIV/0!
P20073	Annexin A7 [OS=Homo sapiens]	#DIV/0!	#DIV/0!
Q9NP72	Ras-related protein Rab-18 [OS=Homo sapiens]	#DIV/0!	#DIV/0!
P62304	Small nuclear ribonucleoprotein E [OS=Homo sapiens]	1.96786	0.00157293
O43592	Exportin-T [OS=Homo sapiens]	1.68736	0.169968
P31040	Succinate dehydrogenase [ubiquinone] flavoprotein subunit, mitochondrial [OS=Homo sapiens]	#DIV/0!	#DIV/0!
P15259	Phosphoglycerate mutase 2 [OS=Homo sapiens]	#DIV/0!	#DIV/0!
P41567	Eukaryotic translation initiation factor 1 [OS=Homo sapiens]	2.08696	1.45445e-06
Q16630	Cleavage and polyadenylation specificity factor subunit 6 [OS=Homo sapiens]	#DIV/0!	#DIV/0!
P51665	26S proteasome non-ATPase regulatory subunit 7 [OS=Homo sapiens]	2.11939	0.000467348
Q01844	RNA-binding protein EWS [OS=Homo sapiens]	#DIV/0!	#DIV/0!
P48147	Prolyl endopeptidase [OS=Homo sapiens]	#DIV/0!	#DIV/0!
P46778	60S ribosomal protein L21 [OS=Homo sapiens]	1.28425	#DIV/0!
Q5T4S7	E3 ubiquitin-protein ligase UBR4 [OS=Homo sapiens]	1.28308	#DIV/0!
P63279	SUMO-conjugating enzyme UBC9 [OS=Homo sapiens]	2.22717	#DIV/0!
P37108	Signal recognition particle 14 kDa protein [OS=Homo sapiens]	1.59969	0.176381
Q96FW1	Ubiquitin thioesterase OTUB1 [OS=Homo sapiens]	1.95249	0.000566453
Q53GQ0	Very-long-chain 3-oxoacyl-CoA reductase [OS=Homo sapiens]	2.0562	0.00599996
O95716	Ras-related protein Rab-3D [OS=Homo sapiens]	#DIV/0!	#DIV/0!
P63208	S-phase kinase-associated protein 1 [OS=Homo sapiens]	2.25479	8.113e-05
O43399	Tumor protein D54 [OS=Homo sapiens]	2.12389	#DIV/0!
Q9Y2Z0	Protein SGT1 homolog [OS=Homo sapiens]	1.61472	0.239149
Q9BXP5	Serrate RNA effector molecule homolog [OS=Homo sapiens]	2.3015	1.91286e-05
Q16698	2,4-dienoyl-CoA reductase [(3E)-enoyl-CoA-producing], mitochondrial [OS=Homo sapiens]	#DIV/0!	#DIV/0!
Q04837	Single-stranded DNA-binding protein, mitochondrial [OS=Homo sapiens]	2.74977	0.000196615
O95347	Structural maintenance of chromosomes protein 2 [OS=Homo sapiens]	#DIV/0!	#DIV/0!
O60763	General vesicular transport factor p115 [OS=Homo sapiens]	#DIV/0!	#DIV/0!
P30520	Adenylosuccinate synthetase isozyme 2 [OS=Homo sapiens]	#DIV/0!	#DIV/0!
P50570	Dynamin-2 [OS=Homo sapiens]	#DIV/0!	#DIV/0!
P11177	Pyruvate dehydrogenase E1 component subunit beta, mitochondrial [OS=Homo sapiens]	2.43704	6.33849e-05
P49257	Protein ERGIC-53 [OS=Homo sapiens]	2.07182	#DIV/0!
O75608	Acyl-protein thioesterase 1 [OS=Homo sapiens]	#DIV/0!	#DIV/0!
Q6DN03	Putative histone H2B type 2-C [OS=Homo sapiens]	#DIV/0!	#DIV/0!
Q9Y5P4	Ceramide transfer protein [OS=Homo sapiens]	#DIV/0!	#DIV/0!
P61020	Ras-related protein Rab-5B [OS=Homo sapiens]	#DIV/0!	#DIV/0!
Q9BQG0	Myb-binding protein 1A [OS=Homo sapiens]	#DIV/0!	#DIV/0!
P55145	Mesencephalic astrocyte-derived neurotrophic factor [OS=Homo sapiens]	1.52945	0.0723497
P24666	Low molecular weight phosphotyrosine protein phosphatase [OS=Homo sapiens]	1.82371	#DIV/0!
P55327	Tumor protein D52 [OS=Homo sapiens]	2.10526	#DIV/0!
O76094	Signal recognition particle subunit SRP72 [OS=Homo sapiens]	#DIV/0!	#DIV/0!
Q92734	Protein TFG [OS=Homo sapiens]	#DIV/0!	#DIV/0!
P16989	Y-box-binding protein 3 [OS=Homo sapiens]	#DIV/0!	#DIV/0!
Q8TD47	40S ribosomal protein S4, Y isoform 2 [OS=Homo sapiens]	#DIV/0!	#DIV/0!
Q9P0L0	Vesicle-associated membrane protein-associated protein A [OS=Homo sapiens]	1.62074	0.232384
O43681	ATPase GET3 [OS=Homo sapiens]	2.06469	5.13228e-05
Q9UJS0	Calcium-binding mitochondrial carrier protein Aralar2 [OS=Homo sapiens]	#DIV/0!	#DIV/0!
P48739	Phosphatidylinositol transfer protein beta isoform [OS=Homo sapiens]	#DIV/0!	#DIV/0!
P61086	Ubiquitin-conjugating enzyme E2 K [OS=Homo sapiens]	1.34254	0.628458
P47813	Eukaryotic translation initiation factor 1A, X-chromosomal [OS=Homo sapiens]	2.11715	#DIV/0!
Q96AY3	Peptidyl-prolyl cis-trans isomerase FKBP10 [OS=Homo sapiens]	1.98101	0.013379
Q96EP5	DAZ-associated protein 1 [OS=Homo sapiens]	2.1645	#DIV/0!
Q99471	Prefoldin subunit 5 [OS=Homo sapiens]	2.07972	0.000949047
Q9NY33	Dipeptidyl peptidase 3 [OS=Homo sapiens]	2.07756	#DIV/0!
P46776	60S ribosomal protein L27a [OS=Homo sapiens]	1.54522	0.270556
P54709	Sodium/potassium-transporting ATPase subunit beta-3 [OS=Homo sapiens]	0.908021	0.625995
Q92930	Ras-related protein Rab-8B [OS=Homo sapiens]	#DIV/0!	#DIV/0!
Q7Z3Y7	Keratin, type I cytoskeletal 28 [OS=Homo sapiens]	#DIV/0!	#DIV/0!
Q96L21	60S ribosomal protein L10-like [OS=Homo sapiens]	#DIV/0!	#DIV/0!
Q9Y2A7	Nck-associated protein 1 [OS=Homo sapiens]	2.04221	#DIV/0!
P08621	U1 small nuclear ribonucleoprotein 70 kDa [OS=Homo sapiens]	#DIV/0!	#DIV/0!
Q16851	UTP--glucose-1-phosphate uridylyltransferase [OS=Homo sapiens]	2.24048	#DIV/0!
P51884	Lumican [OS=Homo sapiens]	1.34998	0.0193974
O43809	Cleavage and polyadenylation specificity factor subunit 5 [OS=Homo sapiens]	1.98413	#DIV/0!
P08754	Guanine nucleotide-binding protein G(i) subunit alpha-3 [OS=Homo sapiens]	#DIV/0!	#DIV/0!
P62851	40S ribosomal protein S25 [OS=Homo sapiens]	1.06448	0.845649
P26232	Catenin alpha-2 [OS=Homo sapiens]	#DIV/0!	#DIV/0!
Q00688	Peptidyl-prolyl cis-trans isomerase FKBP3 [OS=Homo sapiens]	1.93861	#DIV/0!
P62910	60S ribosomal protein L32 [OS=Homo sapiens]	0.777289	0.0425062
O75937	DnaJ homolog subfamily C member 8 [OS=Homo sapiens]	#DIV/0!	#DIV/0!
P22090	40S ribosomal protein S4, Y isoform 1 [OS=Homo sapiens]	#DIV/0!	#DIV/0!
O15511	Actin-related protein 2/3 complex subunit 5 [OS=Homo sapiens]	1.90416	0.0202229
P84098	60S ribosomal protein L19 [OS=Homo sapiens]	1.25816	0.529029
Q9UNF1	Melanoma-associated antigen D2 [OS=Homo sapiens]	#DIV/0!	#DIV/0!
O75531	Barrier-to-autointegration factor [OS=Homo sapiens]	0.647416	0.493187
Q14624	Inter-alpha-trypsin inhibitor heavy chain H4 [OS=Homo sapiens]	1.09628	0.433249
Q58FG1	Putative heat shock protein HSP 90-alpha A4 [OS=Homo sapiens]	#DIV/0!	#DIV/0!
Q00765	Receptor expression-enhancing protein 5 [OS=Homo sapiens]	1.38222	0.285576
O00264	Membrane-associated progesterone receptor component 1 [OS=Homo sapiens]	1.84941	0.0379321
P01008	Antithrombin-III [OS=Homo sapiens]	0.869397	0.066421
Q12849	G-rich sequence factor 1 [OS=Homo sapiens]	0.96198	#DIV/0!
Q9NRV9	Heme-binding protein 1 [OS=Homo sapiens]	2.23881	8.78567e-06
Q14498	RNA-binding protein 39 [OS=Homo sapiens]	0.986558	0.738782
O75821	Eukaryotic translation initiation factor 3 subunit G [OS=Homo sapiens]	1.90054	0.00048059
Q16629	Serine/arginine-rich splicing factor 7 [OS=Homo sapiens]	0.435343	0.0363705
Q9Y536	Peptidyl-prolyl cis-trans isomerase A-like 4A [OS=Homo sapiens]	#DIV/0!	#DIV/0!
P59998	Actin-related protein 2/3 complex subunit 4 [OS=Homo sapiens]	#DIV/0!	#DIV/0!
P99999	Cytochrome c [OS=Homo sapiens]	1.26191	0.617553
P43490	Nicotinamide phosphoribosyltransferase [OS=Homo sapiens]	2.11864	#DIV/0!
O43432	Eukaryotic translation initiation factor 4 gamma 3 [OS=Homo sapiens]	2.18983	0.169601
P46459	Vesicle-fusing ATPase [OS=Homo sapiens]	#DIV/0!	#DIV/0!
P55769	NHP2-like protein 1 [OS=Homo sapiens]	1.89994	0.001001
P18077	60S ribosomal protein L35a [OS=Homo sapiens]	0.956276	0.538798
Q13242	Serine/arginine-rich splicing factor 9 [OS=Homo sapiens]	#DIV/0!	#DIV/0!
Q9UBQ5	Eukaryotic translation initiation factor 3 subunit K [OS=Homo sapiens]	1.68037	0.130141
O94760	N(G),N(G)-dimethylarginine dimethylaminohydrolase 1 [OS=Homo sapiens]	#DIV/0!	#DIV/0!
P46779	60S ribosomal protein L28 [OS=Homo sapiens]	1.60105	0.303239
O95793	Double-stranded RNA-binding protein Staufen homolog 1 [OS=Homo sapiens]	0.966426	0.591695
Q14203	Dynactin subunit 1 [OS=Homo sapiens]	0.80957	#DIV/0!
Q92804	TATA-binding protein-associated factor 2N [OS=Homo sapiens]	1.25383	0.008328
P09936	Ubiquitin carboxyl-terminal hydrolase isozyme L1 [OS=Homo sapiens]	#DIV/0!	#DIV/0!
Q07960	Rho GTPase-activating protein 1 [OS=Homo sapiens]	#DIV/0!	#DIV/0!
Q9H4M9	EH domain-containing protein 1 [OS=Homo sapiens]	#DIV/0!	#DIV/0!
Q8TCT9	Minor histocompatibility antigen H13 [OS=Homo sapiens]	1.76678	0.000837244
Q02539	Histone H1.1 [OS=Homo sapiens]	#DIV/0!	#DIV/0!
Q15819	Ubiquitin-conjugating enzyme E2 variant 2 [OS=Homo sapiens]	#DIV/0!	#DIV/0!
P55265	Double-stranded RNA-specific adenosine deaminase [OS=Homo sapiens]	1.69676	0.17121
Q06124	Tyrosine-protein phosphatase non-receptor type 11 [OS=Homo sapiens]	2.2805	#DIV/0!
P55084	Trifunctional enzyme subunit beta, mitochondrial [OS=Homo sapiens]	1.94742	0.000141596
P54920	Alpha-soluble NSF attachment protein [OS=Homo sapiens]	2.14592	0.00346162
P17812	CTP synthase 1 [OS=Homo sapiens]	1.78761	0.272447
Q93084	Sarcoplasmic/endoplasmic reticulum calcium ATPase 3 [OS=Homo sapiens]	#DIV/0!	#DIV/0!
Q9HAV7	GrpE protein homolog 1, mitochondrial [OS=Homo sapiens]	#DIV/0!	#DIV/0!
Q13126	S-methyl-5'-thioadenosine phosphorylase [OS=Homo sapiens]	#DIV/0!	#DIV/0!
O95239	Chromosome-associated kinesin KIF4A [OS=Homo sapiens]	2.27531	#DIV/0!
Q7Z3Y8	Keratin, type I cytoskeletal 27 [OS=Homo sapiens]	#DIV/0!	#DIV/0!
Q13404	Ubiquitin-conjugating enzyme E2 variant 1 [OS=Homo sapiens]	2.38758	0.00162355
Q96C36	Pyrroline-5-carboxylate reductase 2 [OS=Homo sapiens]	#DIV/0!	#DIV/0!
O43491	Band 4.1-like protein 2 [OS=Homo sapiens]	0.897124	0.174709
Q13247	Serine/arginine-rich splicing factor 6 [OS=Homo sapiens]	1.68357	0.181718
P00403	Cytochrome c oxidase subunit 2 [OS=Homo sapiens]	2.47934	0.0005587
O60282	Kinesin heavy chain isoform 5C [OS=Homo sapiens]	#DIV/0!	#DIV/0!
P52732	Kinesin-like protein KIF11 [OS=Homo sapiens]	1.08903	#DIV/0!
P61758	Prefoldin subunit 3 [OS=Homo sapiens]	2.30503	#DIV/0!
P00367	Glutamate dehydrogenase 1, mitochondrial [OS=Homo sapiens]	1.21858	#DIV/0!
Q13867	Bleomycin hydrolase [OS=Homo sapiens]	#DIV/0!	#DIV/0!
O00425	Insulin-like growth factor 2 mRNA-binding protein 3 [OS=Homo sapiens]	#DIV/0!	#DIV/0!
P61916	NPC intracellular cholesterol transporter 2 [OS=Homo sapiens]	#DIV/0!	#DIV/0!
Q9H2U2	Inorganic pyrophosphatase 2, mitochondrial [OS=Homo sapiens]	#DIV/0!	#DIV/0!
P46087	Probable 28S rRNA (cytosine(4447)-C(5))-methyltransferase [OS=Homo sapiens]	#DIV/0!	#DIV/0!
P36957	Dihydrolipoyllysine-residue succinyltransferase component of 2-oxoglutarate dehydrogenase complex, mitochondrial [OS=Homo sapiens]	#DIV/0!	#DIV/0!
P17516	Aldo-keto reductase family 1 member C4 [OS=Homo sapiens]	#DIV/0!	#DIV/0!
P63000	Ras-related C3 botulinum toxin substrate 1 [OS=Homo sapiens]	1.95818	0.121391
Q9NSE4	Isoleucine--tRNA ligase, mitochondrial [OS=Homo sapiens]	#DIV/0!	#DIV/0!
P02794	Ferritin heavy chain [OS=Homo sapiens]	#DIV/0!	#DIV/0!
Q9UBE0	SUMO-activating enzyme subunit 1 [OS=Homo sapiens]	#DIV/0!	#DIV/0!
Q7Z794	Keratin, type II cytoskeletal 1b [OS=Homo sapiens]	#DIV/0!	#DIV/0!
Q15436	Protein transport protein Sec23A [OS=Homo sapiens]	0.911076	#DIV/0!
P52943	Cysteine-rich protein 2 [OS=Homo sapiens]	1.38951	0.310537
P21281	V-type proton ATPase subunit B, brain isoform [OS=Homo sapiens]	#DIV/0!	#DIV/0!
Q99536	Synaptic vesicle membrane protein VAT-1 homolog [OS=Homo sapiens]	1.50485	#DIV/0!
Q9Y6B6	GTP-binding protein SAR1b [OS=Homo sapiens]	#DIV/0!	#DIV/0!
P30419	Glycylpeptide N-tetradecanoyltransferase 1 [OS=Homo sapiens]	2.13904	#DIV/0!
P61254	60S ribosomal protein L26 [OS=Homo sapiens]	1.38362	0.17444
Q9NVA2	Septin-11 [OS=Homo sapiens]	2.12089	0.000116038
P04040	Catalase [OS=Homo sapiens]	1.88233	0.0598871
Q9UHB6	LIM domain and actin-binding protein 1 [OS=Homo sapiens]	2.03666	0.000111502
O75964	ATP synthase subunit g, mitochondrial [OS=Homo sapiens]	0.392719	0.0978695
Q96A33	PAT complex subunit CCDC47 [OS=Homo sapiens]	#DIV/0!	#DIV/0!
Q04756	Hepatocyte growth factor activator [OS=Homo sapiens]	0.744843	0.139476
Q08752	Peptidyl-prolyl cis-trans isomerase D [OS=Homo sapiens]	#DIV/0!	#DIV/0!
Q15631	Translin [OS=Homo sapiens]	1.71587	0.120426
O60749	Sorting nexin-2 [OS=Homo sapiens]	#DIV/0!	#DIV/0!
P14678	Small nuclear ribonucleoprotein-associated proteins B and B' [OS=Homo sapiens]	0.459137	0.0112878
O14745	Na(+)/H(+) exchange regulatory cofactor NHE-RF1 [OS=Homo sapiens]	2.29008	#DIV/0!
P46926	Glucosamine-6-phosphate isomerase 1 [OS=Homo sapiens]	2.07469	0.000611429
Q9BUJ2	Heterogeneous nuclear ribonucleoprotein U-like protein 1 [OS=Homo sapiens]	#DIV/0!	#DIV/0!
P30049	ATP synthase subunit delta, mitochondrial [OS=Homo sapiens]	#DIV/0!	#DIV/0!
P23193	Transcription elongation factor A protein 1 [OS=Homo sapiens]	#DIV/0!	#DIV/0!
Q9H3K6	BolA-like protein 2 [OS=Homo sapiens]	1.56783	0.169528
Q8N163	Cell cycle and apoptosis regulator protein 2 [OS=Homo sapiens]	#DIV/0!	#DIV/0!
P22059	Oxysterol-binding protein 1 [OS=Homo sapiens]	#DIV/0!	#DIV/0!
Q9Y3B3	Transmembrane emp24 domain-containing protein 7 [OS=Homo sapiens]	2.01478	0.000601073
Q9UKY7	Protein CDV3 homolog [OS=Homo sapiens]	#DIV/0!	#DIV/0!
P50416	Carnitine O-palmitoyltransferase 1, liver isoform [OS=Homo sapiens]	2.20669	#DIV/0!
Q9UKV3	Apoptotic chromatin condensation inducer in the nucleus [OS=Homo sapiens]	#DIV/0!	#DIV/0!
Q9UII2	ATPase inhibitor, mitochondrial [OS=Homo sapiens]	0.770807	#DIV/0!
Q96P70	Importin-9 [OS=Homo sapiens]	#DIV/0!	#DIV/0!
Q15404	Ras suppressor protein 1 [OS=Homo sapiens]	0.96163	0.9477
P83916	Chromobox protein homolog 1 [OS=Homo sapiens]	2.06452	0.144237
Q9GZZ1	N-alpha-acetyltransferase 50 [OS=Homo sapiens]	0.256246	#DIV/0!
O95816	BAG family molecular chaperone regulator 2 [OS=Homo sapiens]	2.001	#DIV/0!
O15143	Actin-related protein 2/3 complex subunit 1B [OS=Homo sapiens]	1.72117	0.00855286
P51153	Ras-related protein Rab-13 [OS=Homo sapiens]	#DIV/0!	#DIV/0!
P62857	40S ribosomal protein S28 [OS=Homo sapiens]	2.07469	#DIV/0!
P61201	COP9 signalosome complex subunit 2 [OS=Homo sapiens]	#DIV/0!	#DIV/0!
Q6PKG0	La-related protein 1 [OS=Homo sapiens]	#DIV/0!	#DIV/0!
Q6NVV1	Putative 60S ribosomal protein L13a protein RPL13AP3 [OS=Homo sapiens]	#DIV/0!	#DIV/0!
O60313	Dynamin-like 120 kDa protein, mitochondrial [OS=Homo sapiens]	2.12993	0.0214018
O95861	3'(2'),5'-bisphosphate nucleotidase 1 [OS=Homo sapiens]	2.05198	#DIV/0!
P06730	Eukaryotic translation initiation factor 4E [OS=Homo sapiens]	#DIV/0!	#DIV/0!
P17931	Galectin-3 [OS=Homo sapiens]	#DIV/0!	#DIV/0!
Q9NVP1	ATP-dependent RNA helicase DDX18 [OS=Homo sapiens]	2.15131	#DIV/0!
P28072	Proteasome subunit beta type-6 [OS=Homo sapiens]	1.67068	0.162735
Q96HY6	DDRGK domain-containing protein 1 [OS=Homo sapiens]	2.66785	#DIV/0!
Q08380	Galectin-3-binding protein [OS=Homo sapiens]	#DIV/0!	#DIV/0!
P35237	Serpin B6 [OS=Homo sapiens]	2.04638	4.30092e-05
Q5SSJ5	Heterochromatin protein 1-binding protein 3 [OS=Homo sapiens]	2.26244	#DIV/0!
P30405	Peptidyl-prolyl cis-trans isomerase F, mitochondrial [OS=Homo sapiens]	0.860026	#DIV/0!
P09525	Annexin A4 [OS=Homo sapiens]	2.52845	#DIV/0!
O94788	Retinal dehydrogenase 2 [OS=Homo sapiens]	1.32628	#DIV/0!
P53999	Activated RNA polymerase II transcriptional coactivator p15 [OS=Homo sapiens]	1.10287	0.749331
Q6P5R6	60S ribosomal protein L22-like 1 [OS=Homo sapiens]	0.763889	0.144415
P61956	Small ubiquitin-related modifier 2 [OS=Homo sapiens]	1.69205	#DIV/0!
P61619	Protein transport protein Sec61 subunit alpha isoform 1 [OS=Homo sapiens]	2.08478	0.076926
Q9P035	Very-long-chain (3R)-3-hydroxyacyl-CoA dehydratase 3 [OS=Homo sapiens]	2.07111	0.000178702
P58546	Myotrophin [OS=Homo sapiens]	1.57646	0.0886403
P22492	Histone H1t [OS=Homo sapiens]	0.857576	#DIV/0!
Q14696	LRP chaperone MESD [OS=Homo sapiens]	#DIV/0!	#DIV/0!
Q96PK6	RNA-binding protein 14 [OS=Homo sapiens]	#DIV/0!	#DIV/0!
P13674	Prolyl 4-hydroxylase subunit alpha-1 [OS=Homo sapiens]	1.46949	0.366515
Q13257	Mitotic spindle assembly checkpoint protein MAD2A [OS=Homo sapiens]	#DIV/0!	#DIV/0!
Q9NS69	Mitochondrial import receptor subunit TOM22 homolog [OS=Homo sapiens]	1.48612	0.36184
Q15427	Splicing factor 3B subunit 4 [OS=Homo sapiens]	2.52048	#DIV/0!
Q13642	Four and a half LIM domains protein 1 [OS=Homo sapiens]	#DIV/0!	#DIV/0!
O14579	Coatomer subunit epsilon [OS=Homo sapiens]	#DIV/0!	#DIV/0!
Q9HDC9	Adipocyte plasma membrane-associated protein [OS=Homo sapiens]	2.20913	0.00918561
O95881	Thioredoxin domain-containing protein 12 [OS=Homo sapiens]	1.82963	0.0594199
P07205	Phosphoglycerate kinase 2 [OS=Homo sapiens]	#DIV/0!	#DIV/0!
Q9UNZ2	NSFL1 cofactor p47 [OS=Homo sapiens]	#DIV/0!	#DIV/0!
Q6IBS0	Twinfilin-2 [OS=Homo sapiens]	#DIV/0!	#DIV/0!
P35613	Basigin [OS=Homo sapiens]	1.85014	0.000803654
Q9NX40	OCIA domain-containing protein 1 [OS=Homo sapiens]	#DIV/0!	#DIV/0!
P08579	U2 small nuclear ribonucleoprotein B'' [OS=Homo sapiens]	0.496193	#DIV/0!
P35244	Replication protein A 14 kDa subunit [OS=Homo sapiens]	2.18341	1.46874e-06
Q8WXX5	DnaJ homolog subfamily C member 9 [OS=Homo sapiens]	#DIV/0!	#DIV/0!
Q9BRA2	Thioredoxin domain-containing protein 17 [OS=Homo sapiens]	1.08388	0.78001
P05452	Tetranectin [OS=Homo sapiens]	0.858586	0.573211
O43865	S-adenosylhomocysteine hydrolase-like protein 1 [OS=Homo sapiens]	2.27015	#DIV/0!
Q96SI9	Spermatid perinuclear RNA-binding protein [OS=Homo sapiens]	#DIV/0!	#DIV/0!
P82970	High mobility group nucleosome-binding domain-containing protein 5 [OS=Homo sapiens]	0.656992	#DIV/0!
P02788	Lactotransferrin [OS=Homo sapiens]	0.739712	0.0122979
Q96FJ2	Dynein light chain 2, cytoplasmic [OS=Homo sapiens]	#DIV/0!	#DIV/0!
Q9GZT3	SRA stem-loop-interacting RNA-binding protein, mitochondrial [OS=Homo sapiens]	#DIV/0!	#DIV/0!
Q5TEC6	Histone H3-7 [OS=Homo sapiens]	0.939539	#DIV/0!
P04179	Superoxide dismutase [Mn], mitochondrial [OS=Homo sapiens]	0.663337	#DIV/0!
Q9UG63	ATP-binding cassette sub-family F member 2 [OS=Homo sapiens]	1.9595	0.000912402
A0A3B3IRV3	Malignant T-cell-amplified sequence 2 [OS=Homo sapiens]	#DIV/0!	#DIV/0!
Q8WZ42	Titin [OS=Homo sapiens]	1.07846	0.612608
P30837	Aldehyde dehydrogenase X, mitochondrial [OS=Homo sapiens]	#DIV/0!	#DIV/0!
P17661	Desmin [OS=Homo sapiens]	#DIV/0!	#DIV/0!
P14324	Farnesyl pyrophosphate synthase [OS=Homo sapiens]	1.04922	#DIV/0!
Q9Y3U8	60S ribosomal protein L36 [OS=Homo sapiens]	1.03064	0.664906
P43358	Melanoma-associated antigen 4 [OS=Homo sapiens]	1.24487	#DIV/0!
P06703	Protein S100-A6 [OS=Homo sapiens]	1.11755	0.473899
Q96K17	Transcription factor BTF3 homolog 4 [OS=Homo sapiens]	#DIV/0!	#DIV/0!
Q96D15	Reticulocalbin-3 [OS=Homo sapiens]	#DIV/0!	#DIV/0!
O75844	CAAX prenyl protease 1 homolog [OS=Homo sapiens]	2.07541	#DIV/0!
P54725	UV excision repair protein RAD23 homolog A [OS=Homo sapiens]	#DIV/0!	#DIV/0!
P60903	Protein S100-A10 [OS=Homo sapiens]	1.67935	0.156166
Q09161	Nuclear cap-binding protein subunit 1 [OS=Homo sapiens]	2.19378	#DIV/0!
P02511	Alpha-crystallin B chain [OS=Homo sapiens]	#DIV/0!	#DIV/0!
Q16831	Uridine phosphorylase 1 [OS=Homo sapiens]	#DIV/0!	#DIV/0!
O00159	Unconventional myosin-Ic [OS=Homo sapiens]	#DIV/0!	#DIV/0!
Q16718	NADH dehydrogenase [ubiquinone] 1 alpha subcomplex subunit 5 [OS=Homo sapiens]	1.22071	0.179087
P29144	Tripeptidyl-peptidase 2 [OS=Homo sapiens]	#DIV/0!	#DIV/0!
Q15843	NEDD8 [OS=Homo sapiens]	1.00924	0.978552
P68400	Casein kinase II subunit alpha [OS=Homo sapiens]	2.62927	8.92038e-06
P04004	Vitronectin [OS=Homo sapiens]	0.789457	0.385916
P61163	Alpha-centractin [OS=Homo sapiens]	1.427	0.365425
Q9HC38	Glyoxalase domain-containing protein 4 [OS=Homo sapiens]	2.15983	3.07314e-05
Q01650	Large neutral amino acids transporter small subunit 1 [OS=Homo sapiens]	1.88501	0.00216149
P35659	Protein DEK [OS=Homo sapiens]	2.149	#DIV/0!
P52788	Spermine synthase [OS=Homo sapiens]	#DIV/0!	#DIV/0!
P61081	NEDD8-conjugating enzyme Ubc12 [OS=Homo sapiens]	2.76116	4.22368e-07
P05114	Non-histone chromosomal protein HMG-14 [OS=Homo sapiens]	0.911736	0.554255
P62854	40S ribosomal protein S26 [OS=Homo sapiens]	1.47013	0.291495
P25685	DnaJ homolog subfamily B member 1 [OS=Homo sapiens]	#DIV/0!	#DIV/0!
Q08257	Quinone oxidoreductase [OS=Homo sapiens]	1.79256	0.181935
Q14166	Tubulin--tyrosine ligase-like protein 12 [OS=Homo sapiens]	1.90416	#DIV/0!
Q9UBT2	SUMO-activating enzyme subunit 2 [OS=Homo sapiens]	#DIV/0!	#DIV/0!
P30838	Aldehyde dehydrogenase, dimeric NADP-preferring [OS=Homo sapiens]	0.750682	0.0202853
Q13564	NEDD8-activating enzyme E1 regulatory subunit [OS=Homo sapiens]	0.896305	#DIV/0!
Q15121	Astrocytic phosphoprotein PEA-15 [OS=Homo sapiens]	2.02122	#DIV/0!
O94826	Mitochondrial import receptor subunit TOM70 [OS=Homo sapiens]	2.09424	0.00055877
P62837	Ubiquitin-conjugating enzyme E2 D2 [OS=Homo sapiens]	0.614958	#DIV/0!
P05546	Heparin cofactor 2 [OS=Homo sapiens]	1.28405	0.0126695
O95777	U6 snRNA-associated Sm-like protein LSm8 [OS=Homo sapiens]	2.02634	#DIV/0!
P37268	Squalene synthase [OS=Homo sapiens]	#DIV/0!	#DIV/0!
Q9UL25	Ras-related protein Rab-21 [OS=Homo sapiens]	#DIV/0!	#DIV/0!
P55854	Small ubiquitin-related modifier 3 [OS=Homo sapiens]	1.4947	0.203765
O94776	Metastasis-associated protein MTA2 [OS=Homo sapiens]	#DIV/0!	#DIV/0!
P42677	40S ribosomal protein S27 [OS=Homo sapiens]	1.7306	0.000219746
O00151	PDZ and LIM domain protein 1 [OS=Homo sapiens]	#DIV/0!	#DIV/0!
O60888	Protein CutA [OS=Homo sapiens]	2.82885	0.00012082
Q9BY32	Inosine triphosphate pyrophosphatase [OS=Homo sapiens]	#DIV/0!	#DIV/0!
Q99584	Protein S100-A13 [OS=Homo sapiens]	2.10011	0.00531192
Q9NRW1	Ras-related protein Rab-6B [OS=Homo sapiens]	#DIV/0!	#DIV/0!
Q12904	Aminoacyl tRNA synthase complex-interacting multifunctional protein 1 [OS=Homo sapiens]	#DIV/0!	#DIV/0!
P84090	Enhancer of rudimentary homolog [OS=Homo sapiens]	1.67981	0.0289948
Q9UKD2	mRNA turnover protein 4 homolog [OS=Homo sapiens]	#DIV/0!	#DIV/0!
O95497	Pantetheinase [OS=Homo sapiens]	0.946452	0.606656
Q9UHV9	Prefoldin subunit 2 [OS=Homo sapiens]	1.93611	0.0331219
P14735	Insulin-degrading enzyme [OS=Homo sapiens]	2.49688	2.51166e-07
Q9Y295	Developmentally-regulated GTP-binding protein 1 [OS=Homo sapiens]	#DIV/0!	#DIV/0!
Q96A08	Histone H2B type 1-A [OS=Homo sapiens]	2.24845	#DIV/0!
P50897	Palmitoyl-protein thioesterase 1 [OS=Homo sapiens]	2.46103	#DIV/0!
Q9HAV4	Exportin-5 [OS=Homo sapiens]	1.39979	0.622046
P19367	Hexokinase-1 [OS=Homo sapiens]	1.26671	0.617364
Q14151	Scaffold attachment factor B2 [OS=Homo sapiens]	#DIV/0!	#DIV/0!
P60866	40S ribosomal protein S20 [OS=Homo sapiens]	0.760513	0.192801
Q9BPW8	Protein NipSnap homolog 1 [OS=Homo sapiens]	2.27445	0.000401198
Q14126	Desmoglein-2 [OS=Homo sapiens]	#DIV/0!	#DIV/0!
P63173	60S ribosomal protein L38 [OS=Homo sapiens]	1.30655	0.327549
P62314	Small nuclear ribonucleoprotein Sm D1 [OS=Homo sapiens]	0.598501	#DIV/0!
Q9P0M6	Core histone macro-H2A.2 [OS=Homo sapiens]	#DIV/0!	#DIV/0!
Q08J23	RNA cytosine C(5)-methyltransferase NSUN2 [OS=Homo sapiens]	#DIV/0!	#DIV/0!
Q9BZK3	Putative nascent polypeptide-associated complex subunit alpha-like protein [OS=Homo sapiens]	#DIV/0!	#DIV/0!
Q96HS1	Serine/threonine-protein phosphatase PGAM5, mitochondrial [OS=Homo sapiens]	#DIV/0!	#DIV/0!
Q14011	Cold-inducible RNA-binding protein [OS=Homo sapiens]	1.42383	0.450698
P42126	Enoyl-CoA delta isomerase 1, mitochondrial [OS=Homo sapiens]	0.65371	#DIV/0!
Q01081	Splicing factor U2AF 35 kDa subunit [OS=Homo sapiens]	2.23881	#DIV/0!
Q9BX68	Adenosine 5'-monophosphoramidase HINT2 [OS=Homo sapiens]	#DIV/0!	#DIV/0!
P14136	Glial fibrillary acidic protein [OS=Homo sapiens]	#DIV/0!	#DIV/0!
Q7L576	Cytoplasmic FMR1-interacting protein 1 [OS=Homo sapiens]	3.2345	#DIV/0!
Q9UBX3	Mitochondrial dicarboxylate carrier [OS=Homo sapiens]	#DIV/0!	#DIV/0!
Q9UJU6	Drebrin-like protein [OS=Homo sapiens]	#DIV/0!	#DIV/0!
Q7Z6Z7	E3 ubiquitin-protein ligase HUWE1 [OS=Homo sapiens]	1.00421	0.98387
P51580	Thiopurine S-methyltransferase [OS=Homo sapiens]	#DIV/0!	#DIV/0!
Q14258	E3 ubiquitin/ISG15 ligase TRIM25 [OS=Homo sapiens]	#DIV/0!	#DIV/0!
P43034	Platelet-activating factor acetylhydrolase IB subunit beta [OS=Homo sapiens]	#DIV/0!	#DIV/0!
P11233	Ras-related protein Ral-A [OS=Homo sapiens]	#DIV/0!	#DIV/0!
O15260	Surfeit locus protein 4 [OS=Homo sapiens]	1.55449	0.394549
Q1KMD3	Heterogeneous nuclear ribonucleoprotein U-like protein 2 [OS=Homo sapiens]	2.2363	#DIV/0!
P42771	Cyclin-dependent kinase inhibitor 2A [OS=Homo sapiens]	#DIV/0!	#DIV/0!
Q9HB07	MYG1 exonuclease [OS=Homo sapiens]	#DIV/0!	#DIV/0!
Q14CN4	Keratin, type II cytoskeletal 72 [OS=Homo sapiens]	#DIV/0!	#DIV/0!
Q9NYL9	Tropomodulin-3 [OS=Homo sapiens]	#DIV/0!	#DIV/0!
P28482	Mitogen-activated protein kinase 1 [OS=Homo sapiens]	1.99203	#DIV/0!
Q15041	ADP-ribosylation factor-like protein 6-interacting protein 1 [OS=Homo sapiens]	0.508574	0.0038988
O43423	Acidic leucine-rich nuclear phosphoprotein 32 family member C [OS=Homo sapiens]	#DIV/0!	#DIV/0!
O60832	H/ACA ribonucleoprotein complex subunit DKC1 [OS=Homo sapiens]	#DIV/0!	#DIV/0!
P61923	Coatomer subunit zeta-1 [OS=Homo sapiens]	2.22469	0.000190973
P15927	Replication protein A 32 kDa subunit [OS=Homo sapiens]	2.62467	#DIV/0!
P61513	60S ribosomal protein L37a [OS=Homo sapiens]	0.796976	0.3936
O95292	Vesicle-associated membrane protein-associated protein B/C [OS=Homo sapiens]	#DIV/0!	#DIV/0!
P49458	Signal recognition particle 9 kDa protein [OS=Homo sapiens]	2.02737	0.00704172
Q969H8	Myeloid-derived growth factor [OS=Homo sapiens]	1.53485	0.328747
O43324	Eukaryotic translation elongation factor 1 epsilon-1 [OS=Homo sapiens]	#DIV/0!	#DIV/0!
P52566	Rho GDP-dissociation inhibitor 2 [OS=Homo sapiens]	#DIV/0!	#DIV/0!
Q92769	Histone deacetylase 2 [OS=Homo sapiens]	2.3175	#DIV/0!
P67870	Casein kinase II subunit beta [OS=Homo sapiens]	#DIV/0!	#DIV/0!
P30566	Adenylosuccinate lyase [OS=Homo sapiens]	1.60448	0.128029
Q12765	Secernin-1 [OS=Homo sapiens]	#DIV/0!	#DIV/0!
O60684	Importin subunit alpha-7 [OS=Homo sapiens]	#DIV/0!	#DIV/0!
Q9NZ45	CDGSH iron-sulfur domain-containing protein 1 [OS=Homo sapiens]	#DIV/0!	#DIV/0!
P12532	Creatine kinase U-type, mitochondrial [OS=Homo sapiens]	#DIV/0!	#DIV/0!
Q04446	1,4-alpha-glucan-branching enzyme [OS=Homo sapiens]	2.39952	#DIV/0!
Q9H910	Jupiter microtubule associated homolog 2 [OS=Homo sapiens]	2.29533	#DIV/0!
P19827	Inter-alpha-trypsin inhibitor heavy chain H1 [OS=Homo sapiens]	1.32317	0.250381
Q9Y2L1	Exosome complex exonuclease RRP44 [OS=Homo sapiens]	2.59909	#DIV/0!
P35443	Thrombospondin-4 [OS=Homo sapiens]	1.85357	#DIV/0!
P43307	Translocon-associated protein subunit alpha [OS=Homo sapiens]	2.20345	0.00150257
P18754	Regulator of chromosome condensation [OS=Homo sapiens]	#DIV/0!	#DIV/0!
P15586	N-acetylglucosamine-6-sulfatase [OS=Homo sapiens]	#DIV/0!	#DIV/0!
Q8NE71	ATP-binding cassette sub-family F member 1 [OS=Homo sapiens]	2.12615	#DIV/0!
O75368	SH3 domain-binding glutamic acid-rich-like protein [OS=Homo sapiens]	0.882413	0.39378
Q9BRK5	45 kDa calcium-binding protein [OS=Homo sapiens]	#DIV/0!	#DIV/0!
Q15637	Splicing factor 1 [OS=Homo sapiens]	#DIV/0!	#DIV/0!
Q9Y285	Phenylalanine--tRNA ligase alpha subunit [OS=Homo sapiens]	#DIV/0!	#DIV/0!
Q6P474	Putative pyridoxal-dependent decarboxylase domain-containing protein 2 [OS=Homo sapiens]	#DIV/0!	#DIV/0!
P60983	Glia maturation factor beta [OS=Homo sapiens]	#DIV/0!	#DIV/0!
O00483	Cytochrome c oxidase subunit NDUFA4 [OS=Homo sapiens]	1.47893	#DIV/0!
P08559	Pyruvate dehydrogenase E1 component subunit alpha, somatic form, mitochondrial [OS=Homo sapiens]	#DIV/0!	#DIV/0!
P48556	26S proteasome non-ATPase regulatory subunit 8 [OS=Homo sapiens]	2.04281	0.0556074
P14174	Macrophage migration inhibitory factor [OS=Homo sapiens]	1.41497	0.305625
Q92905	COP9 signalosome complex subunit 5 [OS=Homo sapiens]	#DIV/0!	#DIV/0!
Q9NX63	MICOS complex subunit MIC19 [OS=Homo sapiens]	#DIV/0!	#DIV/0!
Q9Y6E2	eIF5-mimic protein 1 [OS=Homo sapiens]	2.50731	0.00772693
Q56VL3	OCIA domain-containing protein 2 [OS=Homo sapiens]	#DIV/0!	#DIV/0!
Q08170	Serine/arginine-rich splicing factor 4 [OS=Homo sapiens]	#DIV/0!	#DIV/0!
P05026	Sodium/potassium-transporting ATPase subunit beta-1 [OS=Homo sapiens]	#DIV/0!	#DIV/0!
O94874	E3 UFM1-protein ligase 1 [OS=Homo sapiens]	#DIV/0!	#DIV/0!
P11279	Lysosome-associated membrane glycoprotein 1 [OS=Homo sapiens]	1.53814	0.12678
Q12840	Kinesin heavy chain isoform 5A [OS=Homo sapiens]	#DIV/0!	#DIV/0!
O14787	Transportin-2 [OS=Homo sapiens]	#DIV/0!	#DIV/0!
Q9BT78	COP9 signalosome complex subunit 4 [OS=Homo sapiens]	0.506428	#DIV/0!
P09661	U2 small nuclear ribonucleoprotein A' [OS=Homo sapiens]	#DIV/0!	#DIV/0!
Q5JXB2	Putative ubiquitin-conjugating enzyme E2 N-like [OS=Homo sapiens]	0.934274	0.429307
Q6DKJ4	Nucleoredoxin [OS=Homo sapiens]	#DIV/0!	#DIV/0!
P49721	Proteasome subunit beta type-2 [OS=Homo sapiens]	2.52845	#DIV/0!
P02647	Apolipoprotein A-I [OS=Homo sapiens]	1.26559	0.548382
P53582	Methionine aminopeptidase 1 [OS=Homo sapiens]	#DIV/0!	#DIV/0!
Q7Z7H5	Transmembrane emp24 domain-containing protein 4 [OS=Homo sapiens]	#DIV/0!	#DIV/0!
P42766	60S ribosomal protein L35 [OS=Homo sapiens]	0.836853	0.2562
Q99757	Thioredoxin, mitochondrial [OS=Homo sapiens]	1.82922	0.06036
P52815	39S ribosomal protein L12, mitochondrial [OS=Homo sapiens]	#DIV/0!	#DIV/0!
Q9UI15	Transgelin-3 [OS=Homo sapiens]	#DIV/0!	#DIV/0!
O60869	Endothelial differentiation-related factor 1 [OS=Homo sapiens]	1.21056	0.637133
P63096	Guanine nucleotide-binding protein G(i) subunit alpha-1 [OS=Homo sapiens]	#DIV/0!	#DIV/0!
P17612	cAMP-dependent protein kinase catalytic subunit alpha [OS=Homo sapiens]	1.73826	0.173732
O00422	Histone deacetylase complex subunit SAP18 [OS=Homo sapiens]	#DIV/0!	#DIV/0!
P51114	Fragile X mental retardation syndrome-related protein 1 [OS=Homo sapiens]	2.0562	0.00028436
O43252	Bifunctional 3'-phosphoadenosine 5'-phosphosulfate synthase 1 [OS=Homo sapiens]	#DIV/0!	#DIV/0!
P30740	Leukocyte elastase inhibitor [OS=Homo sapiens]	#DIV/0!	#DIV/0!
A0AVT1	Ubiquitin-like modifier-activating enzyme 6 [OS=Homo sapiens]	#DIV/0!	#DIV/0!
Q9H299	SH3 domain-binding glutamic acid-rich-like protein 3 [OS=Homo sapiens]	1.21219	0.460054
O75223	Gamma-glutamylcyclotransferase [OS=Homo sapiens]	#DIV/0!	#DIV/0!
Q71UM5	40S ribosomal protein S27-like [OS=Homo sapiens]	#DIV/0!	#DIV/0!
Q8NHM4	Putative trypsin-6 [OS=Homo sapiens]	#DIV/0!	#DIV/0!
Q2VIQ3	Chromosome-associated kinesin KIF4B [OS=Homo sapiens]	#DIV/0!	#DIV/0!
Q6FI81	Anamorsin [OS=Homo sapiens]	#DIV/0!	#DIV/0!
Q9Y333	U6 snRNA-associated Sm-like protein LSm2 [OS=Homo sapiens]	1.89813	#DIV/0!
Q9UBQ0	Vacuolar protein sorting-associated protein 29 [OS=Homo sapiens]	2.17865	0.000121453
Q8WXF1	Paraspeckle component 1 [OS=Homo sapiens]	#DIV/0!	#DIV/0!
P10606	Cytochrome c oxidase subunit 5B, mitochondrial [OS=Homo sapiens]	2.18898	#DIV/0!
Q9UPY5	Cystine/glutamate transporter [OS=Homo sapiens]	#DIV/0!	#DIV/0!
Q9H3U1	Protein unc-45 homolog A [OS=Homo sapiens]	0.888988	#DIV/0!
P49006	MARCKS-related protein [OS=Homo sapiens]	2.0227	0.109943
P80303	Nucleobindin-2 [OS=Homo sapiens]	1.93611	1.70313e-05
P12830	Cadherin-1 [OS=Homo sapiens]	#DIV/0!	#DIV/0!
O15212	Prefoldin subunit 6 [OS=Homo sapiens]	0.945693	0.172693
O15173	Membrane-associated progesterone receptor component 2 [OS=Homo sapiens]	#DIV/0!	#DIV/0!
P47914	60S ribosomal protein L29 [OS=Homo sapiens]	#DIV/0!	#DIV/0!
P48507	Glutamate--cysteine ligase regulatory subunit [OS=Homo sapiens]	#DIV/0!	#DIV/0!
Q99615	DnaJ homolog subfamily C member 7 [OS=Homo sapiens]	2.32648	#DIV/0!
Q15493	Regucalcin [OS=Homo sapiens]	#DIV/0!	#DIV/0!
Q9NQW7	Xaa-Pro aminopeptidase 1 [OS=Homo sapiens]	1.78943	0.316854
O43847	Nardilysin [OS=Homo sapiens]	1.59247	0.297319
Q15417	Calponin-3 [OS=Homo sapiens]	2.09351	5.38741e-08
Q9H0D6	5'-3' exoribonuclease 2 [OS=Homo sapiens]	1.37933	0.377306
P36543	V-type proton ATPase subunit E 1 [OS=Homo sapiens]	#DIV/0!	#DIV/0!
O75526	RNA-binding motif protein, X-linked-like-2 [OS=Homo sapiens]	#DIV/0!	#DIV/0!
Q92520	Protein FAM3C [OS=Homo sapiens]	#DIV/0!	#DIV/0!
Q96E17	Ras-related protein Rab-3C [OS=Homo sapiens]	#DIV/0!	#DIV/0!
P20337	Ras-related protein Rab-3B [OS=Homo sapiens]	#DIV/0!	#DIV/0!
P19623	Spermidine synthase [OS=Homo sapiens]	1.99071	#DIV/0!
Q9H8Y8	Golgi reassembly-stacking protein 2 [OS=Homo sapiens]	#DIV/0!	#DIV/0!
Q92896	Golgi apparatus protein 1 [OS=Homo sapiens]	#DIV/0!	#DIV/0!
Q9NQ29	Putative RNA-binding protein Luc7-like 1 [OS=Homo sapiens]	#DIV/0!	#DIV/0!
Q99426	Tubulin-folding cofactor B [OS=Homo sapiens]	#DIV/0!	#DIV/0!
P11802	Cyclin-dependent kinase 4 [OS=Homo sapiens]	#DIV/0!	#DIV/0!
Q9Y3A5	Ribosome maturation protein SBDS [OS=Homo sapiens]	#DIV/0!	#DIV/0!
Q9P0S9	Transmembrane protein 14C [OS=Homo sapiens]	2.61894	3.72569e-05
Q96CN7	Isochorismatase domain-containing protein 1 [OS=Homo sapiens]	#DIV/0!	#DIV/0!
Q13155	Aminoacyl tRNA synthase complex-interacting multifunctional protein 2 [OS=Homo sapiens]	#DIV/0!	#DIV/0!
Q9H0S4	Probable ATP-dependent RNA helicase DDX47 [OS=Homo sapiens]	#DIV/0!	#DIV/0!
Q8IY81	pre-rRNA 2'-O-ribose RNA methyltransferase FTSJ3 [OS=Homo sapiens]	#DIV/0!	#DIV/0!
Q9UBI6	Guanine nucleotide-binding protein G(I)/G(S)/G(O) subunit gamma-12 [OS=Homo sapiens]	#DIV/0!	#DIV/0!
Q96EK6	Glucosamine 6-phosphate N-acetyltransferase [OS=Homo sapiens]	#DIV/0!	#DIV/0!
P36507	Dual specificity mitogen-activated protein kinase kinase 2 [OS=Homo sapiens]	#DIV/0!	#DIV/0!
P12109	Collagen alpha-1(VI) chain [OS=Homo sapiens]	2.06051	0.0327158
O00233	26S proteasome non-ATPase regulatory subunit 9 [OS=Homo sapiens]	#DIV/0!	#DIV/0!
Q8N1F7	Nuclear pore complex protein Nup93 [OS=Homo sapiens]	0.894585	#DIV/0!
Q8TDQ7	Glucosamine-6-phosphate isomerase 2 [OS=Homo sapiens]	#DIV/0!	#DIV/0!
O00505	Importin subunit alpha-4 [OS=Homo sapiens]	#DIV/0!	#DIV/0!
P53992	Protein transport protein Sec24C [OS=Homo sapiens]	2.43902	0.00034742
P18859	ATP synthase-coupling factor 6, mitochondrial [OS=Homo sapiens]	#DIV/0!	#DIV/0!
Q99961	Endophilin-A2 [OS=Homo sapiens]	#DIV/0!	#DIV/0!
Q9NRR5	Ubiquilin-4 [OS=Homo sapiens]	#DIV/0!	#DIV/0!
Q13045	Protein flightless-1 homolog [OS=Homo sapiens]	2.18739	#DIV/0!
P61457	Pterin-4-alpha-carbinolamine dehydratase [OS=Homo sapiens]	1.21466	0.522196
Q9C005	Protein dpy-30 homolog [OS=Homo sapiens]	#DIV/0!	#DIV/0!
Q8TBX8	Phosphatidylinositol 5-phosphate 4-kinase type-2 gamma [OS=Homo sapiens]	#DIV/0!	#DIV/0!
Q96TA1	Protein Niban 2 [OS=Homo sapiens]	2.50522	#DIV/0!
O75914	Serine/threonine-protein kinase PAK 3 [OS=Homo sapiens]	#DIV/0!	#DIV/0!
Q6EEV6	Small ubiquitin-related modifier 4 [OS=Homo sapiens]	#DIV/0!	#DIV/0!
O95232	Luc7-like protein 3 [OS=Homo sapiens]	0.878139	0.782416
P49756	RNA-binding protein 25 [OS=Homo sapiens]	#DIV/0!	#DIV/0!
Q08431	Lactadherin [OS=Homo sapiens]	#DIV/0!	#DIV/0!
Q02750	Dual specificity mitogen-activated protein kinase kinase 1 [OS=Homo sapiens]	2.2214	0.0104013
O60518	Ran-binding protein 6 [OS=Homo sapiens]	#DIV/0!	#DIV/0!
P07305	Histone H1.0 [OS=Homo sapiens]	#DIV/0!	#DIV/0!
Q86U42	Polyadenylate-binding protein 2 [OS=Homo sapiens]	#DIV/0!	#DIV/0!
Q6N069	N-alpha-acetyltransferase 16, NatA auxiliary subunit [OS=Homo sapiens]	#DIV/0!	#DIV/0!
Q9UHG3	Prenylcysteine oxidase 1 [OS=Homo sapiens]	#DIV/0!	#DIV/0!
Q9HAV0	Guanine nucleotide-binding protein subunit beta-4 [OS=Homo sapiens]	#DIV/0!	#DIV/0!
Q02218	2-oxoglutarate dehydrogenase complex component E1 [OS=Homo sapiens]	#DIV/0!	#DIV/0!
Q9NSB2	Keratin, type II cuticular Hb4 [OS=Homo sapiens]	#DIV/0!	#DIV/0!
Q9Y6M1	Insulin-like growth factor 2 mRNA-binding protein 2 [OS=Homo sapiens]	#DIV/0!	#DIV/0!
P50579	Methionine aminopeptidase 2 [OS=Homo sapiens]	0.996743	#DIV/0!
A8MUU1	Putative fatty acid-binding protein 5-like protein 3 [OS=Homo sapiens]	#DIV/0!	#DIV/0!
Q9Y6C9	Mitochondrial carrier homolog 2 [OS=Homo sapiens]	1.06286	#DIV/0!
P11217	Glycogen phosphorylase, muscle form [OS=Homo sapiens]	#DIV/0!	#DIV/0!
P04746	Pancreatic alpha-amylase [OS=Homo sapiens]	#DIV/0!	#DIV/0!
Q8TEM1	Nuclear pore membrane glycoprotein 210 [OS=Homo sapiens]	0.860423	0.262812
O60256	Phosphoribosyl pyrophosphate synthase-associated protein 2 [OS=Homo sapiens]	#DIV/0!	#DIV/0!
Q9H3N1	Thioredoxin-related transmembrane protein 1 [OS=Homo sapiens]	#DIV/0!	#DIV/0!
Q9Y2W1	Thyroid hormone receptor-associated protein 3 [OS=Homo sapiens]	#DIV/0!	#DIV/0!
Q9NPJ3	Acyl-coenzyme A thioesterase 13 [OS=Homo sapiens]	#DIV/0!	#DIV/0!
P28331	NADH-ubiquinone oxidoreductase 75 kDa subunit, mitochondrial [OS=Homo sapiens]	1.28822	#DIV/0!
P08123	Collagen alpha-2(I) chain [OS=Homo sapiens]	#DIV/0!	#DIV/0!
P04183	Thymidine kinase, cytosolic [OS=Homo sapiens]	#DIV/0!	#DIV/0!
Q8TDN6	Ribosome biogenesis protein BRX1 homolog [OS=Homo sapiens]	2.06897	0.000336436
P02748	Complement component C9 [OS=Homo sapiens]	1.18449	0.581763
Q9BVG4	Protein PBDC1 [OS=Homo sapiens]	0.64873	#DIV/0!
P0DTE7	Alpha-amylase 1B [OS=Homo sapiens]	#DIV/0!	#DIV/0!
Q6NUK1	Calcium-binding mitochondrial carrier protein SCaMC-1 [OS=Homo sapiens]	2.30238	#DIV/0!
O95445	Apolipoprotein M [OS=Homo sapiens]	1.13979	#DIV/0!
Q15067	Peroxisomal acyl-coenzyme A oxidase 1 [OS=Homo sapiens]	1.81077	#DIV/0!
O14561	Acyl carrier protein, mitochondrial [OS=Homo sapiens]	1.46262	0.192246
Q86VI3	Ras GTPase-activating-like protein IQGAP3 [OS=Homo sapiens]	2.65604	#DIV/0!
Q9UDY2	Tight junction protein ZO-2 [OS=Homo sapiens]	#DIV/0!	#DIV/0!
Q96HE7	ERO1-like protein alpha [OS=Homo sapiens]	#DIV/0!	#DIV/0!
P15954	Cytochrome c oxidase subunit 7C, mitochondrial [OS=Homo sapiens]	#DIV/0!	#DIV/0!
Q99829	Copine-1 [OS=Homo sapiens]	#DIV/0!	#DIV/0!
P42224	Signal transducer and activator of transcription 1-alpha/beta [OS=Homo sapiens]	2.19619	0.00583555
Q8NF37	Lysophosphatidylcholine acyltransferase 1 [OS=Homo sapiens]	0.965444	#DIV/0!
Q9BY44	Eukaryotic translation initiation factor 2A [OS=Homo sapiens]	#DIV/0!	#DIV/0!
Q9UHD9	Ubiquilin-2 [OS=Homo sapiens]	#DIV/0!	#DIV/0!
P05204	Non-histone chromosomal protein HMG-17 [OS=Homo sapiens]	1.7341	0.000132366
Q13907	Isopentenyl-diphosphate Delta-isomerase 1 [OS=Homo sapiens]	#DIV/0!	#DIV/0!
Q9NX58	Cell growth-regulating nucleolar protein [OS=Homo sapiens]	0.93962	#DIV/0!
P21399	Cytoplasmic aconitate hydratase [OS=Homo sapiens]	1.73577	#DIV/0!
Q9HCC0	Methylcrotonoyl-CoA carboxylase beta chain, mitochondrial [OS=Homo sapiens]	1.4335	#DIV/0!
Q9GZL7	Ribosome biogenesis protein WDR12 [OS=Homo sapiens]	2.65604	0.000657867
Q92747	Actin-related protein 2/3 complex subunit 1A [OS=Homo sapiens]	2.04708	#DIV/0!
O15145	Actin-related protein 2/3 complex subunit 3 [OS=Homo sapiens]	1.9274	8.54861e-05
Q7L9L4	MOB kinase activator 1B [OS=Homo sapiens]	#DIV/0!	#DIV/0!
P26358	DNA (cytosine-5)-methyltransferase 1 [OS=Homo sapiens]	1.42756	0.416883
P14854	Cytochrome c oxidase subunit 6B1 [OS=Homo sapiens]	1.98413	#DIV/0!
Q8WW12	PEST proteolytic signal-containing nuclear protein [OS=Homo sapiens]	#DIV/0!	#DIV/0!
O43447	Peptidyl-prolyl cis-trans isomerase H [OS=Homo sapiens]	1.99005	#DIV/0!
P62256	Ubiquitin-conjugating enzyme E2 H [OS=Homo sapiens]	#DIV/0!	#DIV/0!
Q9UKM9	RNA-binding protein Raly [OS=Homo sapiens]	#DIV/0!	#DIV/0!
Q9UNS2	COP9 signalosome complex subunit 3 [OS=Homo sapiens]	#DIV/0!	#DIV/0!
O75439	Mitochondrial-processing peptidase subunit beta [OS=Homo sapiens]	2.50941	#DIV/0!
P07099	Epoxide hydrolase 1 [OS=Homo sapiens]	#DIV/0!	#DIV/0!
Q96DG6	Carboxymethylenebutenolidase homolog [OS=Homo sapiens]	1.71008	0.235896
A1L0T0	2-hydroxyacyl-CoA lyase 2 [OS=Homo sapiens]	#DIV/0!	#DIV/0!
O14744	Protein arginine N-methyltransferase 5 [OS=Homo sapiens]	1.46145	#DIV/0!
P00374	Dihydrofolate reductase [OS=Homo sapiens]	2.46305	#DIV/0!
P13473	Lysosome-associated membrane glycoprotein 2 [OS=Homo sapiens]	1.66898	#DIV/0!
Q15102	Platelet-activating factor acetylhydrolase IB subunit alpha1 [OS=Homo sapiens]	2.228	0.000554215
P23919	Thymidylate kinase [OS=Homo sapiens]	#DIV/0!	#DIV/0!
P55735	Protein SEC13 homolog [OS=Homo sapiens]	2.09864	#DIV/0!
Q96CT7	Coiled-coil domain-containing protein 124 [OS=Homo sapiens]	1.16772	0.747419
P63220	40S ribosomal protein S21 [OS=Homo sapiens]	0.412366	0.00253779
P62308	Small nuclear ribonucleoprotein G [OS=Homo sapiens]	1.39696	#DIV/0!
Q99459	Cell division cycle 5-like protein [OS=Homo sapiens]	1.94032	0.0603363
Q5TFE4	5'-nucleotidase domain-containing protein 1 [OS=Homo sapiens]	1.96645	#DIV/0!
Q9NX55	Huntingtin-interacting protein K [OS=Homo sapiens]	2.05128	0.00285195
O75306	NADH dehydrogenase [ubiquinone] iron-sulfur protein 2, mitochondrial [OS=Homo sapiens]	#DIV/0!	#DIV/0!
P53004	Biliverdin reductase A [OS=Homo sapiens]	1.54594	0.41867
O95782	AP-2 complex subunit alpha-1 [OS=Homo sapiens]	2.14133	#DIV/0!
Q9Y6A5	Transforming acidic coiled-coil-containing protein 3 [OS=Homo sapiens]	#DIV/0!	#DIV/0!
P43246	DNA mismatch repair protein Msh2 [OS=Homo sapiens]	#DIV/0!	#DIV/0!
Q9UIG0	Tyrosine-protein kinase BAZ1B [OS=Homo sapiens]	#DIV/0!	#DIV/0!
Q16222	UDP-N-acetylhexosamine pyrophosphorylase [OS=Homo sapiens]	#DIV/0!	#DIV/0!
Q9NP79	Vacuolar protein sorting-associated protein VTA1 homolog [OS=Homo sapiens]	#DIV/0!	#DIV/0!
Q93009	Ubiquitin carboxyl-terminal hydrolase 7 [OS=Homo sapiens]	2.38949	#DIV/0!
P55957	BH3-interacting domain death agonist [OS=Homo sapiens]	#DIV/0!	#DIV/0!
Q13724	Mannosyl-oligosaccharide glucosidase [OS=Homo sapiens]	#DIV/0!	#DIV/0!
P08697	Alpha-2-antiplasmin [OS=Homo sapiens]	0.96008	0.844717
Q9BR76	Coronin-1B [OS=Homo sapiens]	#DIV/0!	#DIV/0!
Q7Z3Z0	Keratin, type I cytoskeletal 25 [OS=Homo sapiens]	#DIV/0!	#DIV/0!
P49589	Cysteine--tRNA ligase, cytoplasmic [OS=Homo sapiens]	#DIV/0!	#DIV/0!
Q15758	Neutral amino acid transporter B(0) [OS=Homo sapiens]	#DIV/0!	#DIV/0!
P30613	Pyruvate kinase PKLR [OS=Homo sapiens]	#DIV/0!	#DIV/0!
Q14739	Delta(14)-sterol reductase LBR [OS=Homo sapiens]	#DIV/0!	#DIV/0!
O15382	Branched-chain-amino-acid aminotransferase, mitochondrial [OS=Homo sapiens]	#DIV/0!	#DIV/0!
P42765	3-ketoacyl-CoA thiolase, mitochondrial [OS=Homo sapiens]	1.27177	#DIV/0!
Q9Y6G9	Cytoplasmic dynein 1 light intermediate chain 1 [OS=Homo sapiens]	#DIV/0!	#DIV/0!
Q13363	C-terminal-binding protein 1 [OS=Homo sapiens]	0.902864	#DIV/0!
Q99622	Protein C10 [OS=Homo sapiens]	#DIV/0!	#DIV/0!
Q96I24	Far upstream element-binding protein 3 [OS=Homo sapiens]	#DIV/0!	#DIV/0!
O15020	Spectrin beta chain, non-erythrocytic 2 [OS=Homo sapiens]	1.26963	#DIV/0!
P11310	Medium-chain specific acyl-CoA dehydrogenase, mitochondrial [OS=Homo sapiens]	#DIV/0!	#DIV/0!
P20648	Potassium-transporting ATPase alpha chain 1 [OS=Homo sapiens]	2.13789	#DIV/0!
O60502	Protein O-GlcNAcase [OS=Homo sapiens]	#DIV/0!	#DIV/0!
Q92504	Zinc transporter SLC39A7 [OS=Homo sapiens]	1.90416	#DIV/0!
P50213	Isocitrate dehydrogenase [NAD] subunit alpha, mitochondrial [OS=Homo sapiens]	1.44156	0.113913
Q9BZE4	GTP-binding protein 4 [OS=Homo sapiens]	#DIV/0!	#DIV/0!
O14929	Histone acetyltransferase type B catalytic subunit [OS=Homo sapiens]	1.94489	0.00141459
P53041	Serine/threonine-protein phosphatase 5 [OS=Homo sapiens]	1.59449	0.117611
P43304	Glycerol-3-phosphate dehydrogenase, mitochondrial [OS=Homo sapiens]	2.44499	#DIV/0!
P62328	Thymosin beta-4 [OS=Homo sapiens]	0.70364	0.00176414
O00193	Small acidic protein [OS=Homo sapiens]	0.698221	#DIV/0!
O75477	Erlin-1 [OS=Homo sapiens]	#DIV/0!	#DIV/0!
P48637	Glutathione synthetase [OS=Homo sapiens]	#DIV/0!	#DIV/0!
Q86Y46	Keratin, type II cytoskeletal 73 [OS=Homo sapiens]	#DIV/0!	#DIV/0!
P01031	Complement C5 [OS=Homo sapiens]	1.47108	0.267672
P14649	Myosin light chain 6B [OS=Homo sapiens]	#DIV/0!	#DIV/0!
Q8WVY7	Ubiquitin-like domain-containing CTD phosphatase 1 [OS=Homo sapiens]	0.8099	#DIV/0!
Q13243	Serine/arginine-rich splicing factor 5 [OS=Homo sapiens]	#DIV/0!	#DIV/0!
Q13510	Acid ceramidase [OS=Homo sapiens]	#DIV/0!	#DIV/0!
Q16204	Coiled-coil domain-containing protein 6 [OS=Homo sapiens]	#DIV/0!	#DIV/0!
P49792	E3 SUMO-protein ligase RanBP2 [OS=Homo sapiens]	1.49904	0.0820556
P0C7P4	Putative cytochrome b-c1 complex subunit Rieske-like protein 1 [OS=Homo sapiens]	#DIV/0!	#DIV/0!
Q9H7B2	Ribosome production factor 2 homolog [OS=Homo sapiens]	1.10696	#DIV/0!
Q3LXA3	Triokinase/FMN cyclase [OS=Homo sapiens]	#DIV/0!	#DIV/0!
Q15645	Pachytene checkpoint protein 2 homolog [OS=Homo sapiens]	2.08225	#DIV/0!
Q99627	COP9 signalosome complex subunit 8 [OS=Homo sapiens]	#DIV/0!	#DIV/0!
O14617	AP-3 complex subunit delta-1 [OS=Homo sapiens]	#DIV/0!	#DIV/0!
O00622	CCN family member 1 [OS=Homo sapiens]	#DIV/0!	#DIV/0!
P47985	Cytochrome b-c1 complex subunit Rieske, mitochondrial [OS=Homo sapiens]	#DIV/0!	#DIV/0!
P41227	N-alpha-acetyltransferase 10 [OS=Homo sapiens]	1.80288	#DIV/0!
P49448	Glutamate dehydrogenase 2, mitochondrial [OS=Homo sapiens]	#DIV/0!	#DIV/0!
P62993	Growth factor receptor-bound protein 2 [OS=Homo sapiens]	#DIV/0!	#DIV/0!
Q99598	Translin-associated protein X [OS=Homo sapiens]	2.55591	#DIV/0!
Q9C040	Tripartite motif-containing protein 2 [OS=Homo sapiens]	1.00951	#DIV/0!
Q9NR12	PDZ and LIM domain protein 7 [OS=Homo sapiens]	#DIV/0!	#DIV/0!
A2RTX5	Threonine--tRNA ligase 2, cytoplasmic [OS=Homo sapiens]	#DIV/0!	#DIV/0!
Q96DI7	U5 small nuclear ribonucleoprotein 40 kDa protein [OS=Homo sapiens]	#DIV/0!	#DIV/0!
P12036	Neurofilament heavy polypeptide [OS=Homo sapiens]	#DIV/0!	#DIV/0!
Q9UHY7	Enolase-phosphatase E1 [OS=Homo sapiens]	#DIV/0!	#DIV/0!
Q8NCW5	NAD(P)H-hydrate epimerase [OS=Homo sapiens]	#DIV/0!	#DIV/0!
P05062	Fructose-bisphosphate aldolase B [OS=Homo sapiens]	#DIV/0!	#DIV/0!
Q6YN16	Hydroxysteroid dehydrogenase-like protein 2 [OS=Homo sapiens]	#DIV/0!	#DIV/0!
O95436	Sodium-dependent phosphate transport protein 2B [OS=Homo sapiens]	#DIV/0!	#DIV/0!
O43598	2'-deoxynucleoside 5'-phosphate N-hydrolase 1 [OS=Homo sapiens]	2.60417	#DIV/0!
Q13153	Serine/threonine-protein kinase PAK 1 [OS=Homo sapiens]	#DIV/0!	#DIV/0!
P78406	mRNA export factor RAE1 [OS=Homo sapiens]	#DIV/0!	#DIV/0!
P31350	Ribonucleoside-diphosphate reductase subunit M2 [OS=Homo sapiens]	#DIV/0!	#DIV/0!
P13995	Bifunctional methylenetetrahydrofolate dehydrogenase/cyclohydrolase, mitochondrial [OS=Homo sapiens]	0.521954	#DIV/0!
O75832	26S proteasome non-ATPase regulatory subunit 10 [OS=Homo sapiens]	#DIV/0!	#DIV/0!
P02042	Hemoglobin subunit delta [OS=Homo sapiens]	0.87687	#DIV/0!
P67812	Signal peptidase complex catalytic subunit SEC11A [OS=Homo sapiens]	#DIV/0!	#DIV/0!
P52294	Importin subunit alpha-5 [OS=Homo sapiens]	#DIV/0!	#DIV/0!
Q9NYU2	UDP-glucose:glycoprotein glucosyltransferase 1 [OS=Homo sapiens]	1.39427	0.433759
Q8WU90	Zinc finger CCCH domain-containing protein 15 [OS=Homo sapiens]	#DIV/0!	#DIV/0!
P63313	Thymosin beta-10 [OS=Homo sapiens]	1.27644	0.411938
Q9NZM1	Myoferlin [OS=Homo sapiens]	2.34742	#DIV/0!
Q9GZS3	WD repeat-containing protein 61 [OS=Homo sapiens]	#DIV/0!	#DIV/0!
P26447	Protein S100-A4 [OS=Homo sapiens]	#DIV/0!	#DIV/0!
Q5JWF2	Guanine nucleotide-binding protein G(s) subunit alpha isoforms XLas [OS=Homo sapiens]	#DIV/0!	#DIV/0!
P34896	Serine hydroxymethyltransferase, cytosolic [OS=Homo sapiens]	#DIV/0!	#DIV/0!
A0A2R8Y619	Histone H2B type 2-K1 [OS=Homo sapiens]	#DIV/0!	#DIV/0!
Q13620	Cullin-4B [OS=Homo sapiens]	#DIV/0!	#DIV/0!
Q92599	Septin-8 [OS=Homo sapiens]	#DIV/0!	#DIV/0!
P09496	Clathrin light chain A [OS=Homo sapiens]	#DIV/0!	#DIV/0!
P53634	Dipeptidyl peptidase 1 [OS=Homo sapiens]	0.169959	#DIV/0!
Q86UE4	Protein LYRIC [OS=Homo sapiens]	#DIV/0!	#DIV/0!
P10155	RNA-binding protein RO60 [OS=Homo sapiens]	#DIV/0!	#DIV/0!
P62745	Rho-related GTP-binding protein RhoB [OS=Homo sapiens]	#DIV/0!	#DIV/0!
P16278	Beta-galactosidase [OS=Homo sapiens]	#DIV/0!	#DIV/0!
Q15005	Signal peptidase complex subunit 2 [OS=Homo sapiens]	#DIV/0!	#DIV/0!
O43583	Density-regulated protein [OS=Homo sapiens]	#DIV/0!	#DIV/0!
Q5H9R7	Serine/threonine-protein phosphatase 6 regulatory subunit 3 [OS=Homo sapiens]	2.5641	#DIV/0!
Q7L5N1	COP9 signalosome complex subunit 6 [OS=Homo sapiens]	2.20872	#DIV/0!
O43490	Prominin-1 [OS=Homo sapiens]	0.752089	#DIV/0!
P30046	D-dopachrome decarboxylase [OS=Homo sapiens]	2.12239	2.1495e-05
P83881	60S ribosomal protein L36a [OS=Homo sapiens]	1.19894	0.675792
Q9NQ88	Fructose-2,6-bisphosphatase TIGAR [OS=Homo sapiens]	2.41352	0.000261882
Q9P1F3	Costars family protein ABRACL [OS=Homo sapiens]	1.93361	0.000120975
P15104	Glutamine synthetase [OS=Homo sapiens]	0.567237	#DIV/0!
O14880	Microsomal glutathione S-transferase 3 [OS=Homo sapiens]	#DIV/0!	#DIV/0!
O75489	NADH dehydrogenase [ubiquinone] iron-sulfur protein 3, mitochondrial [OS=Homo sapiens]	#DIV/0!	#DIV/0!
Q6P2E9	Enhancer of mRNA-decapping protein 4 [OS=Homo sapiens]	#DIV/0!	#DIV/0!
P62330	ADP-ribosylation factor 6 [OS=Homo sapiens]	#DIV/0!	#DIV/0!
P24941	Cyclin-dependent kinase 2 [OS=Homo sapiens]	#DIV/0!	#DIV/0!
A0A0B4J2D5	Putative glutamine amidotransferase-like class 1 domain-containing protein 3B, mitochondrial [OS=Homo sapiens]	#DIV/0!	#DIV/0!
O00625	Pirin [OS=Homo sapiens]	1.94426	#DIV/0!
P30533	Alpha-2-macroglobulin receptor-associated protein [OS=Homo sapiens]	#DIV/0!	#DIV/0!
Q9BVC6	Transmembrane protein 109 [OS=Homo sapiens]	1.17698	0.410291
P21926	CD9 antigen [OS=Homo sapiens]	#DIV/0!	#DIV/0!
Q15370	Elongin-B [OS=Homo sapiens]	1.49209	0.302691
O60925	Prefoldin subunit 1 [OS=Homo sapiens]	#DIV/0!	#DIV/0!
Q9NZB2	Constitutive coactivator of PPAR-gamma-like protein 1 [OS=Homo sapiens]	#DIV/0!	#DIV/0!
P45877	Peptidyl-prolyl cis-trans isomerase C [OS=Homo sapiens]	#DIV/0!	#DIV/0!
Q16795	NADH dehydrogenase [ubiquinone] 1 alpha subcomplex subunit 9, mitochondrial [OS=Homo sapiens]	#DIV/0!	#DIV/0!
P54619	5'-AMP-activated protein kinase subunit gamma-1 [OS=Homo sapiens]	1.41232	#DIV/0!
O95197	Reticulon-3 [OS=Homo sapiens]	#DIV/0!	#DIV/0!
O43765	Small glutamine-rich tetratricopeptide repeat-containing protein alpha [OS=Homo sapiens]	#DIV/0!	#DIV/0!
Q96J01	THO complex subunit 3 [OS=Homo sapiens]	1.77043	#DIV/0!
Q8TCS8	Polyribonucleotide nucleotidyltransferase 1, mitochondrial [OS=Homo sapiens]	2.27273	#DIV/0!
P17096	High mobility group protein HMG-I/HMG-Y [OS=Homo sapiens]	2.47627	#DIV/0!
Q9H254	Spectrin beta chain, non-erythrocytic 4 [OS=Homo sapiens]	1.06051	0.697275
O00743	Serine/threonine-protein phosphatase 6 catalytic subunit [OS=Homo sapiens]	#DIV/0!	#DIV/0!
Q7RTS7	Keratin, type II cytoskeletal 74 [OS=Homo sapiens]	#DIV/0!	#DIV/0!
Q15418	Ribosomal protein S6 kinase alpha-1 [OS=Homo sapiens]	#DIV/0!	#DIV/0!
P07686	Beta-hexosaminidase subunit beta [OS=Homo sapiens]	#DIV/0!	#DIV/0!
O75027	Iron-sulfur clusters transporter ABCB7, mitochondrial [OS=Homo sapiens]	1.53565	0.296663
Q8IYT4	Katanin p60 ATPase-containing subunit A-like 2 [OS=Homo sapiens]	0.876686	#DIV/0!
P28288	ATP-binding cassette sub-family D member 3 [OS=Homo sapiens]	#DIV/0!	#DIV/0!
Q9H0A0	RNA cytidine acetyltransferase [OS=Homo sapiens]	#DIV/0!	#DIV/0!
P61009	Signal peptidase complex subunit 3 [OS=Homo sapiens]	#DIV/0!	#DIV/0!
P53680	AP-2 complex subunit sigma [OS=Homo sapiens]	0.321188	#DIV/0!
Q9UJ70	N-acetyl-D-glucosamine kinase [OS=Homo sapiens]	#DIV/0!	#DIV/0!
Q9Y5X3	Sorting nexin-5 [OS=Homo sapiens]	#DIV/0!	#DIV/0!
P19525	Interferon-induced, double-stranded RNA-activated protein kinase [OS=Homo sapiens]	#DIV/0!	#DIV/0!
Q96F07	Cytoplasmic FMR1-interacting protein 2 [OS=Homo sapiens]	1.24495	0.489346
Q96BM9	ADP-ribosylation factor-like protein 8A [OS=Homo sapiens]	#DIV/0!	#DIV/0!
Q07866	Kinesin light chain 1 [OS=Homo sapiens]	#DIV/0!	#DIV/0!
Q8N8S7	Protein enabled homolog [OS=Homo sapiens]	#DIV/0!	#DIV/0!
Q13740	CD166 antigen [OS=Homo sapiens]	#DIV/0!	#DIV/0!
P27449	V-type proton ATPase 16 kDa proteolipid subunit c [OS=Homo sapiens]	#DIV/0!	#DIV/0!
Q86XP3	ATP-dependent RNA helicase DDX42 [OS=Homo sapiens]	#DIV/0!	#DIV/0!
Q01130	Serine/arginine-rich splicing factor 2 [OS=Homo sapiens]	#DIV/0!	#DIV/0!
Q9NQW6	Anillin [OS=Homo sapiens]	1.03918	#DIV/0!
Q96EY1	DnaJ homolog subfamily A member 3, mitochondrial [OS=Homo sapiens]	2.95421	9.65393e-05
P46108	Adapter molecule crk [OS=Homo sapiens]	1.53055	0.62029
Q8WUH6	Transmembrane protein 263 [OS=Homo sapiens]	#DIV/0!	#DIV/0!
Q96A49	Synapse-associated protein 1 [OS=Homo sapiens]	#DIV/0!	#DIV/0!
P07919	Cytochrome b-c1 complex subunit 6, mitochondrial [OS=Homo sapiens]	2.05903	0.000416959
Q9BWM7	Sideroflexin-3 [OS=Homo sapiens]	#DIV/0!	#DIV/0!
P02649	Apolipoprotein E [OS=Homo sapiens]	#DIV/0!	#DIV/0!
Q9Y5L4	Mitochondrial import inner membrane translocase subunit Tim13 [OS=Homo sapiens]	1.98807	#DIV/0!
O95865	N(G),N(G)-dimethylarginine dimethylaminohydrolase 2 [OS=Homo sapiens]	0.345815	#DIV/0!
P14406	Cytochrome c oxidase subunit 7A2, mitochondrial [OS=Homo sapiens]	2.04499	#DIV/0!
Q7RTV0	PHD finger-like domain-containing protein 5A [OS=Homo sapiens]	0.910603	#DIV/0!
Q9Y4E8	Ubiquitin carboxyl-terminal hydrolase 15 [OS=Homo sapiens]	#DIV/0!	#DIV/0!
Q14690	Protein RRP5 homolog [OS=Homo sapiens]	2.2779	#DIV/0!
O00592	Podocalyxin [OS=Homo sapiens]	#DIV/0!	#DIV/0!
Q8WZA0	Protein LZIC [OS=Homo sapiens]	#DIV/0!	#DIV/0!
O43670	BUB3-interacting and GLEBS motif-containing protein ZNF207 [OS=Homo sapiens]	#DIV/0!	#DIV/0!
P30519	Heme oxygenase 2 [OS=Homo sapiens]	0.481906	#DIV/0!
Q9H082	Ras-related protein Rab-33B [OS=Homo sapiens]	#DIV/0!	#DIV/0!
Q96CX2	BTB/POZ domain-containing protein KCTD12 [OS=Homo sapiens]	#DIV/0!	#DIV/0!
Q96C01	Protein FAM136A [OS=Homo sapiens]	#DIV/0!	#DIV/0!
P35270	Sepiapterin reductase [OS=Homo sapiens]	3.57782	#DIV/0!
Q969Q0	60S ribosomal protein L36a-like [OS=Homo sapiens]	#DIV/0!	#DIV/0!
P26885	Peptidyl-prolyl cis-trans isomerase FKBP2 [OS=Homo sapiens]	2.18659	0.000123904
P68402	Platelet-activating factor acetylhydrolase IB subunit alpha2 [OS=Homo sapiens]	1.79964	0.00694028
P51532	Transcription activator BRG1 [OS=Homo sapiens]	1.50331	0.452061
O96019	Actin-like protein 6A [OS=Homo sapiens]	#DIV/0!	#DIV/0!
P08962	CD63 antigen [OS=Homo sapiens]	#DIV/0!	#DIV/0!
Q92621	Nuclear pore complex protein Nup205 [OS=Homo sapiens]	#DIV/0!	#DIV/0!
P07148	Fatty acid-binding protein, liver [OS=Homo sapiens]	0.977946	0.868872
P15291	Beta-1,4-galactosyltransferase 1 [OS=Homo sapiens]	1.34922	0.344081
A2A3N6	Putative PIP5K1A and PSMD4-like protein [OS=Homo sapiens]	3.27332	#DIV/0!
O60493	Sorting nexin-3 [OS=Homo sapiens]	2.11082	7.13703e-08
Q96I99	Succinate--CoA ligase [GDP-forming] subunit beta, mitochondrial [OS=Homo sapiens]	#DIV/0!	#DIV/0!
P51571	Translocon-associated protein subunit delta [OS=Homo sapiens]	2.16138	0.00388613
O15131	Importin subunit alpha-6 [OS=Homo sapiens]	#DIV/0!	#DIV/0!
Q9UBF2	Coatomer subunit gamma-2 [OS=Homo sapiens]	2.02943	#DIV/0!
Q14232	Translation initiation factor eIF-2B subunit alpha [OS=Homo sapiens]	#DIV/0!	#DIV/0!
Q9NUJ1	Palmitoyl-protein thioesterase ABHD10, mitochondrial [OS=Homo sapiens]	#DIV/0!	#DIV/0!
O75400	Pre-mRNA-processing factor 40 homolog A [OS=Homo sapiens]	0.984169	#DIV/0!
P42285	Exosome RNA helicase MTR4 [OS=Homo sapiens]	#DIV/0!	#DIV/0!
P25325	3-mercaptopyruvate sulfurtransferase [OS=Homo sapiens]	#DIV/0!	#DIV/0!
Q6DD88	Atlastin-3 [OS=Homo sapiens]	#DIV/0!	#DIV/0!
Q9UBQ7	Glyoxylate reductase/hydroxypyruvate reductase [OS=Homo sapiens]	#DIV/0!	#DIV/0!
P53985	Monocarboxylate transporter 1 [OS=Homo sapiens]	1.43575	#DIV/0!
Q15382	GTP-binding protein Rheb [OS=Homo sapiens]	#DIV/0!	#DIV/0!
Q9Y3D6	Mitochondrial fission 1 protein [OS=Homo sapiens]	2.54885	2.31872e-06
P15374	Ubiquitin carboxyl-terminal hydrolase isozyme L3 [OS=Homo sapiens]	#DIV/0!	#DIV/0!
Q5XKP0	MICOS complex subunit MIC13 [OS=Homo sapiens]	#DIV/0!	#DIV/0!
Q9Y2V2	Calcium-regulated heat-stable protein 1 [OS=Homo sapiens]	2.12841	2.13145e-06
P49419	Alpha-aminoadipic semialdehyde dehydrogenase [OS=Homo sapiens]	1.33807	#DIV/0!
Q92901	60S ribosomal protein L3-like [OS=Homo sapiens]	2.71003	#DIV/0!
Q9H307	Pinin [OS=Homo sapiens]	1.07082	#DIV/0!
P07477	Serine protease 1 [OS=Homo sapiens]	1.25373	0.577046
P11137	Microtubule-associated protein 2 [OS=Homo sapiens]	1.28881	#DIV/0!
P24390	ER lumen protein-retaining receptor 1 [OS=Homo sapiens]	1.66113	0.000320101
Q16763	Ubiquitin-conjugating enzyme E2 S [OS=Homo sapiens]	#DIV/0!	#DIV/0!
Q96KB5	Lymphokine-activated killer T-cell-originated protein kinase [OS=Homo sapiens]	#DIV/0!	#DIV/0!
P69891	Hemoglobin subunit gamma-1 [OS=Homo sapiens]	0.950033	0.908427
Q15388	Mitochondrial import receptor subunit TOM20 homolog [OS=Homo sapiens]	#DIV/0!	#DIV/0!
P22612	cAMP-dependent protein kinase catalytic subunit gamma [OS=Homo sapiens]	#DIV/0!	#DIV/0!
P53007	Tricarboxylate transport protein, mitochondrial [OS=Homo sapiens]	#DIV/0!	#DIV/0!
Q2TAY7	WD40 repeat-containing protein SMU1 [OS=Homo sapiens]	#DIV/0!	#DIV/0!
Q8NFH4	Nucleoporin Nup37 [OS=Homo sapiens]	#DIV/0!	#DIV/0!
O14562	Ubiquitin domain-containing protein UBFD1 [OS=Homo sapiens]	1.01798	#DIV/0!
Q99986	Serine/threonine-protein kinase VRK1 [OS=Homo sapiens]	#DIV/0!	#DIV/0!
Q9BYZ2	L-lactate dehydrogenase A-like 6B [OS=Homo sapiens]	#DIV/0!	#DIV/0!
P07478	Trypsin-2 [OS=Homo sapiens]	1.11695	0.361479
Q9UNH7	Sorting nexin-6 [OS=Homo sapiens]	1.86974	#DIV/0!
O75746	Calcium-binding mitochondrial carrier protein Aralar1 [OS=Homo sapiens]	#DIV/0!	#DIV/0!
Q9GZP8	Immortalization up-regulated protein [OS=Homo sapiens]	#DIV/0!	#DIV/0!
Q9Y3B4	Splicing factor 3B subunit 6 [OS=Homo sapiens]	#DIV/0!	#DIV/0!
P04732	Metallothionein-1E [OS=Homo sapiens]	#DIV/0!	#DIV/0!
O75436	Vacuolar protein sorting-associated protein 26A [OS=Homo sapiens]	#DIV/0!	#DIV/0!
Q96C90	Protein phosphatase 1 regulatory subunit 14B [OS=Homo sapiens]	#DIV/0!	#DIV/0!
Q14558	Phosphoribosyl pyrophosphate synthase-associated protein 1 [OS=Homo sapiens]	#DIV/0!	#DIV/0!
Q16352	Alpha-internexin [OS=Homo sapiens]	#DIV/0!	#DIV/0!
Q9Y624	Junctional adhesion molecule A [OS=Homo sapiens]	#DIV/0!	#DIV/0!
Q96DA2	Ras-related protein Rab-39B [OS=Homo sapiens]	#DIV/0!	#DIV/0!
Q9BPX5	Actin-related protein 2/3 complex subunit 5-like protein [OS=Homo sapiens]	#DIV/0!	#DIV/0!
P10620	Microsomal glutathione S-transferase 1 [OS=Homo sapiens]	#DIV/0!	#DIV/0!
Q9NX62	Golgi-resident adenosine 3',5'-bisphosphate 3'-phosphatase [OS=Homo sapiens]	0.516935	#DIV/0!
Q96HN2	Adenosylhomocysteinase 3 [OS=Homo sapiens]	#DIV/0!	#DIV/0!
Q14683	Structural maintenance of chromosomes protein 1A [OS=Homo sapiens]	1.40953	#DIV/0!
Q9Y5L0	Transportin-3 [OS=Homo sapiens]	#DIV/0!	#DIV/0!
P62861	FAU ubiquitin-like and ribosomal protein S30 [OS=Homo sapiens]	#DIV/0!	#DIV/0!
P07196	Neurofilament light polypeptide [OS=Homo sapiens]	#DIV/0!	#DIV/0!
Q6P587	Acylpyruvase FAHD1, mitochondrial [OS=Homo sapiens]	#DIV/0!	#DIV/0!
Q96AX2	Ras-related protein Rab-37 [OS=Homo sapiens]	#DIV/0!	#DIV/0!
Q9UHY1	Nuclear receptor-binding protein [OS=Homo sapiens]	1.77936	0.0099413
Q14061	Cytochrome c oxidase copper chaperone [OS=Homo sapiens]	#DIV/0!	#DIV/0!
P31483	Cytotoxic granule associated RNA binding protein TIA1 [OS=Homo sapiens]	#DIV/0!	#DIV/0!
Q9UK45	U6 snRNA-associated Sm-like protein LSm7 [OS=Homo sapiens]	#DIV/0!	#DIV/0!
P07197	Neurofilament medium polypeptide [OS=Homo sapiens]	#DIV/0!	#DIV/0!
Q92522	Histone H1.10 [OS=Homo sapiens]	#DIV/0!	#DIV/0!
Q6GMV3	Putative peptidyl-tRNA hydrolase PTRHD1 [OS=Homo sapiens]	#DIV/0!	#DIV/0!
Q9BQ52	Zinc phosphodiesterase ELAC protein 2 [OS=Homo sapiens]	#DIV/0!	#DIV/0!
Q8NBQ5	Estradiol 17-beta-dehydrogenase 11 [OS=Homo sapiens]	#DIV/0!	#DIV/0!
Q5JTH9	RRP12-like protein [OS=Homo sapiens]	#DIV/0!	#DIV/0!
P21912	Succinate dehydrogenase [ubiquinone] iron-sulfur subunit, mitochondrial [OS=Homo sapiens]	#DIV/0!	#DIV/0!
Q9BZP6	Acidic mammalian chitinase [OS=Homo sapiens]	2.46615	#DIV/0!
Q01085	Nucleolysin TIAR [OS=Homo sapiens]	#DIV/0!	#DIV/0!
Q969S9	Ribosome-releasing factor 2, mitochondrial [OS=Homo sapiens]	#DIV/0!	#DIV/0!
O96000	NADH dehydrogenase [ubiquinone] 1 beta subcomplex subunit 10 [OS=Homo sapiens]	#DIV/0!	#DIV/0!
Q9NYC9	Dynein axonemal heavy chain 9 [OS=Homo sapiens]	1.21648	0.274745
P05156	Complement factor I [OS=Homo sapiens]	#DIV/0!	#DIV/0!
Q9UDW1	Cytochrome b-c1 complex subunit 9 [OS=Homo sapiens]	#DIV/0!	#DIV/0!
P10619	Lysosomal protective protein [OS=Homo sapiens]	2.01952	#DIV/0!
Q9Y241	HIG1 domain family member 1A, mitochondrial [OS=Homo sapiens]	2.27359	0.000389843
Q9H0B6	Kinesin light chain 2 [OS=Homo sapiens]	1.91693	#DIV/0!
O95372	Acyl-protein thioesterase 2 [OS=Homo sapiens]	0.931516	#DIV/0!
Q9H993	Damage-control phosphatase ARMT1 [OS=Homo sapiens]	#DIV/0!	#DIV/0!
Q9BQ39	ATP-dependent RNA helicase DDX50 [OS=Homo sapiens]	#DIV/0!	#DIV/0!
Q6UXH1	Protein disulfide isomerase CRELD2 [OS=Homo sapiens]	#DIV/0!	#DIV/0!
Q8NBJ5	Procollagen galactosyltransferase 1 [OS=Homo sapiens]	1.81488	#DIV/0!
Q969P6	DNA topoisomerase I, mitochondrial [OS=Homo sapiens]	1	#DIV/0!
Q13492	Phosphatidylinositol-binding clathrin assembly protein [OS=Homo sapiens]	0.636083	#DIV/0!
Q15287	RNA-binding protein with serine-rich domain 1 [OS=Homo sapiens]	#DIV/0!	#DIV/0!
Q8WY22	BRI3-binding protein [OS=Homo sapiens]	#DIV/0!	#DIV/0!
Q9Y623	Myosin-4 [OS=Homo sapiens]	1.08731	0.538086
O75494	Serine/arginine-rich splicing factor 10 [OS=Homo sapiens]	1.63666	#DIV/0!
O14773	Tripeptidyl-peptidase 1 [OS=Homo sapiens]	1.9084	#DIV/0!
Q5T6V5	Queuosine salvage protein [OS=Homo sapiens]	#DIV/0!	#DIV/0!
P63027	Vesicle-associated membrane protein 2 [OS=Homo sapiens]	1.78256	0.339485
Q86X55	Histone-arginine methyltransferase CARM1 [OS=Homo sapiens]	#DIV/0!	#DIV/0!
Q9BYD3	39S ribosomal protein L4, mitochondrial [OS=Homo sapiens]	#DIV/0!	#DIV/0!
Q8N1G4	Leucine-rich repeat-containing protein 47 [OS=Homo sapiens]	1.63265	#DIV/0!
Q9Y3E5	Peptidyl-tRNA hydrolase 2, mitochondrial [OS=Homo sapiens]	2.46914	#DIV/0!
Q8WWM7	Ataxin-2-like protein [OS=Homo sapiens]	#DIV/0!	#DIV/0!
P17655	Calpain-2 catalytic subunit [OS=Homo sapiens]	#DIV/0!	#DIV/0!
P09497	Clathrin light chain B [OS=Homo sapiens]	2.09644	#DIV/0!
Q9Y3Z3	Deoxynucleoside triphosphate triphosphohydrolase SAMHD1 [OS=Homo sapiens]	2.60078	#DIV/0!
P06756	Integrin alpha-V [OS=Homo sapiens]	1.35291	0.54922
P09234	U1 small nuclear ribonucleoprotein C [OS=Homo sapiens]	0.188912	#DIV/0!
Q16563	Synaptophysin-like protein 1 [OS=Homo sapiens]	#DIV/0!	#DIV/0!
P20338	Ras-related protein Rab-4A [OS=Homo sapiens]	#DIV/0!	#DIV/0!
Q93088	Betaine--homocysteine S-methyltransferase 1 [OS=Homo sapiens]	1.65837	#DIV/0!
Q5T9A4	ATPase family AAA domain-containing protein 3B [OS=Homo sapiens]	#DIV/0!	#DIV/0!
O00762	Ubiquitin-conjugating enzyme E2 C [OS=Homo sapiens]	#DIV/0!	#DIV/0!
Q9Y3B8	Oligoribonuclease, mitochondrial [OS=Homo sapiens]	3.0722	#DIV/0!
Q9NRN7	L-aminoadipate-semialdehyde dehydrogenase-phosphopantetheinyl transferase [OS=Homo sapiens]	2.10896	0.0039359
Q8WVV9	Heterogeneous nuclear ribonucleoprotein L-like [OS=Homo sapiens]	#DIV/0!	#DIV/0!
O43719	HIV Tat-specific factor 1 [OS=Homo sapiens]	#DIV/0!	#DIV/0!
P02458	Collagen alpha-1(II) chain [OS=Homo sapiens]	#DIV/0!	#DIV/0!
Q13268	Dehydrogenase/reductase SDR family member 2, mitochondrial [OS=Homo sapiens]	#DIV/0!	#DIV/0!
Q9BVP2	Guanine nucleotide-binding protein-like 3 [OS=Homo sapiens]	#DIV/0!	#DIV/0!
Q96HC4	PDZ and LIM domain protein 5 [OS=Homo sapiens]	0.561283	#DIV/0!
Q6IQ22	Ras-related protein Rab-12 [OS=Homo sapiens]	#DIV/0!	#DIV/0!
Q15771	Ras-related protein Rab-30 [OS=Homo sapiens]	#DIV/0!	#DIV/0!
Q9NVJ2	ADP-ribosylation factor-like protein 8B [OS=Homo sapiens]	#DIV/0!	#DIV/0!
O95470	Sphingosine-1-phosphate lyase 1 [OS=Homo sapiens]	#DIV/0!	#DIV/0!
O75663	TIP41-like protein [OS=Homo sapiens]	0.562035	#DIV/0!
Q13619	Cullin-4A [OS=Homo sapiens]	2.5641	#DIV/0!
Q6DKI1	60S ribosomal protein L7-like 1 [OS=Homo sapiens]	#DIV/0!	#DIV/0!
P40261	Nicotinamide N-methyltransferase [OS=Homo sapiens]	1.86378	#DIV/0!
P49590	Histidine--tRNA ligase, mitochondrial [OS=Homo sapiens]	#DIV/0!	#DIV/0!
P62306	Small nuclear ribonucleoprotein F [OS=Homo sapiens]	#DIV/0!	#DIV/0!
Q6ZMR3	L-lactate dehydrogenase A-like 6A [OS=Homo sapiens]	#DIV/0!	#DIV/0!
Q6NUM9	All-trans-retinol 13,14-reductase [OS=Homo sapiens]	#DIV/0!	#DIV/0!
Q32MZ4	Leucine-rich repeat flightless-interacting protein 1 [OS=Homo sapiens]	1.58437	#DIV/0!
O75934	Pre-mRNA-splicing factor SPF27 [OS=Homo sapiens]	#DIV/0!	#DIV/0!
P00751	Complement factor B [OS=Homo sapiens]	1.60337	0.290032
Q7L014	Probable ATP-dependent RNA helicase DDX46 [OS=Homo sapiens]	#DIV/0!	#DIV/0!
Q6UW68	Transmembrane protein 205 [OS=Homo sapiens]	2.47934	8.82201e-06
P52434	DNA-directed RNA polymerases I, II, and III subunit RPABC3 [OS=Homo sapiens]	#DIV/0!	#DIV/0!
O15400	Syntaxin-7 [OS=Homo sapiens]	#DIV/0!	#DIV/0!
Q9H773	dCTP pyrophosphatase 1 [OS=Homo sapiens]	#DIV/0!	#DIV/0!
P61803	Dolichyl-diphosphooligosaccharide--protein glycosyltransferase subunit DAD1 [OS=Homo sapiens]	2.60586	0.000782626
P11166	Solute carrier family 2, facilitated glucose transporter member 1 [OS=Homo sapiens]	#DIV/0!	#DIV/0!
P08493	Matrix Gla protein [OS=Homo sapiens]	#DIV/0!	#DIV/0!
P98179	RNA-binding protein 3 [OS=Homo sapiens]	#DIV/0!	#DIV/0!
Q15428	Splicing factor 3A subunit 2 [OS=Homo sapiens]	#DIV/0!	#DIV/0!
P07864	L-lactate dehydrogenase C chain [OS=Homo sapiens]	#DIV/0!	#DIV/0!
Q13576	Ras GTPase-activating-like protein IQGAP2 [OS=Homo sapiens]	#DIV/0!	#DIV/0!
O00442	RNA 3'-terminal phosphate cyclase [OS=Homo sapiens]	#DIV/0!	#DIV/0!
Q13409	Cytoplasmic dynein 1 intermediate chain 2 [OS=Homo sapiens]	1.67182	0.294625
Q5JTV8	Torsin-1A-interacting protein 1 [OS=Homo sapiens]	1.00243	#DIV/0!
Q13596	Sorting nexin-1 [OS=Homo sapiens]	#DIV/0!	#DIV/0!
Q92544	Transmembrane 9 superfamily member 4 [OS=Homo sapiens]	#DIV/0!	#DIV/0!
Q96RS6	NudC domain-containing protein 1 [OS=Homo sapiens]	#DIV/0!	#DIV/0!
Q13616	Cullin-1 [OS=Homo sapiens]	#DIV/0!	#DIV/0!
Q8IWZ3	Ankyrin repeat and KH domain-containing protein 1 [OS=Homo sapiens]	#DIV/0!	#DIV/0!
Q15257	Serine/threonine-protein phosphatase 2A activator [OS=Homo sapiens]	2.40096	#DIV/0!
P46109	Crk-like protein [OS=Homo sapiens]	#DIV/0!	#DIV/0!
Q02809	Procollagen-lysine,2-oxoglutarate 5-dioxygenase 1 [OS=Homo sapiens]	#DIV/0!	#DIV/0!
Q3ZCQ8	Mitochondrial import inner membrane translocase subunit TIM50 [OS=Homo sapiens]	2.22717	#DIV/0!
Q14571	Inositol 1,4,5-trisphosphate receptor type 2 [OS=Homo sapiens]	0.930052	0.755937
Q14677	Clathrin interactor 1 [OS=Homo sapiens]	0.53125	#DIV/0!
P26440	Isovaleryl-CoA dehydrogenase, mitochondrial [OS=Homo sapiens]	#DIV/0!	#DIV/0!
Q15075	Early endosome antigen 1 [OS=Homo sapiens]	2.18898	#DIV/0!
P54707	Potassium-transporting ATPase alpha chain 2 [OS=Homo sapiens]	#DIV/0!	#DIV/0!
P52888	Thimet oligopeptidase [OS=Homo sapiens]	#DIV/0!	#DIV/0!
A8MTJ3	Guanine nucleotide-binding protein G(t) subunit alpha-3 [OS=Homo sapiens]	#DIV/0!	#DIV/0!
Q9Y5K6	CD2-associated protein [OS=Homo sapiens]	#DIV/0!	#DIV/0!
[truncated: 942 more rows]

## Sheet: KLEvsHEC1A
Accession	Description	fold change	p-value
[truncated: 2,668 more rows]

[truncated: 2 more sheets: KLEvsANCA, HECvsISHIKAWA]
